# Supplementary material for: Genomic distance entrained clustering and regression modelling highlights interacting genomic regions contributing to proliferation in breast cancer
Source: BMC Syst Biol. 2010 Sep 8;4:127. doi: 10.1186/1752-0509-4-127 (PMC2946304; doi:10.1186/1752-0509-4-127)
Supplement: Additional file 1 — Genomic regions co-expressed in four out of five datasets. This excel spreadsheet lists the Genomic regions co-expressed in 4/5 datasets. Regions are given in megabases. Cluster refers to a cluster of paralogs from the same gene family. [file 1752-0509-4-127-S1.XLS]

## Sheet: Sheet1
Chr	Cytobands	Region (Mb)	Number of genes	Example gene
1	1p13.3 - 1p13.3	110 - 110.09	4	GSTM1 (cluster)
1	1q21.1 - 1q22	145.12 - 153.43	8	MUC1
1	1q42.11 - 1q44	222.44 - 245	14	LGALS8
5	5q13.2 - 5q13.2	69.21 - 69.77	5	SMA4 and pseudogenes
6	6p22.1 - 6p21.32	26.47 - 33.16	24	HLA (cluster)
6	6q25.1 - 6q25.1	151.77 - 152.42	4	ESR1
7	7p15.2 - 7p15.2	27.15 - 27.18	4	HOXA5 (cluster)
8	8p22 - 8p22	17.55 - 18.77	6	PCM1
8	8p21.1 - 8p12	27.4 - 30.52	8	DUSP4
8	8p12 - 8p11.21	37.74 - 42.87	9	FGFR1
8	8q21.13 - 8q22.3	81.11 - 104.41	12	ZBTB10
8	8q24.3 - 8q24.3	144.8 - 146.25	18	EXOSC4
11	11q13.1 - 11q13.1	66.38 - 66.97	6	POLD4
11	11q24.3 - 11q25	130.25 - 133.6	3	HNT
16	16p13.3 - 16p13.3	0.04 - 2.24	18	TSC2
16	16q22.1 - 16q22.1	66.31 - 67.43	8	PRMT7
17	17p13.3 - 17p11.2	0.59 - 19.71	11	TP53
17	17q12 - 17q21.31	30.33 - 40.58	23	ERBB2
17	17q21.33 - 17q23.1	46.13 - 55.38	8	TOB1
17	17q25.1 - 17q25.3	70.26 - 77.59	8	BAIAP2
19	19p13.3 - 19p13.13	3.66 - 12.93	11	GADD45GIP1
19	19q13.2 - 19q13.2	46.07 - 46.29	4	CYP2A6 (cluster)
19	19q13.43 - 19q13.43	63.29 - 63.78	5	ZNF329(cluster)
22	22q13.1 - 22q13.33	36.41 - 49.31	13	POLDIP3
			234
Cluster refers to a cluster of paralogs from the same gene family
