# Supplementary material for: Genomic distance entrained clustering and regression modelling highlights interacting genomic regions contributing to proliferation in breast cancer
Source: BMC Syst Biol. 2010 Sep 8;4:127. doi: 10.1186/1752-0509-4-127 (PMC2946304; doi:10.1186/1752-0509-4-127)
Supplement: Additional file 3 — The microarray probes included in the proliferation signature. This excel spreadsheet lists the microarray probes from the Affymetrix U133A platform that were included in the proliferation metagene in this study, along with their gene annotations. [file 1752-0509-4-127-S3.XLS]

## Sheet: ProliferationMetageneProbes
ProbeID	Accession	UniGene	Symbol	Chromosome	start	end	cytoband
221520_s_at	BC001651	Hs.709512	CDCA8	1	37.9307	37.9478	1p34
202870_s_at	NM_001255	Hs.524947	CDC20	1	43.5972	43.6015	1p34
209408_at	U63743	Hs.69360	KIF2C	1	44.9781	45.0059	1p34
219918_s_at	NM_018123	Hs.121028	ASPM	1	195.32	195.338	1q31
206364_at	NM_014875	Hs.3104	KIF14	1	198.788	198.856	1q32
218585_s_at	NM_016448	Hs.656473	DTL	1	210.276	210.345	1q32
207828_s_at	NM_005196	Hs.497741	CENPF	1	212.843	212.904	1q32
201890_at	BE966236	Hs.226390	RRM2	2	10.18	10.189	2p25
204962_s_at	NM_001809	Hs.1594	CENPA	2	26.8624	26.871	2p24
209642_at	AF043294	Hs.469649	BUB1	2	111.112	111.152	2q14
218726_at	NM_018410	Hs.532968	HJURP	2	234.411	234.415	2q37
219306_at	NM_020242	Hs.658939	KIF15	3	44.7783	44.8697	3p21
202107_s_at	NM_004526	Hs.477481	MCM2	3	128.801	128.824	3q21
218308_at	NM_006342	Hs.104019	TACC3	4	1.69306	1.71669	4p16
218662_s_at	NM_022346	Hs.567567	NCAPG	4	17.4217	17.4542	4p15
205046_at	NM_001813	Hs.75573	CENPE	4	104.247	104.339	4q24
203418_at	NM_001237	Hs.58974	CCNA2	4	122.958	122.964	4q25
218883_s_at	NM_024629	Hs.575032	MLF1IP	4	185.853	185.887	4q35
204033_at	NM_004237	Hs.436187	TRIP13	5	0.946068	0.97107	5p15
203276_at	NM_005573	Hs.89497	LMNB1	5	126.141	126.201	5q23
218755_at	NM_005733	Hs.73625	KIF20A	5	137.543	137.551	5q31
203554_x_at	NM_004219	Hs.350966	PTTG1	5	159.781	159.788	5q35
207165_at	NM_012485	Hs.72550	HMMR	5	162.82	162.852	5q33
209680_s_at	BC000712	Hs.436912	KIFC1	6	33.4676	33.4856	6p21
204822_at	NM_003318	Hs.169840	TTK	6	80.7711	80.809	6q13
205034_at	NM_004702	Hs.567387	CCNE2	8	95.9616	95.9757	8q22
204825_at	NM_014791	Hs.184339	MELK	9	36.5629	36.6677	9p13
204170_s_at	NM_001827	Hs.83758	CKS2	9	91.1159	91.1214	9q22
220651_s_at	NM_018518	Hs.198363	MCM10	10	13.2743	13.2918	10p13
204026_s_at	NM_007057	Hs.591363	ZWINT	10	57.7872	57.791	10q21
203213_at	AL524035	Hs.334562	CDC2	10	62.2082	62.2247	10q21
204444_at	NM_004523	Hs.8878	KIF11	10	94.343	94.4051	10q24
218542_at	NM_018131	Hs.14559	CEP55	10	95.2499	95.2788	10q23
212020_s_at	AU152107	Hs.80976	MKI67	10	129.785	129.815	10q25
202580_x_at	NM_021953	Hs.239	FOXM1	12	2.83711	2.85395	12p13
204146_at	BE966146	Hs.709525	RAD51AP1	12	4.51829	4.53947	12p13
221436_s_at	NM_031299	Hs.524216	CDCA3	12	6.82847	6.83038	12p13
222077_s_at	AU153848	Hs.708122	RACGAP1	12	48.6692	48.6699	12q13
204817_at	NM_012291	Hs.153479	ESPL1	12	51.9484	51.9737
203046_s_at	NM_003920	Hs.118631	TIMELESS	12	55.0972	55.1294	12q12
203432_at	AW272611	Hs.11355	TMPO	12	97.4336	97.4535	12q22
204641_at	NM_002497	Hs.153704	NEK2	14	19.1669	19.1689	1q32
203764_at	NM_014750	Hs.77695	DLG7	14	54.6846	54.7255	14q22
203755_at	NM_001211	Hs.631699	BUB1B	15	38.2407	38.3006	15q15
205024_s_at	NM_002875	Hs.631709	RAD51	15	38.7747	38.8111	15q15
213599_at	BE045993	Hs.661645	OIP5	15	39.3886	39.4121	15q15
218039_at	NM_016359	Hs.615092	NUSAP1	15	39.4124	39.4605	15q15
202705_at	NM_004701	Hs.194698	CCNB2	15	57.1846	57.2045	15q22
202503_s_at	NM_014736	Hs.81892	KIAA0101	15	62.4448	62.4607	15q22
213007_at	W74442	Hs.513126	FANCI	15	87.6372	87.662	15q26
218009_s_at	NM_003981	Hs.567385	PRC1	15	89.3103	89.3387	15q26
204267_x_at	NM_004203	Hs.77783	PKMYT1	16	2.96279	2.96985	16p13
202240_at	NM_005030	Hs.592049	PLK1	16	23.5977	23.6091	16p12
221521_s_at	BC003186	Hs.433180	GINS2	16	84.2688	84.2801	16q24
221591_s_at	BC005004	Hs.592116	FAM64A	17	6.28849	6.29511	17p13
209464_at	AB011446	Hs.442658	AURKB	17	8.04884	8.0546	17p13
203145_at	NM_006461	Hs.514033	SPAG5	17	23.9287	23.9502	17q11
222039_at	AA292789	Hs.135094	KIF18B	17	40.3573	40.3581	17q21
217755_at	NM_016185	Hs.532803	HN1	17	70.6437	70.6622	17q25
202338_at	NM_003258	Hs.515122	TK1	17	73.6818	73.6947	17q25
202094_at	AA648913	Hs.514527	BIRC5	17	73.7219	73.7333	17q25
202589_at	NM_001071	Hs.592338	TYMS	18	0.64765	0.663492	18p11
204162_at	NM_006101	Hs.414407	NDC80	18	2.5616	2.60663	18p11
218115_at	NM_018154	Hs.26516	ASF1B	19	14.0913	14.1084	19p13
206102_at	NM_021067	Hs.658464	GINS1	20	25.3364	25.3759	20p11
210052_s_at	AF098158	Hs.244580	TPX2	20	29.7908	29.853	20q11
201710_at	NM_002466	Hs.179718	MYBL2	20	41.7359	41.7785	20q13
202954_at	NM_007019	Hs.93002	UBE2C	20	43.8747	43.879	20q13
204092_s_at	NM_003600	Hs.250822	AURKA	20	54.3779	54.4007	20q13
218741_at	NM_024053	Hs.208912	CENPM	22	40.6647	40.6731	22q13
204318_s_at	NM_016426	Hs.386189	GTSE1	22	45.0719	45.1051	22q13
218355_at	NM_012310	Hs.648326	KIF4A	23	69.4	69.5	Xq13
