# Supplementary material for: Genomic distance entrained clustering and regression modelling highlights interacting genomic regions contributing to proliferation in breast cancer
Source: BMC Syst Biol. 2010 Sep 8;4:127. doi: 10.1186/1752-0509-4-127 (PMC2946304; doi:10.1186/1752-0509-4-127)
Supplement: Additional file 4 — The microarray probes included in the 42 regional metagenes. This excel spreadsheet lists the microarray probes from the Affymetrix U133A platform that were included in the 42 regional metagene in this study, along with their gene annotations. [file 1752-0509-4-127-S4.XLS]

## Sheet: mergedprobes
RMG number	Probe.ID	Accession	UniGene	Symbol	Chromosome	start	end	cytoband
1	203207_s_at	BF214329	Hs.654531	MTFR1	8	66.7194	66.7853	8q13.1
1	203208_s_at	NM_014637	Hs.654531	MTFR1	8	66.7571	66.7853	8q13.1
1	218701_at	NM_016027	Hs.118554	LACTB2	8	71.712	71.7439	8q13.3
1	202823_at	N89607	Hs.554594	TCEB1	8	75.0204	75.047	8q21.11
1	219819_s_at	NM_014018	Hs.521124	MRPS28	8	80.9936	81.105	8q21.13
1	201688_s_at	BG389015	Hs.368433	TPD52	8	81.1101	81.2463	8q21.13
1	201689_s_at	BE974098	Hs.368433	TPD52	8	81.1101	81.2463	8q21.13
1	201690_s_at	AA524023	Hs.368433	TPD52	8	81.1101	81.2463	8q21.13
1	201691_s_at	NM_005079	Hs.368433	TPD52	8	81.1103	81.2463	8q21.13
1	219312_s_at	NM_023929	Hs.591868	ZBTB10	8	81.5751	81.5966	8q21.13
1	219793_at	NM_022133	Hs.492121	SNX16	8	82.8755	82.915	8q21.13
1	221586_s_at	U15642	Hs.445758	E2F5	8	86.2767	86.3137	8q21.2
1	212637_s_at	AU155187	Hs.655189	WWP1	8	87.4554	87.5497	8q21.3
1	212638_s_at	BF131791	Hs.655189	WWP1	8	87.4554	87.5497	8q21.3
1	204024_at	NM_004337	Hs.436445	OSGIN2	8	90.9833	91.0093	8q21.3
1	202906_s_at	AF049895	Hs.492208	NBN	8	91.0149	91.0661	8q21.3
1	209065_at	BC005230	Hs.131255	UQCRB	8	97.3119	97.317	8q22.1
1	208767_s_at	AW149681	Hs.492314	LAPTM4B	8	98.8572	98.934	8q22.1
1	208029_s_at	NM_018407	Hs.492314	LAPTM4B	8	98.8573	98.934	8q22.1
1	213449_at	D31765	Hs.252828	POP1	8	99.1987	99.2412	8q22.2
1	210117_at	AF311312	Hs.591866	SPAG1	8	101.24	101.323	8q22.2
1	214848_at	U79277	Hs.593532	est	8	101.997	102	8q22.3
1	213776_at	AA583336	Hs.27371	LOC157562	8	102.248	102.25	8q22.3
1	219388_at	NM_024915	Hs.661088	GRHL2	8	102.574	102.751	8q22.3
1	208883_at	BF515424	Hs.591856	UBR5	8	103.334	103.494	8q22.3
1	201772_at	NM_015878	Hs.459106	AZIN1	8	103.909	103.946	8q22.3
1	202872_at	AW024925	Hs.86905	ATP6V1C1	8	104.102	104.152	8q22.3
1	202874_s_at	NM_001695	Hs.86905	ATP6V1C1	8	104.103	104.15	8q22.3
2	212096_s_at	AL096842	Hs.7946	MTUS1	8	17.5456	17.6573	8p22
2	202174_s_at	NM_006197	Hs.491148	PCM1	8	17.8246	17.9295	8p22
2	214937_x_at	AI924817	Hs.491148	PCM1	8	17.8618	17.9298	8p22
2	214118_x_at	AI205598	Hs.491148	PCM1	8	17.9291	17.9298	8p22
2	210980_s_at	U47674	Hs.527412	ASAH1	8	17.9582	17.9859	8p22
2	213902_at	AI379338	Hs.527412	ASAH1	8	17.9686	17.9774	8p22
2	214440_at	NM_000662	Hs.591847	NAT1	8	18.1237	18.1251	8p22
2	206797_at	NM_000015	Hs.2	NAT2	8	18.293	18.303	8p22
2	218613_at	NM_018422	Hs.434255	PSD3	8	18.4291	18.432	8p22
2	203354_s_at	AW117368	Hs.434255	PSD3	8	18.4321	18.7697	8p22
2	203355_s_at	NM_015310	Hs.434255	PSD3	8	18.4325	18.7696	8p22
2	219749_at	NM_022071	Hs.303208	SH2D4A	8	19.2348	19.2976	8p21.3
2	204505_s_at	NM_001978	Hs.106124	EPB49	8	21.9727	21.996	8p21.3
2	219665_at	NM_024815	Hs.527101	NUDT18	8	22.0203	22.0228	8p21.3
2	209706_at	AF247704	Hs.55999	NKX3-1	8	23.5922	23.5964	8p21.2
2	209368_at	AF233336	Hs.212088	EPHX2	8	27.4046	27.458	8p21.1
2	218149_s_at	NM_017606	Hs.699209	ZNF395	8	28.259	28.2611	8p21.1
2	219683_at	NM_017412	Hs.40735	FZD3	8	28.4077	28.4773	8p21.1
2	202962_at	NM_015254	Hs.444767	KIF13B	8	28.9807	29.1765	8p21.1
2	204014_at	NM_001394	Hs.417962	DUSP4	8	29.2495	29.264	8p21.1
2	204015_s_at	BC002671	Hs.417962	DUSP4	8	29.25	29.2639	8p21.1
2	209487_at	D84109	Hs.334587	RBPMS	8	30.3616	30.5246	8p12
2	209488_s_at	D84109	Hs.334587	RBPMS	8	30.3616	30.5246	8p12
2	207836_s_at	NM_006867	Hs.334587	RBPMS	8	30.3616	30.5478	8p12
2	205770_at	NM_000637	Hs.271510	GSR	8	30.6565	30.7049	8p12
2	215983_s_at	D83768	Hs.153678	UBXD6	8	30.7212	30.744	8p12
2	205667_at	NM_000553	Hs.632050	WRN	8	31.0109	31.1508	8p12
3	218567_x_at	NM_005700	Hs.502914	BBS1	11	66.0062	66.0337	11q13.1
3	205155_s_at	NM_006946	Hs.26915	SPTBN2	11	66.2093	66.2454	11q13.1
3	204922_at	NM_024650	Hs.292088	C11orf80	11	66.2724	66.3674	11q13.1
3	219491_at	NM_024036	Hs.209979	LRFN4	11	66.3827	66.3845	11q13.1
3	209885_at	BC001338	Hs.15114	RHOD	11	66.5809	66.5961	11q13.1
3	219919_s_at	NM_018276	Hs.29173	SSH3	11	66.8276	66.8366	11q13.1
3	203777_s_at	NM_003952	Hs.534345	RPS6KB2	11	66.9526	66.9594	11q13.1
3	219786_at	NM_004923	Hs.145932	MTL5	11	68.2315	68.2745	11q13.2
3	208711_s_at	BC000076	Hs.523852	CCND1	11	69.1651	69.1754	11q13.2
3	208712_at	M73554	Hs.523852	CCND1	11	69.1651	69.1784	11q13.2
3	214073_at	BG475299	Hs.632133	CTTN	11	69.929	69.9317	11q13.3
3	218840_s_at	NM_018161	Hs.556986	NADSYN1	11	70.8419	70.8902	11q13.4
4	213844_at	NM_019102	Hs.655218	HOXA5	7	27.1472	27.1498	7p15.2
4	206847_s_at	AF026397	Hs.660918	HOXA7	7	27.1609	27.1628	7p15.2
4	209905_at	AI246769	Hs.659350	HOXA9	7	27.1686	27.1717	7p15.2
4	214651_s_at	U41813	Hs.659350	HOXA9	7	27.1687	27.1758	7p15.2
4	213147_at	AI375919	Hs.592166	HOXA10	7	27.1767	27.1807	7p15.2
4	213150_at	BF792917	Hs.592166	HOXA10	7	27.1767	27.1807	7p15.2
5	216264_s_at	X79683	Hs.439726	LAMB2	3	49.1336	49.1456	3p21.31
5	203071_at	NM_004636	Hs.82222	SEMA3B	3	50.2814	50.2896	3p21.31
5	219114_at	NM_016210	Hs.517860	C3orf18	3	50.5705	50.5834	3p21.31
5	209940_at	AF083068	Hs.271742	PARP3	3	51.9516	51.9577	3p21.1
5	210108_at	BE550599	Hs.476358	CACNA1D	3	53.5037	53.8217	3p21.1
5	207998_s_at	NM_000720	Hs.476358	CACNA1D	3	53.5041	53.821	3p21.1
5	219255_x_at	NM_018725	Hs.654970	IL17RB	3	53.8557	53.8747	3p21.1
5	208613_s_at	AV712733	Hs.476448	FLNB	3	57.9692	58.133	3p14.3
5	208614_s_at	M62994	Hs.476448	FLNB	3	58.1292	58.1329	3p14.3
5	221552_at	BC001698	Hs.476454	ABHD6	3	58.1986	58.2555	3p14.3
5	205364_at	NM_003500	Hs.444959	ACOX2	3	58.4659	58.496	3p14.3
6	218866_s_at	NM_016310	Hs.632223	POLR3K	16	0.03735	0.04361	16p13.3
6	221882_s_at	AI636233	Hs.288940	TMEM8	16	0.361768	0.364404	16p13.3
6	218742_at	NM_022493	Hs.513247	NARFL	16	0.719771	0.730998	16p13.3
6	217977_at	NM_016332	Hs.655346	SEPX1	16	1.92824	1.93325	16p13.3
6	204659_s_at	AF124604	Hs.27184	GFER	16	1.9743	1.97612	16p13.3
6	205691_at	NM_004209	Hs.435277	SYNGR3	16	1.9801	1.98428	16p13.3
6	209731_at	U79718	Hs.66196	NTHL1	16	2.02982	2.03787	16p13.3
6	209759_s_at	BC002746	Hs.403436	DCI	16	2.2299	2.24158	16p13.3
6	204826_at	NM_001761	Hs.1973	CCNF	16	2.41944	2.44886	16p13.3
6	219082_at	NM_015944	Hs.655420	AMDHD2	16	2.51037	2.51969	16p13.3
6	213877_x_at	AI568533	Hs.172772	TCEB2	16	2.76141	2.7672	16p13.3
6	218384_at	NM_014316	Hs.632184	CARHSP1	16	8.85627	8.86069	16p13.2
7	217099_s_at	AF258545	Hs.499620	GEMIN4	17	0.594855	0.599341	17p13.3
7	219204_s_at	NM_021947	Hs.461954	SRR	17	2.1656	2.1753	17p13.3
7	211547_s_at	L13387	Hs.77318	PAFAH1B1	17	2.51709	2.53293	17p13.3
7	203223_at	NM_004703	Hs.592121	RABEP1	17	5.12632	5.22743	17p13.2
7	214552_s_at	AF098638	Hs.592121	RABEP1	17	5.1265	5.22726	17p13.2
7	214214_s_at	AU151801	Hs.555866	C1QBP	17	5.27659	5.28305	17p13.2
7	208910_s_at	L04636	Hs.555866	C1QBP	17	5.27682	5.2832	17p13.2
7	219260_s_at	NM_015362	Hs.417029	C17orf81	17	7.09657	7.09895	17p13.1
7	202790_at	NM_001307	Hs.513915	CLDN7	17	7.10418	7.10724	17p13.1
7	215113_s_at	AK000923	Hs.513926	SENP3	17	7.4084	7.41007	17p13.1
7	209208_at	AF059752	Hs.632249	MPDU1	17	7.42785	7.4318	17p13.1
7	211300_s_at	K03199	Hs.654481	TP53	17	7.51329	7.53153	17p13.1
7	220606_s_at	NM_020233	Hs.47668	C17orf48	17	10.5489	10.5496	17p13.1
7	203265_s_at	AA810268	Hs.514681	MAP2K4	17	11.8649	11.9879	17p12
7	220055_at	NM_020653	Hs.99724	ZNF287	17	16.3954	16.4132	17p11.2
7	207621_s_at	NM_007169	Hs.287717	PEMT	17	17.3496	17.4265	17p11.2
7	213057_at	AW118608	Hs.528889	ATPAF2	17	17.8623	17.8832	17p11.2
7	203267_s_at	BF223206	Hs.78582	DRG2	17	17.932	17.952	17p11.2
7	205662_at	NM_015681	Hs.462445	B9D1	17	19.1871	19.2066	17p11.2
7	210534_s_at	BC002944	Hs.462445	B9D1	17	19.1909	19.2066	17p11.2
7	202054_s_at	NM_000382	Hs.499886	ALDH3A2	17	19.4927	19.5215	17p11.2
7	210544_s_at	BC002430	Hs.499886	ALDH3A2	17	19.4928	19.5204	17p11.2
7	204062_s_at	BG526973	Hs.168762	ULK2	17	19.6181	19.7118	17p11.2
8	215777_at	AW405975	Hs.449575	IGLV4-60	22	20.8466	21.5786	22q11.22
8	215035_at	AI952772	Hs.535668	IGLV6-57	22	20.8802	20.8808	22q11.22
8	217179_x_at	X79782	Hs.654512		22	21.007	21.0073	22q11.22
8	216573_at	X84340	Hs.449585	IGL@	22	21.0943	21.0946	22q11.22
8	217227_x_at	X93006	Hs.449585	IGL@	22	21.0943	21.5718	22q11.22
8	216412_x_at	AF043584	Hs.449585	IGL@	22	21.0943	21.0946	22q11.22
8	216430_x_at	AF043586	Hs.449585	IGL@	22	21.0943	21.0946	22q11.22
8	217258_x_at	AF043583	Hs.449585	IGL@	22	21.0944	21.0946	22q11.22
8	215214_at	H53689	Hs.449585	IGL@	22	21.3592	21.5677	22q11.22
8	211798_x_at	AB001733	Hs.706579	IGLJ3	22	21.3934	21.5718	22q11.22
8	211881_x_at	AB014341	Hs.706579	IGLJ3	22	21.3934	21.5718	22q11.22
8	216853_x_at	AF234255	Hs.719643	IGLV3-19	22	21.3934	21.566	22q11.22
8	216365_x_at	AF047245	Hs.449585	IGL	22	21.3934	21.3936	22q11.22
8	217138_x_at	AJ249377	Hs.449585	IGL@	22	21.4314	21.4317	22q11.22
8	217148_x_at	AJ249377	Hs.449585	IGL@	22	21.4314	21.4317	22q11.22
8	216984_x_at	D84143	Hs.625768	IGLV2	22	21.4314	21.5772	22q11.22
8	217235_x_at	D84140	Hs.449585	IGL	22	21.4652	21.566	22q11.22
8	216560_x_at	D87021	Hs.449585	IGL@	22	21.4845	21.4848	22q11.22
9	202427_s_at	NM_015415	Hs.517768	BRP44	1	166.154	166.172	1q24.2
9	209681_at	AF153330	Hs.30246	SLC19A2	1	167.7	167.722	1q24.2
9	41329_at	AI458463	Hs.435560	SCYL3	1	168.089	168.09	1q24.2
9	211760_s_at	BC005974	Hs.6651	VAMP4	1	169.94	169.978	1q24.3
9	203801_at	AA013164	Hs.702192	MRPS14	1	173.248	173.259	1q25.1
9	207565_s_at	NM_001531	Hs.101840	MR1	1	179.27	179.291	1q25.3
9	220992_s_at	NM_030934	Hs.591488	C1orf25	1	183.354	183.393	1q25.3
9	217196_s_at	AL110158	Hs.23585	CAMSAP1L1	1	199.091	199.096	1q32.1
9	213329_at	AA742261	Hs.497575	SRGAP2	1	204.583	204.704	1q32.1
9	214193_s_at	AI770084	Hs.194754	C1orf107	1	208.092	208.092	1q32.2
9	218344_s_at	NM_018254	Hs.696152	RCOR3	1	209.5	209.555	1q32.2
9	222250_s_at	AK001363	Hs.369285	INTS7	1	210.181	210.275	1q32.3
9	221826_at	BE671941	Hs.157078	ANGEL2	1	211.232	211.256	1q32.3
9	217894_at	NM_016121	Hs.335139	KCTD3	1	213.808	213.862	1q41
9	209250_at	BC000961	Hs.299878	DEGS1	1	222.438	222.448	1q42.11
9	207877_s_at	NM_002533	Hs.497867	NVL	1	222.482	222.584	1q42.11
9	218728_s_at	NM_014184	Hs.445890	CNIH4	1	222.611	222.63	1q42.11
9	203581_at	BC002438	Hs.296169	RAB4A	1	227.474	227.507	1q42.13
9	202321_at	AW299507	Hs.647791	GGPS1	1	233.558	233.574	1q42.3
9	204137_at	NM_003272	Hs.498160	GPR137B	1	234.372	234.439	1q42.3
9	208933_s_at	AI659005	Hs.4082	LGALS8	1	234.753	234.783	1q43
9	208935_s_at	L78132	Hs.4082	LGALS8	1	234.756	234.781	1q43
9	218788_s_at	NM_022743	Hs.567571	SMYD3	1	243.979	244.585	1q44
9	201825_s_at	AL572542	Hs.498397	SCCPDH	1	244.954	244.998	1q44
10	210437_at	BC002351	Hs.512582	LOC728269	23	148.671	148.677	23q28
10	214642_x_at	AI200443	Hs.668021	MAGEA5	23	151.033	151.035	23q28
10	209942_x_at	BC000340	Hs.417816	MAGEA3	23	151.618	151.621	23q28
10	214612_x_at	U10691	Hs.441113	MAGEA6	23	151.62	151.621	23q28
10	214603_at	U82671	Hs.534597	MAGEA2	23	151.634	151.638	23q28
10	207325_x_at	NM_004988	Hs.72879	MAGEA1	23	152.135	152.136	23q28
10	211674_x_at	AF038567	Hs.534310	CTAG1A	23	153.467	153.468	23q28
10	217339_x_at	AJ275978	Hs.534310	CTAG1A	23	153.467	153.468	23q28
10	207337_at	NM_020994	Hs.87225	CTAG2	23	153.533	153.535	23q28
11	204934_s_at	NM_002151	Hs.182385	HPN	19	40.2232	40.2493	19q13.11
11	202489_s_at	BC005238	Hs.301350	FXYD3	19	40.2991	40.3064	19q13.11
11	202201_at	NM_000713	Hs.515785	BLVRB	19	45.6455	45.6635	19q13.2
11	218762_at	NM_022752	Hs.13323	ZNF574	19	47.2753	47.2775	19q13.2
11	204952_at	NM_014400	Hs.631594	LYPD3	19	48.6568	48.6616	19q13.31
11	216983_s_at	BC002889	Hs.590967	ZNF224	19	49.2904	49.2919	19q13.31
11	220638_s_at	NM_012116	Hs.466907	CBLC	19	49.973	49.9957	19q13.31
11	203009_at	NM_005581	Hs.654540	BCAM	19	50.0042	50.0165	19q13.32
11	221560_at	AB049127	Hs.34314	MARK4	19	50.4464	50.4988	19q13.32
11	213468_at	AI918117	Hs.487294	ERCC2	19	50.5466	50.566	19q13.32
11	204217_s_at	NM_005619	Hs.47517	RTN2	19	50.6804	50.6921	19q13.32
11	213771_at	AI401612	Hs.515477	IRF2BP1	19	51.0787	51.0811	19q13.32
11	202044_at	AU159484	Hs.509447	GRLF1	19	52.1136	52.1994	19q13.32
11	214017_s_at	AA039439	Hs.151706	DHX34	19	52.576	52.5778	19q13.32
11	214077_x_at	H15129	Hs.356135	MEIS3P1	19	52.5982	52.6099	19q13.32
11	205759_s_at	NM_004605	Hs.369331	SULT2B1	19	53.7706	53.7945	19q13.32
11	209782_s_at	U79283	Hs.528006	DBP	19	53.8258	53.8324	19q13.33
11	209726_at	AB018195	Hs.428446	CA11	19	53.8331	53.8411	19q13.33
11	218831_s_at	NM_004107	Hs.111903	FCGRT	19	54.7083	54.7214	19q13.33
11	205617_at	NM_000951	Hs.35101	PRRG2	19	54.7783	54.786	19q13.33
11	221187_s_at	NM_025129	Hs.288800	FUZ	19	55.002	55.0084	19q13.33
11	212032_s_at	AL046054	Hs.587979	PTOV1	19	55.0462	55.0558	19q13.33
11	207740_s_at	NM_012346	Hs.574492	NUP62	19	55.1032	55.1245	19q13.33
11	209179_s_at	BC003164	Hs.467279	MBOAT7	19	59.3689	59.3852	19q13.42
11	221665_s_at	BC004907	Hs.438862	EPS8L1	19	60.2752	60.2911	19q13.42
11	91826_at	AI219073	Hs.438862	EPS8L1	19	60.2905	60.2911	19q13.42
11	206182_at	NM_003435	Hs.469694	ZNF134	19	62.8175	62.8251	19q13.43
11	219741_x_at	NM_024762	Hs.560727	ZNF552	19	63.0103	63.0119	19q13.43
11	219981_x_at	NM_017961	Hs.288995	ZNF587	19	63.0655	63.0683	19q13.43
11	60794_f_at	AI400621	Hs.708037	LOC730051	19	63.0677	63.0922	19q13.43
11	217593_at	AI375002	Hs.235390	ZSCAN18	19	63.2908	63.2918	19q13.43
11	219765_at	NM_024620	Hs.458377	ZNF329	19	63.3295	63.3322	19q13.43
11	219900_s_at	NM_017908	Hs.710284	ZNF446	19	63.6796	63.6844	19q13.43
11	219733_s_at	NM_012254	Hs.292177	SLC27A5	19	63.7015	63.7152	19q13.43
11	204139_x_at	NM_003422	Hs.399810	MZF1	19	63.7651	63.7678	19q13.43
11	210336_x_at	AF055078	Hs.399810	MZF1	19	63.7651	63.7768	19q13.43
12	212876_at	BF223021	Hs.13225	B4GALT4	3	120.413	120.442	3q13.32
12	218587_s_at	NM_020231	Hs.231750	KTELC1	3	120.671	120.695	3q13.33
12	219551_at	NM_018456	Hs.477325	EAF2	3	123.037	123.088	3q13.33
12	205316_at	BF223679	Hs.656945	SLC15A2	3	123.096	123.144	3q13.33
12	204971_at	NM_005213	Hs.518198	CSTA	3	123.527	123.543	3q21.1
12	219284_at	NM_024610	Hs.29169	HSPBAP1	3	123.942	123.943	3q21.1
12	221906_at	BF513089	Hs.477475	TXNRD3	3	127.809	127.857	3q21.3
12	59631_at	AI247566	Hs.477475	TXNRD3	3	127.809	127.817	3q21.3
12	209934_s_at	AF225981	Hs.584884	ATP2C1	3	132.096	132.218	3q22.1
12	209935_at	AF225981	Hs.584884	ATP2C1	3	132.096	132.218	3q22.1
13	204149_s_at	NM_000850	Hs.348387	GSTM4	1	110	110.006	1p13.3
13	204418_x_at	NM_000848	Hs.279837	GSTM2	1	110.012	110.019	1p13.3
13	215333_x_at	X08020	Hs.301961	GSTM1	1	110.032	110.038	1p13.3
13	204550_x_at	NM_000561	Hs.301961	GSTM1	1	110.032	110.038	1p13.3
13	202554_s_at	AL527430	Hs.2006	GSTM3	1	110.08	110.085	1p13.3
14	219051_x_at	NM_024042	Hs.533772	METRN	16	0.705171	0.707479	16p13.3
14	219135_s_at	AL515916	Hs.71912	LMF1	16	0.843619	0.960983	16p13.3
14	219136_s_at	NM_022773	Hs.71912	LMF1	16	0.843638	0.960983	16p13.3
14	46142_at	AI003763	Hs.71912	LMF1	16	0.844502	0.860809	16p13.3
14	216356_x_at	AB018277	Hs.458427	BAIAP3	16	1.32366	1.33944	16p13.3
14	215712_s_at	AW338791	Hs.839	IGFALS	16	1.78042	1.78241	16p13.3
14	219562_at	NM_014353	Hs.3797	RAB26	16	2.13994	2.14416	16p13.3
14	50965_at	AI690165	Hs.3797	RAB26	16	2.1435	2.14414	16p13.3
14	204343_at	NM_001089	Hs.26630	ABCA3	16	2.26588	2.31986	16p13.3
14	204497_at	AB011092	Hs.391860	ADCY9	16	3.95265	4.10619	16p13.3
14	206527_at	NM_000663	Hs.336768	ABAT	16	8.73706	8.78289	16p13.2
14	209459_s_at	AF237813	Hs.336768	ABAT	16	8.78343	8.78466	16p13.2
14	209460_at	AF237813	Hs.336768	ABAT	16	8.78343	8.78466	16p13.2
15	202188_at	NM_014669	Hs.276878	NUP93	16	55.3216	55.4362	16q13
15	221566_s_at	AF043244	Hs.513667	NOL3	16	65.7653	65.7666	16q22.1
15	218876_at	NM_016140	Hs.534458	TPPP3	16	65.9812	65.9849	16q22.1
15	221809_at	AB040897	Hs.368569	RANBP10	16	66.3145	66.3979	16q22.1
15	202496_at	NM_014329	Hs.75682	EDC4	16	66.4702	66.4759	16q22.1
15	203785_s_at	NM_018380	Hs.458313	DDX28	16	66.6127	66.6148	16q22.1
15	219486_at	NM_017803	Hs.534460	DUS2L	16	66.6147	66.6707	16q22.1
15	219395_at	NM_024939	Hs.592053	RBM35B	16	66.8205	66.8275	16q22.1
15	219408_at	NM_019023	Hs.712584	PRMT7	16	66.9024	66.9487	16q22.1
15	201131_s_at	NM_004360	Hs.461086	CDH1	16	67.3287	67.4269	16q22.1
15	219031_s_at	NM_016101	Hs.585728	NIP7	16	67.9312	67.9338	16q22.1
15	201634_s_at	NM_030579	Hs.461131	CYB5B	16	68.0161	68.0552	16q22.1
15	218169_at	NM_018052	Hs.709636	LOC100130369	16	69.2788	69.3543	16q22.1
15	213934_s_at	AL567808	Hs.656643	ZNF23	16	70.0388	70.0448	16q22.3
15	203350_at	NM_001128	Hs.461253	AP1G1	16	70.3233	70.3809	16q22.3
15	218564_at	BC002574	Hs.567525	RFWD3	16	73.2131	73.2435	16q22.3
16	218752_at	NM_019103	Hs.643608	ZMAT5	22	28.4569	28.4746	22q12.2
16	201755_at	NM_006739	Hs.517582	MCM5	22	34.1261	34.1505	22q12.3
16	209605_at	D87292	Hs.474783	TST	22	35.7369	35.7447	22q12.3
16	207419_s_at	NM_002872	Hs.517601	RAC2	22	35.952	35.9701	22q13.1
16	219324_at	NM_024313	Hs.632778	NOL12	22	36.4123	36.4194	22q13.1
16	205164_at	NM_014291	Hs.54609	GCAT	22	36.5339	36.5428	22q13.1
16	217960_s_at	NM_020243	Hs.595072	TOMM22	22	37.4079	37.4098	22q13.1
16	213040_s_at	AL008583	Hs.91622	CBX6	22	37.5444	37.57	22q13.1
16	214995_s_at	BF508948	Hs.660143	APOBEC3F	22	37.7666	37.7704	22q13.1
16	202937_x_at	AL022316	Hs.534041	CTA-126B4.3	22	41.2861	41.3083	22q13.2
16	215357_s_at	Z93241	Hs.505802	POLDIP3	22	41.3215	41.3223	22q13.2
16	205652_s_at	NM_012263	Hs.660298	TTLL1	22	41.7656	41.8059	22q13.2
16	218295_s_at	NM_007172	Hs.475103	NUP50	22	43.9387	43.9594	22q13.31
16	206526_at	NM_015653	Hs.475110	RIBC2	22	44.1883	44.207	22q13.31
16	218272_at	NM_017931	Hs.435832	LL22NC03-5H6.5	22	45.0426	45.0686	22q13.31
16	213634_s_at	AL031588	Hs.439524	TRMU	22	45.11	45.1319	22q13.31
16	209650_s_at	BC001292	Hs.435044	TBC1D22A	22	45.5372	45.9484	22q13.31
16	218444_at	NM_024105	Hs.526711	ALG12	22	48.6829	48.698	22q13.33
16	221807_s_at	BG399562	Hs.592213	TRABD	22	48.9665	48.9804	22q13.33
16	205086_s_at	NM_014551	Hs.180903	NCAPH2	22	49.2935	49.3087	22q13.33
17	209108_at	AF053453	Hs.43233	TSPAN6	23	99.7707	99.7784	23q22.1
17	209109_s_at	U84895	Hs.43233	TSPAN6	23	99.7714	99.7784	23q22.1
17	218694_at	NM_016608	Hs.9728	ARMCX1	23	100.692	100.696	23q22.1
17	203404_at	NM_014782	Hs.48924	ARMCX2	23	100.797	100.801	23q22.1
17	215440_s_at	AL523320	Hs.184736	BEX4	23	102.357	102.359	23q22.1
17	217975_at	NM_016303	Hs.533287	WBP5	23	102.498	102.5	23q22.1
17	217963_s_at	NM_014380	Hs.448588	NGFRAP1	23	102.519	102.52	23q22.2
18	221788_at	AV727934	Hs.661665	FLJ1164 fis	6	83.9313	83.9552	6q14.2
18	210041_s_at	BC001258	Hs.708038	PGM3	6	83.9353	83.9597	6q14.2
18	213555_at	AL049699	Hs.709686	RWDD2A	6	83.9598	83.963	6q14.2
18	204058_at	AL049699	Hs.21160	ME1	6	83.9768	84.1975	6q14.2
18	204059_s_at	NM_002395	Hs.21160	ME1	6	83.978	84.1975	6q14.2
18	205066_s_at	NM_006208	Hs.527295	ENPP1	6	132.171	132.254	6q23.2
18	209314_s_at	AK024258	Hs.378532	HBS1L	6	135.324	135.418	6q23.3
18	202889_x_at	T62571	Hs.486548	MAP7	6	136.705	136.914	6q23.3
18	202890_at	AW242297	Hs.486548	MAP7	6	136.705	136.914	6q23.3
18	215471_s_at	AJ242502	Hs.486548	MAP7	6	136.707	136.913	6q23.3
18	205420_at	NM_000288	Hs.280932	PEX7	6	137.185	137.277	6q23.3
18	219115_s_at	NM_014432	Hs.445868	IL20RA	6	137.363	137.408	6q23.3
19	210241_s_at	AB007458	Hs.274329	TP53AP1	7	86.8088	86.8127	7q21.12
19	209917_s_at	BC002709	Hs.274329	TP53AP1	7	86.8088	86.8127	7q21.12
19	204573_at	NM_021151	Hs.125039	CROT	7	86.8136	86.867	7q21.12
19	219455_at	NM_024788	Hs.657403	FLJ21062	7	89.747	89.7775	7q21.13
19	210962_s_at	AB019691	Hs.651221	AKAP9	7	91.4083	91.5779	7q21.2
19	215483_at	AK000270	Hs.651221	AKAP9	7	91.5508	91.5576	7q21.2
19	215023_s_at	AC000064	Hs.164682	PEX1	7	91.9565	91.9721	7q21.2
19	219342_at	NM_022900	Hs.260041	CASD1	7	94.0026	94.0242	7q21.3
19	203680_at	NM_002736	Hs.433068	PRKAR2B	7	106.472	106.589	7q22.3
19	205761_s_at	AW242981	Hs.97627	DUS4L	7	106.992	107.006	7q22.3
19	205084_at	NM_018844	Hs.303787	BCAP29	7	107.008	107.046	7q22.3
20	201481_s_at	NM_002862	Hs.368157	PYGB	20	25.1768	25.2266	20p11.21
20	217094_s_at	AL109923	Hs.632272	ITCH	20	32.4759	32.5593	20q11.22
20	213324_at	AK024281	Hs.195659	SRC	20	35.4582	35.4678	20q11.23
20	206108_s_at	NM_006275	Hs.6891	SFRS6	20	41.52	41.5234	20q13.11
20	211085_s_at	Z25430	Hs.472838	STK4	20	43.0439	43.0572	20q13.12
20	222045_s_at	AI199589	Hs.472856	PCIF1	20	43.9967	44	20q13.12
20	220363_s_at	NM_022086	Hs.210469	ELMO2	20	44.4281	44.4378	20q13.12
20	211352_s_at	U80737	Hs.697989	NCOA3	20	45.7092	45.7173	20q13.12
20	204433_s_at	U28164	Hs.48513	SPATA2	20	47.9548	47.9655	20q13.13
20	214827_at	AL031680	Hs.589848	PARD6B	20	48.7816	48.8009	20q13.13
20	220588_at	NM_017843	Hs.708239	BCAS4	20	48.845	48.9267	20q13.13
20	206141_at	NM_014484	Hs.159410	MOCS3	20	49.0088	49.0103	20q13.13
20	216129_at	AL117659	Hs.709380	ATP9A	20	49.6877	49.6901	20q13.2
20	32723_at	L02547	Hs.172865	CSTF1	20	54.401	54.4129	20q13.31
20	205287_s_at	NM_003222	Hs.473152	TFAP2C	20	54.638	54.6467	20q13.31
20	204555_s_at	NM_006242	Hs.42215	PPP1R3D	20	57.947	57.9486	20q13.33
20	215984_s_at	AL121845	Hs.389277	ARFRP1	20	61.8074	61.8085	20q13.33
20	208879_x_at	BG469030	Hs.31334	PRPF6	20	62.0829	62.1349	20q13.33
21	205869_at	NM_002769	Hs.654498	PRSS1	7	142.137	142.14	7q34
21	216470_x_at	AF009664	Hs.622865	LOC100134294	7	142.149	142.151	7q34
21	215395_x_at	U66061	---	LOC100134294	7	142.158	142.162	7q34
21	207463_x_at	NM_002771	Hs.654513	PRSS3	7	142.158	142.182	7q34
21	205402_x_at	NM_002770	Hs.622865	PRSS2	7	142.179	142.182	7q34
22	219525_at	NM_018242	Hs.232054	SLC47A1	17	19.3778	19.4229	17p11.2
22	203271_s_at	NM_005148	Hs.410455	UNC119	17	23.8979	23.9038	17q11.2
22	208776_at	BF432873	Hs.655396	PSMD11	17	27.7956	27.8345	17q11.2
22	203867_s_at	NM_018096	Hs.85570	NLE1	17	30.4832	30.4934	17q12
22	218756_s_at	NM_024308	Hs.462859	MGC4172	17	32.0225	32.0313	17q12
22	204078_at	NM_006455	Hs.446459	SC65	17	37.2117	37.2217	17q21.2
22	219364_at	NM_024119	Hs.55918	DHX58	17	37.507	37.5183	17q21.2
22	201714_at	NM_001070	Hs.279669	TUBG1	17	38.0153	38.0208	17q21.31
22	203249_at	AB002386	Hs.194669	EZH1	17	38.1058	38.1365	17q21.31
22	205779_at	NM_005854	Hs.514193	RAMP2	17	38.1667	38.1686	17q21.31
22	200988_s_at	NM_005789	Hs.152978	PSME3	17	38.239	38.249	17q21.31
22	213467_at	BF511718	Hs.603111	RND2	17	38.4309	38.4348	17q21.31
22	219719_at	NM_016438	Hs.287963	HIGD1B	17	40.281	40.2833	17q21.31
22	214188_at	AW665096	Hs.15299	HEXIM1	17	40.5822	40.5827	17q21.31
22	217027_x_at	AC004941	Hs.532793	KPNB1	17	43.1124	43.113	17q21.32
23	202979_s_at	NM_021212	Hs.535319	CREBZF	11	85.0498	85.0538	11q14.1
23	222209_s_at	AK000684	Hs.188591	TMEM135	11	86.4266	86.7116	11q14.2
23	213342_at	AI745185	Hs.503692	YAP1	11	101.486	101.607	11q22.1
23	211967_at	BG538627	Hs.503709	TMEM123	11	101.772	101.829	11q22.2
23	213929_at	AL050204	Hs.28540	EXPH5	11	107.881	107.883	11q22.3
23	218823_s_at	NM_017634	Hs.188763	KCTD9	11	111.557	111.561	11q23.1
23	204757_s_at	R61539	Hs.587176	C2CD2L	11	118.486	118.494	11q23.3
23	211423_s_at	D85181	Hs.287749	SC5DL	11	120.669	120.685	11q23.3
23	203509_at	NM_003105	Hs.368592	SORL1	11	120.828	121.006	11q24.1
23	212560_at	AV728268	Hs.368592	SORL1	11	121.007	121.01	11q24.1
23	220141_at	NM_024806	Hs.164705	C11orf63	11	122.262	122.336	11q24.1
23	203431_s_at	NM_014715	Hs.440379	RICS	11	128.343	128.399	11q24.3
23	210791_s_at	BC000277	Hs.440379	RICS	11	128.344	128.439	11q24.3
23	202359_s_at	NM_014758	Hs.444024	SNX19	11	130.251	130.292	11q24.3
23	212789_at	AI796581	Hs.438550	NCAPD3	11	133.528	133.599	11q25
24	218688_at	NM_015533	Hs.6278	DAK	11	60.8573	60.8707	11q12.2
24	201246_s_at	NM_017670	Hs.473788	OTUB1	11	63.5105	63.5225	11q13.1
24	210130_s_at	AF096304	Hs.31130	TM7SF2	11	64.6359	64.6403	11q13.1
24	219050_s_at	NM_014205	Hs.121025	ZNHIT2	11	64.6405	64.6417	11q13.1
24	203114_at	NM_006396	Hs.654840	SSSCA1	11	65.0945	65.0958	11q13.1
24	202996_at	NM_021173	Hs.523829	POLD4	11	66.8759	66.8775	11q13.1
24	221754_s_at	AI341234	Hs.6191	CORO1B	11	66.9621	66.9678	11q13.1
24	203189_s_at	NM_002496	Hs.90443	NDUFS8	11	67.5547	67.5607	11q13.2
24	204233_s_at	AI991328	Hs.569019	CHKA	11	67.5769	67.6453	11q13.2
24	221845_s_at	AI655698	Hs.523877	CLPB	11	71.681	71.8232	11q13.4
24	206277_at	NM_002564	Hs.339	P2RY2	11	72.6071	72.6246	11q13.4
25	206565_x_at	NM_006780	Hs.654587	SMA4	5	69.2067	69.2478	5q13.2
25	215043_s_at	X83301	Hs.652536	SMA4	5	69.2067	70.1229	5q13.2
25	215599_at	X83300	Hs.529793	LOC653188	5	69.2068	70.1032	5q13.2
25	213605_s_at	AL049987	Hs.631974	LOC100134282	5	69.2292	69.2305	5q13.2
25	213089_at	AU158490	---	GUSBP1	5	69.2295	69.2356	5q13.2
25	214850_at	X75940	Hs.654588	SMA4	5	69.2419	69.806	5q13.2
25	221540_x_at	AF078847	Hs.655216	DKFZP686M0199	5	69.747	69.7795	5q13.2
25	215470_at	U21915	---	DKFZP686M0199	5	69.7689	69.77	5q13.2
25	204861_s_at	NM_004536	Hs.654500	BIRC1	5	70.3	70.35	5q13.2
25	204860_s_at	AI817801	Hs.654500	BIRC1	5	70.3	70.35	5q13.2
26	213310_at	AI613483	Hs.449415	EIF2C2	8	141.602	141.605	8q24.3
26	218500_at	NM_016647	Hs.368402	C8orf55	8	143.806	143.815	8q24.3
26	218944_at	NM_023078	Hs.165186	PYCRL	8	144.758	144.763	8q24.3
26	36936_at	U58766	Hs.404119	TSTA3	8	144.766	144.77	8q24.3
26	201644_at	NM_003313	Hs.404119	TSTA3	8	144.766	144.77	8q24.3
26	206188_at	NM_014789	Hs.694018	ZNF623	8	144.803	144.807	8q24.3
26	208156_x_at	NM_031308	Hs.200412	EPPK1	8	145.012	145.019	8q24.3
26	212090_at	AL571424	Hs.594634	GRINA	8	145.136	145.14	8q24.3
26	222025_s_at	AI991887	Hs.305882	OPLAH	8	145.178	145.182	8q24.3
26	218695_at	NM_019037	Hs.632041	EXOSC4	8	145.206	145.208	8q24.3
26	91684_g_at	AI571298	Hs.632041	EXOSC4	8	145.206	145.206	8q24.3
26	220973_s_at	NM_030974	Hs.529755	SHARPIN	8	145.226	145.231	8q24.3
26	212563_at	BG491842	Hs.535901	BOP1	8	145.457	145.486	8q24.3
26	202344_at	NM_005526	Hs.625248	HSF1	8	145.486	145.509	8q24.3
26	219189_at	NM_024555	Hs.12271	FBXL6	8	145.55	145.553	8q24.3
26	222155_s_at	AK021918	Hs.6459	GPR172A	8	145.553	145.556	8q24.3
26	219215_s_at	NM_017767	Hs.521934	SLC39A4	8	145.609	145.613	8q24.3
26	213072_at	AI928387	Hs.598583	CYHR1	8	145.646	145.65	8q24.3
26	32062_at	D25216	Hs.459391	LRRC14	8	145.714	145.721	8q24.3
26	213858_at	BE350026	Hs.532277	ZNF250	8	146.077	146.079	8q24.3
26	218187_s_at	NM_023080	Hs.169615	C8orf33	8	146.249	146.252	8q24.3
27	212398_at	AI057093	Hs.263671	RDX	11	109.605	109.613	11q22.3
27	203646_at	NM_004109	Hs.744	FDX1	11	109.806	109.839	11q22.3
27	202886_s_at	M65254	Hs.584790	PPP2R1B	11	111.117	111.141	11q23.1
27	214724_at	AF070621	Hs.655626	DIXDC1	11	111.353	111.398	11q23.1
27	211150_s_at	J03866	Hs.335551	DLAT	11	111.402	111.439	11q23.1
27	213149_at	AW299740	Hs.335551	DLAT	11	111.439	111.44	11q23.1
27	219587_at	NM_017868	Hs.288772	TTC12	11	112.692	112.742	11q23.1
27	218789_s_at	NM_019021	Hs.91816	C11orf71	11	113.775	113.776	11q23.2
27	217185_s_at	Z95118	Hs.591942	LOC442240	11	116.155	116.164	11q23.3
27	205406_s_at	NM_017425	Hs.286233	SPA17	11	124.049	124.07	11q24.2
27	200917_s_at	BG474541	Hs.591936	SRPR	11	125.638	125.644	11q24.2
27	216905_s_at	U20428	Hs.504315	ST14	11	129.563	129.585	11q24.3
28	209163_at	AL514271	Hs.355264	CYB561	17	58.8634	58.8774	17q23.3
28	219327_s_at	NM_022036	Hs.446438	GPRC5C	17	69.9414	69.9552	17q25.1
28	201349_at	NM_004252	Hs.396783	SLC9A3R1	17	70.2564	70.2771	17q25.1
28	220097_s_at	NM_017728	Hs.370262	TMEM104	17	70.2842	70.3475	17q25.1
28	207813_s_at	NM_004110	Hs.69745	FDXR	17	70.3702	70.3807	17q25.1
28	221686_s_at	AL136869	Hs.632229	RECQL5	17	71.1345	71.1365	17q25.1
28	213501_at	T62985	Hs.464137	ACOX1	17	71.4529	71.4868	17q25.1
28	204503_at	NM_001988	Hs.500635	EVPL	17	71.5145	71.535	17q25.1
28	212026_s_at	BE646386	Hs.449585	EXOC7	17	71.5887	71.6114	17q25.1
28	218141_at	NM_022066	Hs.16130	UBE2O	17	71.8975	71.9073	17q25.1
28	204542_at	NM_006456	Hs.592105	ST6GALNAC2	17	72.0731	72.0935	17q25.1
28	214958_s_at	AK021738	Hs.632227	TMC6	17	73.6279	73.6365	17q25.3
28	200923_at	NM_005567	Hs.514535	LGALS3BP	17	74.4789	74.4877	17q25.3
28	221732_at	AK026161	Hs.8859	CANT1	17	74.4994	74.5178	17q25.3
28	219755_at	NM_020649	Hs.387258	CBX8	17	75.3828	75.3855	17q25.3
28	206724_at	NM_003655	Hs.405046	CBX4	17	75.4223	75.4278	17q25.3
28	204293_at	NM_000199	Hs.31074	SGSH	17	75.7977	75.8087	17q25.3
28	205293_x_at	AB017120	Hs.128316	BAIAP2	17	76.6236	76.6978	17q25.3
28	209502_s_at	BC002495	Hs.128316	BAIAP2	17	76.6236	76.7046	17q25.3
28	221797_at	AY007126	Hs.655241	C17orf90	17	77.2425	77.2441	17q25.3
28	218275_at	NM_012140	Hs.548187	SLC25A10	17	77.2898	77.2985	17q25.3
28	218908_at	NM_024083	Hs.298351	ASPSCR1	17	77.5288	77.5686	17q25.3
28	217973_at	NM_016286	Hs.9857	DCXR	17	77.587	77.5888	17q25.3
28	219254_at	NM_024648	Hs.567578	FLJ22222	17	77.9434	77.9698	17q25.3
28	204547_at	NM_006822	Hs.484068	RAB40B	17	78.2082	78.2498	17q25.3
29	213017_at	AL534702	Hs.397978	ABHD3	18	17.4849	17.5387	18q11.2
29	203344_s_at	NM_002894	Hs.546282	RBBP8	18	18.7678	18.8604	18q11.2
29	203726_s_at	NM_000227	Hs.436367	LAMA3	18	19.707	19.7889	18q11.2
29	219928_s_at	NM_012189	Hs.511983	CABYR	18	19.977	19.9956	18q11.2
29	209485_s_at	W19983	Hs.370725	OSBPL1A	18	19.9935	20.1062	18q11.2
29	218637_at	NM_018439	Hs.515317	IMPACT	18	20.2607	20.2875	18q11.2
29	218209_s_at	NM_018170	Hs.464912	P15RS	18	31.8258	31.9015	18q12.2
29	202088_at	AI635449	Hs.79136	SLC39A6	18	31.9425	31.9632	18q12.2
29	202089_s_at	NM_012319	Hs.79136	SLC39A6	18	31.9432	31.9632	18q12.2
29	219959_at	NM_017947	Hs.405028	MOCOS	18	32.0215	32.1027	18q12.2
29	219317_at	NM_007195	Hs.438533	POLI	18	50.0499	50.0751	18q21.2
29	212448_at	AB007899	Hs.185677	NEDD4L	18	54.0137	54.2164	18q21.31
29	219048_at	NM_012327	Hs.157031	PIGN	18	57.8628	58.0052	18q21.33
29	212719_at	AB011178	Hs.465337	PHLPP	18	58.5353	58.7986	18q21.33
29	203685_at	NM_000633	Hs.150749	BCL2	18	58.9416	59.1369	18q21.33
30	203894_at	NM_016437	Hs.708059	TUBG2	17	38.0648	38.0725	17q21.31
30	219413_at	NM_024722	Hs.110298	ACBD4	17	40.5686	40.5773	17q21.31
30	201454_s_at	AW055008	Hs.443837	NPEPPS	17	42.9636	43.0556	17q21.32
30	201474_s_at	NM_002204	Hs.265829	ITGA3	17	45.4887	45.5228	17q21.33
30	219401_at	NM_022167	Hs.699363	XYLT2	17	45.7784	45.7935	17q21.33
30	218844_at	NM_025149	Hs.288959	ACSF2	17	45.8586	45.9072	17q21.33
30	206869_at	NM_001267	Hs.97220	CHAD	17	45.8969	45.9013	17q21.33
30	220318_at	NM_017957	Hs.670090	EPN3	17	45.9651	45.9752	17q21.33
30	218164_at	NM_022827	Hs.103147	SPATA20	17	45.9796	45.9882	17q21.33
30	208161_s_at	NM_020037	Hs.463421	ABCC3	17	46.0672	46.1241	17q21.33
30	211717_at	BC005853	Hs.463426	ANKRD40	17	46.1272	46.1318	17q21.33
30	202704_at	AA675892	Hs.653129	TOB1	17	46.2946	46.2965	17q21.33
30	204485_s_at	NM_005486	Hs.153504	TOM1L1	17	50.3332	50.3943	17q22
30	203551_s_at	NM_004375	Hs.591171	COX11	17	50.3843	50.401	17q22
30	221035_s_at	NM_031272	Hs.390221	TEX14	17	53.989	54.0349	17q22
30	206066_s_at	NM_002876	Hs.412587	RAD51C	17	54.125	54.1277	17q22
30	205811_at	NM_007215	Hs.437009	POLG2	17	59.9044	59.9236	17q24.1
31	219716_at	NM_030641	Hs.257352	APOL6	22	34.3744	34.3858	22q12.3
31	209546_s_at	AF323540	Hs.114309	APOL1	22	34.9791	34.9935	22q12.3
31	207677_s_at	NM_013416	Hs.474781	NCF4	22	35.587	35.6038	22q12.3
31	205147_x_at	NM_000631	Hs.474781	NCF4	22	35.587	35.6039	22q12.3
31	205159_at	AV756141	Hs.592192	CSF2RB	22	35.648	35.6664	22q12.3
31	213603_s_at	BE138888	Hs.517601	RAC2	22	35.9513	35.9528	22q13.1
31	204153_s_at	NM_002405	Hs.517603	MFNG	22	36.195	36.2123	22q13.1
31	208450_at	NM_006498	Hs.531776	LGALS2	22	36.2962	36.3059	22q13.1
31	210873_x_at	U03891	Hs.348983	APOBEC3A	22	37.6836	37.6891	22q13.1
31	209584_x_at	AF165520	Hs.441124	APOBEC3C	22	37.7402	37.7448	22q13.1
31	204205_at	NM_021822	Hs.660143	APOBEC3F	22	37.8031	37.8137	22q13.1
32	206150_at	NM_001242	Hs.355307	CD27	12	6.42442	6.43114	12p13.31
32	218747_s_at	NM_018009	Hs.504597	TAPBPL	12	6.43153	6.44172	12p13.31
32	222088_s_at	AA778684	Hs.419240	SLC2A14	12	7.85637	7.85711	12p13.31
32	216236_s_at	AL110298	Hs.419240	SLC2A14	12	7.85739	7.91711	12p13.31
32	202497_x_at	AI631159	Hs.419240	SLC2A3	12	7.96309	7.98014	12p13.31
32	202499_s_at	NM_006931	Hs.419240	SLC2A3	12	7.96309	7.98014	12p13.31
32	219947_at	NM_016184	Hs.504657	CLEC4A	12	8.1675	8.18247	12p13.31
32	221724_s_at	AF200738	Hs.504657	CLEC4A	12	8.16774	8.18215	12p13.31
32	214470_at	NM_002258	Hs.169824	KLRB1	12	9.63914	9.65176	12p13.31
32	209795_at	L07555	Hs.208854	CD69	12	9.79635	9.80476	12p13.31
32	210606_x_at	U30610	Hs.562457	KLRD1	12	10.3519	10.3589	12p13.2
32	207795_s_at	AB009597	Hs.562457	KLRD1	12	10.3519	10.3587	12p13.2
32	205821_at	NM_007360	Hs.387787	KLRK1	12	10.4162	10.4516	12p13.2
32	207723_s_at	NM_002261	Hs.654362	KLRC3	12	10.4562	10.4645	12p13.2
32	206785_s_at	NM_002260	Hs.591157	KLRC1	12	10.4745	10.4799	12p13.2
33	218318_s_at	NM_016231	Hs.208759	NLK	17	23.3938	23.5467	17q11.2
33	212279_at	BE779865	Hs.199695	TMEM97	17	23.6703	23.6795	17q11.2
33	213257_at	AJ290445	Hs.532781	SARM1	17	23.7227	23.7522	17q11.2
33	213259_s_at	AI937297	Hs.532781	SARM1	17	23.7227	23.7522	17q11.2
33	211899_s_at	AF082185	Hs.8375	TRAF4	17	24.0953	24.1007	17q11.2
33	201940_at	AA897514	Hs.446079	CPD	17	25.7301	25.8198	17q11.2
33	213020_at	AI814252	Hs.709412	GOSR1	17	25.8758	25.878	17q11.2
33	207348_s_at	NM_002311	Hs.100299	LIG3	17	30.3317	30.3543	17q12
33	204123_at	NM_013975	Hs.100299	LIG3	17	30.3317	30.3559	17q12
33	212186_at	BE855983	Hs.160556	ACACA	17	32.516	33.1627	17q12
33	214358_at	AW188201	Hs.160556	ACACA	17	32.7597	32.7614	17q12
33	215224_at	AK025200	Hs.706076	RPL23	17	34.2605	34.2629	17q12
33	203496_s_at	AF055994	Hs.709273	MED1	17	34.8172	34.861	17q12
33	219226_at	NM_016507	Hs.416108	CRKRS	17	34.8718	34.942	17q12
33	210930_s_at	AF177761	Hs.446352	ERBB2	17	35.11	35.1221	17q12
33	203749_s_at	AI806984	Hs.654583	RARA	17	35.719	35.7674	17q21.2
33	216300_x_at	BE383139	Hs.654583	RARA	17	35.741	35.7667	17q21.2
33	211605_s_at	U41742	Hs.654583	RARA	17	35.7581	35.7663	17q21.2
33	219249_s_at	NM_021939	Hs.463035	FKBP10	17	37.2268	37.233	17q21.2
33	210337_s_at	U18197	Hs.387567	ACLY	17	37.2775	37.3237	17q21.2
33	205095_s_at	NM_005177	Hs.463074	ATP6V0A1	17	37.8644	37.927	17q21.31
33	212529_at	BF197707	Hs.355570	LSM12	17	39.4672	39.4995	17q21.31
33	221759_at	AL583123	Hs.294005	G6PC3	17	39.5037	39.5092	17q21.31
33	210220_at	L37882	Hs.142912	FZD2	17	39.9905	39.9924	17q21.31
34	219468_s_at	NM_017949	Hs.46679	CUEDC1	17	53.2953	53.3357	17q22
34	201742_x_at	NM_006924	Hs.68714	SFRS1	17	53.4372	53.4396	17q22
34	204171_at	NM_003161	Hs.463642	RPS6KB1	17	55.3253	55.3797	17q23.1
34	211578_s_at	M60725	Hs.463642	RPS6KB1	17	55.3254	55.3791	17q23.1
34	221194_s_at	NM_016125	Hs.531701	RNFT1	17	55.3945	55.3969	17q23.1
34	221195_at	NM_016125	Hs.531701	RNFT1	17	55.3945	55.3969	17q23.1
34	218991_at	NM_022070	Hs.591183	HEATR6	17	55.4753	55.4999	17q23.1
34	210816_s_at	BC000021	Hs.355264	CYB561	17	58.8653	58.8693	17q23.3
34	209592_s_at	BC001264	Hs.410596	WDR68	17	58.9816	59.0254	17q23.3
34	207038_at	NM_004694	Hs.42645	SLC16A6	17	60.3803	60.3836	17q24.1
34	200604_s_at	M18468	Hs.280342	PRKAR1A	17	64.0202	64.0384	17q24.2
35	212834_at	BE963238	Hs.590937	DDX52	17	33.0439	33.0776	17q12
35	213637_at	BE503392	Hs.597523	est	17	33.0445	33.0457	17q12
35	202991_at	NM_006804	Hs.77628	STARD3	17	35.0469	35.0732	17q12
35	206793_at	NM_002686	Hs.1892	PNMT	17	35.0782	35.0802	17q12
35	216836_s_at	X03363	Hs.446352	ERBB2	17	35.1099	35.1384	17q12
35	219233_s_at	NM_018530	Hs.306777	GSDML	17	35.3144	35.3273	17q12
35	35846_at	M24899	Hs.724	THRA	17	35.4727	35.5035	17q21.1
35	218657_at	NM_016339	Hs.632254	RAPGEFL1	17	35.5914	35.6054	17q21.1
36	210225_x_at	AF009635	Hs.631592	LILRB3	19	59.4126	59.4384	19q13.42
36	210784_x_at	AF009634	Hs.688335	LILRA6	19	59.4126	59.4384	19q13.42
36	211133_x_at	AF009643	Hs.688335	LILRA6	19	59.4126	59.4384	19q13.42
36	211135_x_at	AF009644	Hs.631592	LILRB3	19	59.4126	59.4384	19q13.42
36	207697_x_at	NM_005874	Hs.655652	LILRB2	19	59.4701	59.4768	19q13.42
36	207104_x_at	NM_006669	Hs.667388	LILRB1	19	59.8343	59.8403	19q13.42
36	211336_x_at	AF009007	Hs.667388	LILRB1	19	59.8343	59.8403	19q13.42
37	220329_s_at	NM_017909	Hs.486835	RMND1	6	151.768	151.815	6q25.1
37	218195_at	NM_024573	Hs.15929	C6orf211	6	151.815	151.833	6q25.1
37	220581_at	NM_025059	Hs.660044	C6orf97	6	151.857	151.981	6q25.1
37	205225_at	NM_000125	Hs.208124	ESR1	6	152.17	152.466	6q25.1
37	211234_x_at	AF258449	Hs.208124	ESR1	6	152.171	152.462	6q25.1
37	211235_s_at	AF258450	Hs.208124	ESR1	6	152.171	152.462	6q25.1
37	211233_x_at	M12674	Hs.208124	ESR1	6	152.171	152.462	6q25.1
37	215552_s_at	AI073549	Hs.208124	ESR1	6	152.307	152.347	6q25.1
37	217190_x_at	S67777	Hs.208124	ESR1	6	152.375	152.424	6q25.1
38	214545_s_at	NM_007198	Hs.304792	PROSC	8	37.7393	37.755	8p12
38	218954_s_at	AF298153	Hs.709301	BRF2	8	37.8211	37.8265	8p12
38	219681_s_at	NM_025151	Hs.696035	RAB11FIP1	8	37.8373	37.8762	8p12
38	221539_at	AB044548	Hs.411641	EIF4EBP1	8	38.0072	38.037	8p12
38	221248_s_at	NM_023034	Hs.700599	WHSC1L1	8	38.2517	38.3589	8p12
38	218173_s_at	NM_017778	Hs.700599	WHSC1L1	8	38.2931	38.3589	8p12
38	211535_s_at	M60485	Hs.264887	FGFR1	8	38.3895	38.4453	8p12
38	210973_s_at	M63889	Hs.264887	FGFR1	8	38.3927	38.4341	8p12
38	222164_at	AU145411	Hs.264887	FGFR1	8	38.411	38.4123	8p12
38	211027_s_at	BC006231	Hs.656458	IKBKB	8	42.248	42.8672	8p11.21
38	202744_at	NM_006749	Hs.653173	SLC20A2	8	42.3935	42.4493	8p11.21
39	209461_x_at	BC001648	Hs.325321	WDR18	19	0.935347	0.945556	19p13.3
39	220178_at	NM_021731	Hs.656901	C19orf28	19	3.48928	3.49104	19p13.3
39	212879_x_at	NM_015897	Hs.105779	LOC100134427	19	3.96392	3.99038	19p13.3
39	204335_at	NM_018074	Hs.21811	CCDC94	19	4.19809	4.22008	19p13.3
39	202639_s_at	AI689052	Hs.531752	RANBP3	19	5.86715	5.92915	19p13.3
39	203092_at	AF026030	Hs.465784	TIMM44	19	7.53954	7.91208	19p13.2
39	202785_at	NM_005001	Hs.333427	NDUFA7	19	8.28224	8.29227	19p13.2
39	218798_at	NM_023008	Hs.709967	KRI1	19	10.5253	10.5367	19p13.2
39	202802_at	NM_001930	Hs.79064	DHPS	19	12.6475	12.6537	19p13.13
39	207831_x_at	NM_013407	Hs.79064	DHPS	19	12.6475	12.6537	19p13.13
39	212891_s_at	BF972185	Hs.515164	GADD45GIP1	19	12.9256	12.929	19p13.13
40	214320_x_at	T67741	Hs.439056	CYP2A6	19	46.0732	46.08	19q13.2
40	210272_at	M29873	Hs.529117	CYP2B7P1	19	46.122	46.1484	19q13.2
40	206754_s_at	NM_000767	Hs.1360	CYP2B6	19	46.189	46.2161	19q13.2
40	217133_x_at	X06399	Hs.1360	CYP2B6	19	46.2074	46.2156	19q13.2
40	207718_x_at	NM_000764	Hs.250615	CYP2A7	19	46.2857	46.2939	19q13.2
40	207244_x_at	NM_000762	Hs.439056	CYP2A6	19	46.2862	46.2939	19q13.2
41	214916_x_at	BG340548	Hs.510635	IGH	14	105.393	105.797	14q32.33
41	211637_x_at	L23516	Hs.510635	IGH	14	105.4	105.549	14q32.33
41	211634_x_at	M24669	---	IGHM	14	105.4	106.241	14q32.33
41	217281_x_at	AJ239383	Hs.510635	IGH	14	105.401	105.59	14q32.33
41	211633_x_at	M24668	Hs.510635	IGHG1	14	105.401	105.524	14q32.33
41	211639_x_at	L23518	Hs.510635	IGH	14	105.401	105.549	14q32.33
41	211641_x_at	L06101	Hs.510635	IGH	14	105.401	105.763	14q32.33
41	211908_x_at	M87268	Hs.510635	IGHG1	14	105.401	105.797	14q32.33
41	211635_x_at	M24670	Hs.375094	IGH	14	105.401	106.354	14q32.33
41	211649_x_at	L14456	Hs.631647	IGH	14	105.402	105.524	14q32.33
41	211650_x_at	L34164	Hs.510635	IGHA1	14	105.402	105.797	14q32.33
41	211868_x_at	AJ225092	Hs.510635	IGHA1	14	105.403	105.763	14q32.33
41	216491_x_at	U80139	---	IGHM	14	105.549	105.549	14q32.33
41	217236_x_at	S74639	Hs.510635	IGH	14	105.549	105.549	14q32.33
41	214973_x_at	AJ275469	---	IGHD	14	105.623	105.624	14q32.33
41	216557_x_at	U92706	Hs.510635	IGHA1	14	105.763	105.763	14q32.33
41	216510_x_at	AB035175	Hs.510635	IGHA1	14	105.796	105.796	14q32.33
41	215949_x_at	BF002659	---	IGHM	14	105.862	105.862	14q32.33
41	217198_x_at	U80164	Hs.631647	IGH	14	105.876	105.877	14q32.33
41	217360_x_at	AJ275408	Hs.510635	IGHA1	14	105.887	105.887	14q32.33
41	211647_x_at	L14454	Hs.510635	IGHA1	14	106.241	106.241	14q32.33
41	216541_x_at	AJ275397	Hs.510635	IGHA1	14	106.241	106.241	14q32.33
41	211640_x_at	L23519	Hs.510635	IGHA1	14	106.241	106.241	14q32.33
42	209846_s_at	BC002832	Hs.376046	BTN3A2	6	26.4735	26.4843	6p22.1
42	212613_at	AI991252	Hs.376046	BTN3A2	6	26.4844	26.4865	6p22.1
42	207485_x_at	NM_007048	Hs.191510	BTN3A1	6	26.5106	26.5198	6p22.1
42	38241_at	U90548	Hs.167741	BTN3A3	6	26.5488	26.5616	6p22.1
42	204820_s_at	NM_006994	Hs.376046	BTN3A2	6	26.5488	26.5616	6p22.1
42	204821_at	NM_006994	Hs.167741	BTN3A3	6	26.5488	26.5616	6p22.1
42	205890_s_at	NM_006398	Hs.44532	GABBR1	6	29.6314	29.6355	6p22.1
42	200904_at	X56841	Hs.650174	HLA-E	6	30.5653	30.5699	6p21.33
42	207339_s_at	NM_002341	Hs.376208	LTB	6	31.6563	31.6582	6p21.33
42	215633_x_at	AV713720	Hs.436066	LST1	6	31.662	31.6645	6p21.33
42	211582_x_at	AF000424	Hs.436066	LST1	6	31.6625	31.6646	6p21.33
42	211581_x_at	AF000426	Hs.436066	LST1	6	31.6626	31.6646	6p21.33
42	214181_x_at	AI735692	Hs.436066	LST1	6	31.6628	31.6647	6p21.33
42	214574_x_at	NM_007161	Hs.436066	LST1	6	31.663	31.6646	6p21.33
42	213095_x_at	AF299327	Hs.76364	AIF1	6	31.691	31.6928	6p21.33
42	209901_x_at	U19713	Hs.76364	AIF1	6	31.6911	31.6927	6p21.33
42	215051_x_at	BF213829	Hs.76364	AIF1	6	31.6918	31.6927	6p21.33
42	205671_s_at	NM_002120	Hs.1802	HLA-DOB	6	32.8885	32.8928	6p21.32
42	209040_s_at	U17496	Hs.180062	PSMB8	6	32.9166	32.9198	6p21.32
42	202307_s_at	NM_000593	Hs.352018	TAP1	6	32.921	32.9296	6p21.32
42	204279_at	NM_002800	Hs.654585	PSMB9	6	32.9299	32.9353	6p21.32
