# Supplementary material for: Genomic distance entrained clustering and regression modelling highlights interacting genomic regions contributing to proliferation in breast cancer
Source: BMC Syst Biol. 2010 Sep 8;4:127. doi: 10.1186/1752-0509-4-127 (PMC2946304; doi:10.1186/1752-0509-4-127)
Supplement: Additional file 5 — The interaction network defined by the proliferation metagenes and the top seven regional metagenes. The cytoscape file used to generate Figure 7A. [file 1752-0509-4-127-S5.ZIP]

Archive with 6 entries (6 files):
- CytoscapeSession-2009_12_18-07_09/gene1261058691392.xgmml
- CytoscapeSession-2009_12_18-07_09/cysession.xml
- CytoscapeSession-2009_12_18-07_09/session_vizmap.props
- CytoscapeSession-2009_12_18-07_09/session_cytoscape.props
- CytoscapeSession-2009_12_18-07_09/session_bookmarks.xml
- CytoscapeSession-2009_12_18-07_09/plugins/AttributeBrowserPlugin/attributeBrowser.props
