# Supplementary material for: Genomic distance entrained clustering and regression modelling highlights interacting genomic regions contributing to proliferation in breast cancer
Source: BMC Syst Biol. 2010 Sep 8;4:127. doi: 10.1186/1752-0509-4-127 (PMC2946304; doi:10.1186/1752-0509-4-127)
Supplement: Additional file 5 — The interaction network defined by the proliferation metagenes and the top seven regional metagenes. The cytoscape file used to generate Figure 7A. [file 1752-0509-4-127-S5.ZIP › CytoscapeSession-2009_12_18-07_09/gene1261058691392.xgmml]

<?xml version="1.0" encoding="UTF-8" standalone="yes"?>
<graph label="gene1261058691392" xmlns:dc="http://purl.org/dc/elements/1.1/" xmlns:xlink="http://www.w3.org/1999/xlink" xmlns:rdf="http://www.w3.org/1999/02/22-rdf-syntax-ns#" xmlns:cy="http://www.cytoscape.org" xmlns="http://www.cs.rpi.edu/XGMML"  directed="1">
  <att name="documentVersion" value="1.1"/>
  <att name="networkMetadata">
    <rdf:RDF>
      <rdf:Description rdf:about="http://www.cytoscape.org/">
        <dc:type>Protein-Protein Interaction</dc:type>
        <dc:description>N/A</dc:description>
        <dc:identifier>N/A</dc:identifier>
        <dc:date>2009-12-18 07:09:15</dc:date>
        <dc:title>gene1261058691392</dc:title>
        <dc:source>http://www.cytoscape.org/</dc:source>
        <dc:format>Cytoscape-XGMML</dc:format>
      </rdf:Description>
    </rdf:RDF>
  </att>
  <att type="string" name="backgroundColor" value="#ffffff"/>
  <att type="real" name="GRAPH_VIEW_ZOOM" value="0.12051999811611826"/>
  <att type="real" name="GRAPH_VIEW_CENTER_X" value="2649.865936279297"/>
  <att type="real" name="GRAPH_VIEW_CENTER_Y" value="2425.0547528266907"/>
  <att type="string" name="__layoutAlgorithm" value="degree-circle" cy:hidden="true"/>
  <att type="integer" name="instructor" value="1"/>
  <att type="boolean" name="matchcase" value="true"/>
  <att type="integer" name="searchTermType" value="1"/>
  <att type="integer" name="nodeLabelType" value="1"/>
  <att type="integer" name="taxid" value="9606"/>
  <node label="DRD3" id="-2940">
    <att type="integer" name="webLinkIDType" value="1"/>
    <att type="string" name="webLinkIDName" value="D(3) dopamine receptor  [Source:UniProtKB/Swiss-Prot;Acc:P35462]"/>
    <att type="string" name="webLinkID" value="ENSG00000151577"/>
    <att type="integer" name="Degree" value="1"/>
    <att type="string" name="nodeType" value="protein"/>
    <att type="string" name="nodeStatus" value="Newly Added"/>
    <att type="string" name="canonicalName" value="DRD3"/>
    <att type="integer" name="number1stNeighbors" value="0"/>
    <graphics type="ELLIPSE" h="30.0" w="70.0" x="3107.237548828125" y="3293.809326171875" fill="#000000" width="1" outline="#000000"/>
  </node>
  <node label="TYRP1" id="-2939">
    <att type="integer" name="webLinkIDType" value="1"/>
    <att type="string" name="webLinkIDName" value="5,6-dihydroxyindole-2-carboxylic acid oxidase Precursor (DHICA oxidase)(EC 1.14.18.-)(Tyrosinase-related protein 1)(TRP-1)(TRP1)(TRP)(Catalase B)(Glycoprotein 75)(Melanoma antigen gp75) [Source:UniProtKB/Swiss-Prot;Acc:P17643]"/>
    <att type="string" name="webLinkID" value="ENSG00000107165"/>
    <att type="integer" name="Degree" value="1"/>
    <att type="string" name="nodeType" value="protein"/>
    <att type="string" name="nodeStatus" value="Newly Added"/>
    <att type="string" name="canonicalName" value="TYRP1"/>
    <att type="integer" name="number1stNeighbors" value="0"/>
    <graphics type="ELLIPSE" h="30.0" w="70.0" x="1836.56494140625" y="3477.64599609375" fill="#000000" width="1" outline="#000000"/>
  </node>
  <node label="TPBG" id="-2938">
    <att type="integer" name="webLinkIDType" value="1"/>
    <att type="string" name="webLinkIDName" value="Trophoblast glycoprotein Precursor (5T4 oncofetal trophoblast glycoprotein)(5T4 oncotrophoblast glycoprotein)(5T4 oncofetal antigen)(M6P1) [Source:UniProtKB/Swiss-Prot;Acc:Q13641]"/>
    <att type="string" name="webLinkID" value="ENSG00000146242"/>
    <att type="integer" name="Degree" value="1"/>
    <att type="string" name="nodeType" value="protein"/>
    <att type="string" name="nodeStatus" value="Newly Added"/>
    <att type="string" name="canonicalName" value="TPBG"/>
    <att type="integer" name="number1stNeighbors" value="0"/>
    <graphics type="ELLIPSE" h="30.0" w="70.0" x="3445.509033203125" y="3169.140625" fill="#000000" width="1" outline="#000000"/>
  </node>
  <node label="SLC2A1" id="-2937">
    <att type="integer" name="webLinkIDType" value="1"/>
    <att type="string" name="webLinkIDName" value="Solute carrier family 2, facilitated glucose transporter member 1 (Glucose transporter type 1, erythrocyte/brain)(GLUT-1)(HepG2 glucose transporter) [Source:UniProtKB/Swiss-Prot;Acc:P11166]"/>
    <att type="string" name="webLinkID" value="ENSG00000117394"/>
    <att type="integer" name="Degree" value="1"/>
    <att type="string" name="nodeType" value="protein"/>
    <att type="string" name="nodeStatus" value="Newly Added"/>
    <att type="string" name="canonicalName" value="SLC2A1"/>
    <att type="integer" name="number1stNeighbors" value="0"/>
    <graphics type="ELLIPSE" h="30.0" w="70.0" x="3396.111083984375" y="3388.77783203125" fill="#000000" width="1" outline="#000000"/>
  </node>
  <node label="NTRK2" id="-2936">
    <att type="integer" name="webLinkIDType" value="1"/>
    <att type="string" name="webLinkIDName" value="BDNF/NT-3 growth factors receptor Precursor (EC 2.7.10.1)(Neurotrophic tyrosine kinase receptor type 2)(TrkB tyrosine kinase)(GP145-TrkB)(Trk-B) [Source:UniProtKB/Swiss-Prot;Acc:Q16620]"/>
    <att type="string" name="webLinkID" value="ENSG00000148053"/>
    <att type="integer" name="Degree" value="1"/>
    <att type="string" name="nodeType" value="protein"/>
    <att type="string" name="nodeStatus" value="Newly Added"/>
    <att type="string" name="canonicalName" value="NTRK2"/>
    <att type="integer" name="number1stNeighbors" value="0"/>
    <graphics type="ELLIPSE" h="30.0" w="70.0" x="3526.33740234375" y="3519.63671875" fill="#000000" width="1" outline="#000000"/>
  </node>
  <node label="TGFBR3" id="-2935">
    <att type="integer" name="webLinkIDType" value="1"/>
    <att type="string" name="webLinkIDName" value="TGF-beta receptor type III Precursor (TGFR-3)(Transforming growth factor beta receptor III)(Betaglycan) [Source:UniProtKB/Swiss-Prot;Acc:Q03167]"/>
    <att type="string" name="webLinkID" value="ENSG00000069702"/>
    <att type="integer" name="Degree" value="1"/>
    <att type="string" name="nodeType" value="protein"/>
    <att type="string" name="nodeStatus" value="Newly Added"/>
    <att type="string" name="canonicalName" value="TGFBR3"/>
    <att type="integer" name="number1stNeighbors" value="0"/>
    <graphics type="ELLIPSE" h="30.0" w="70.0" x="2068.39892578125" y="3400.5966796875" fill="#000000" width="1" outline="#000000"/>
  </node>
  <node label="ACTN1" id="-2934">
    <att type="integer" name="webLinkIDType" value="1"/>
    <att type="string" name="webLinkIDName" value="Alpha-actinin-1 (Alpha-actinin cytoskeletal isoform)(Non-muscle alpha-actinin-1)(F-actin cross-linking protein) [Source:UniProtKB/Swiss-Prot;Acc:P12814]"/>
    <att type="string" name="webLinkID" value="ENSG00000072110"/>
    <att type="integer" name="Degree" value="1"/>
    <att type="string" name="nodeType" value="protein"/>
    <att type="string" name="nodeStatus" value="Newly Added"/>
    <att type="string" name="canonicalName" value="ACTN1"/>
    <att type="integer" name="number1stNeighbors" value="0"/>
    <graphics type="ELLIPSE" h="30.0" w="70.0" x="2945.295166015625" y="3308.298095703125" fill="#000000" width="1" outline="#000000"/>
  </node>
  <node label="RGS1" id="-2933">
    <att type="integer" name="webLinkIDType" value="1"/>
    <att type="string" name="webLinkIDName" value="Regulator of G-protein signaling 1 (RGS1)(Early response protein 1R20)(B-cell activation protein BL34) [Source:UniProtKB/Swiss-Prot;Acc:Q08116]"/>
    <att type="string" name="webLinkID" value="ENSG00000090104"/>
    <att type="integer" name="Degree" value="1"/>
    <att type="string" name="nodeType" value="protein"/>
    <att type="string" name="nodeStatus" value="Newly Added"/>
    <att type="string" name="canonicalName" value="RGS1"/>
    <att type="integer" name="number1stNeighbors" value="0"/>
    <graphics type="ELLIPSE" h="30.0" w="70.0" x="2985.74853515625" y="2404.852783203125" fill="#000000" width="1" outline="#000000"/>
  </node>
  <node label="ZNF408" id="-2932">
    <att type="integer" name="webLinkIDType" value="1"/>
    <att type="string" name="webLinkIDName" value="Zinc finger protein 408 (PR domain zinc finger protein 17) [Source:UniProtKB/Swiss-Prot;Acc:Q9H9D4]"/>
    <att type="string" name="webLinkID" value="ENSG00000175213"/>
    <att type="integer" name="Degree" value="1"/>
    <att type="string" name="nodeType" value="protein"/>
    <att type="string" name="nodeStatus" value="Newly Added"/>
    <att type="string" name="canonicalName" value="ZNF408"/>
    <att type="integer" name="number1stNeighbors" value="0"/>
    <graphics type="ELLIPSE" h="30.0" w="70.0" x="2801.349853515625" y="3650.9384765625" fill="#000000" width="1" outline="#000000"/>
  </node>
  <node label="SDC4" id="-2931">
    <att type="integer" name="webLinkIDType" value="1"/>
    <att type="string" name="webLinkIDName" value="Syndecan-4 Precursor (SYND4)(Amphiglycan)(Ryudocan core protein) [Source:UniProtKB/Swiss-Prot;Acc:P31431]"/>
    <att type="string" name="webLinkID" value="ENSG00000124145"/>
    <att type="integer" name="Degree" value="1"/>
    <att type="string" name="nodeType" value="protein"/>
    <att type="string" name="nodeStatus" value="Newly Added"/>
    <att type="string" name="canonicalName" value="SDC4"/>
    <att type="integer" name="number1stNeighbors" value="0"/>
    <graphics type="ELLIPSE" h="30.0" w="70.0" x="2709.76220703125" y="3824.32373046875" fill="#000000" width="1" outline="#000000"/>
  </node>
  <node label="IGF1R" id="-2930">
    <att type="integer" name="webLinkIDType" value="1"/>
    <att type="string" name="webLinkIDName" value="Insulin-like growth factor 1 receptor Precursor (EC 2.7.10.1)(Insulin-like growth factor I receptor)(IGF-I receptor)(CD221 antigen) [Contains Insulin-like growth factor 1 receptor alpha chain;Insulin-like growth factor 1 receptor beta chain] [Source:UniProtKB/Swiss-Prot;Acc:P08069]"/>
    <att type="string" name="webLinkID" value="ENSG00000140443"/>
    <att type="integer" name="Degree" value="1"/>
    <att type="string" name="nodeType" value="protein"/>
    <att type="string" name="nodeStatus" value="Newly Added"/>
    <att type="string" name="canonicalName" value="IGF1R"/>
    <att type="integer" name="number1stNeighbors" value="0"/>
    <graphics type="ELLIPSE" h="30.0" w="70.0" x="2146.0693359375" y="3534.78759765625" fill="#000000" width="1" outline="#000000"/>
  </node>
  <node label="DRD2" id="-2929">
    <att type="integer" name="webLinkIDType" value="1"/>
    <att type="string" name="webLinkIDName" value="D(2) dopamine receptor (Dopamine D2 receptor) [Source:UniProtKB/Swiss-Prot;Acc:P14416]"/>
    <att type="string" name="webLinkID" value="ENSG00000149295"/>
    <att type="integer" name="Degree" value="1"/>
    <att type="string" name="nodeType" value="protein"/>
    <att type="string" name="nodeStatus" value="Newly Added"/>
    <att type="string" name="canonicalName" value="DRD2"/>
    <att type="integer" name="number1stNeighbors" value="0"/>
    <graphics type="ELLIPSE" h="30.0" w="70.0" x="2531.6005859375" y="3806.06787109375" fill="#000000" width="1" outline="#000000"/>
  </node>
  <node label="LHCGR" id="-2928">
    <att type="integer" name="webLinkIDType" value="1"/>
    <att type="string" name="webLinkIDName" value="Lutropin-choriogonadotropic hormone receptor Precursor (LH/CG-R)(LSH-R)(Luteinizing hormone receptor)(LHR) [Source:UniProtKB/Swiss-Prot;Acc:P22888]"/>
    <att type="string" name="webLinkID" value="ENSG00000138039"/>
    <att type="integer" name="Degree" value="1"/>
    <att type="string" name="nodeType" value="protein"/>
    <att type="string" name="nodeStatus" value="Newly Added"/>
    <att type="string" name="canonicalName" value="LHCGR"/>
    <att type="integer" name="number1stNeighbors" value="0"/>
    <graphics type="ELLIPSE" h="30.0" w="70.0" x="1870.942138671875" y="3055.44091796875" fill="#000000" width="1" outline="#000000"/>
  </node>
  <node label="RGS19" id="-2927">
    <att type="integer" name="webLinkIDType" value="1"/>
    <att type="string" name="webLinkIDName" value="Regulator of G-protein signaling 19 (RGS19)(G-alpha-interacting protein)(GAIP) [Source:UniProtKB/Swiss-Prot;Acc:P49795]"/>
    <att type="string" name="webLinkID" value="ENSG00000171700"/>
    <att type="integer" name="Degree" value="1"/>
    <att type="string" name="nodeType" value="protein"/>
    <att type="string" name="nodeStatus" value="Newly Added"/>
    <att type="string" name="canonicalName" value="RGS19"/>
    <att type="integer" name="number1stNeighbors" value="0"/>
    <graphics type="ELLIPSE" h="30.0" w="70.0" x="3743.085693359375" y="2834.360107421875" fill="#000000" width="1" outline="#000000"/>
  </node>
  <node label="ZFPM1" id="-2926">
    <att type="integer" name="webLinkIDType" value="1"/>
    <att type="string" name="webLinkIDName" value="Zinc finger protein ZFPM1 (Zinc finger protein multitype 1)(Friend of GATA protein 1)(Friend of GATA-1)(FOG-1) [Source:UniProtKB/Swiss-Prot;Acc:Q8IX07]"/>
    <att type="string" name="webLinkID" value="ENSG00000179588"/>
    <att type="integer" name="Degree" value="1"/>
    <att type="string" name="nodeType" value="protein"/>
    <att type="string" name="nodeStatus" value="Newly Added"/>
    <att type="string" name="canonicalName" value="ZFPM1"/>
    <att type="integer" name="number1stNeighbors" value="0"/>
    <graphics type="ELLIPSE" h="30.0" w="70.0" x="3253.30859375" y="3394.05615234375" fill="#000000" width="1" outline="#000000"/>
  </node>
  <node label="SCP2" id="-2925">
    <att type="integer" name="webLinkIDType" value="1"/>
    <att type="string" name="webLinkIDName" value="Non-specific lipid-transfer protein (EC 2.3.1.176)(Propanoyl-CoA C-acyltransferase)(NSL-TP)(Sterol carrier protein 2)(SCP-2)(Sterol carrier protein X)(SCP-X)(SCP-chi)(SCPX) [Source:UniProtKB/Swiss-Prot;Acc:P22307]"/>
    <att type="string" name="webLinkID" value="ENSG00000116171"/>
    <att type="integer" name="Degree" value="1"/>
    <att type="string" name="nodeType" value="protein"/>
    <att type="string" name="nodeStatus" value="Newly Added"/>
    <att type="string" name="canonicalName" value="SCP2"/>
    <att type="integer" name="number1stNeighbors" value="0"/>
    <graphics type="ELLIPSE" h="30.0" w="70.0" x="2153.000732421875" y="1686.080078125" fill="#000000" width="1" outline="#000000"/>
  </node>
  <node label="NDRG1" id="-2924">
    <att type="integer" name="webLinkIDType" value="1"/>
    <att type="string" name="webLinkIDName" value="Protein NDRG1 (N-myc downstream-regulated gene 1 protein)(Differentiation-related gene 1 protein)(DRG-1)(Reducing agents and tunicamycin-responsive protein)(RTP)(Nickel-specific induction protein Cap43)(Rit42) [Source:UniProtKB/Swiss-Prot;Acc:Q92597]"/>
    <att type="string" name="webLinkID" value="ENSG00000104419"/>
    <att type="integer" name="Degree" value="1"/>
    <att type="string" name="nodeType" value="protein"/>
    <att type="string" name="nodeStatus" value="Newly Added"/>
    <att type="string" name="canonicalName" value="NDRG1"/>
    <att type="integer" name="number1stNeighbors" value="0"/>
    <graphics type="ELLIPSE" h="30.0" w="70.0" x="2347.13623046875" y="3077.441162109375" fill="#000000" width="1" outline="#000000"/>
  </node>
  <node label="CD63" id="-2923">
    <att type="integer" name="webLinkIDType" value="1"/>
    <att type="string" name="webLinkIDName" value="CD63 antigen (Melanoma-associated antigen ME491)(Ocular melanoma-associated antigen)(OMA81H)(Granulophysin)(Tetraspanin-30)(Tspan-30)(Lysosomal-associated membrane protein 3)(Lamp-3)(CD63 antigen) [Source:UniProtKB/Swiss-Prot;Acc:P08962]"/>
    <att type="string" name="webLinkID" value="ENSG00000135404"/>
    <att type="integer" name="Degree" value="1"/>
    <att type="string" name="nodeType" value="protein"/>
    <att type="string" name="nodeStatus" value="Newly Added"/>
    <att type="string" name="canonicalName" value="CD63"/>
    <att type="integer" name="number1stNeighbors" value="0"/>
    <graphics type="ELLIPSE" h="30.0" w="70.0" x="3031.6552734375" y="3690.460693359375" fill="#000000" width="1" outline="#000000"/>
  </node>
  <node label="IGSF21" id="-2922">
    <att type="integer" name="webLinkIDType" value="1"/>
    <att type="string" name="webLinkIDName" value="Immunoglobulin superfamily member 21 Precursor  [Source:UniProtKB/Swiss-Prot;Acc:Q96ID5]"/>
    <att type="string" name="webLinkID" value="ENSG00000117154"/>
    <att type="integer" name="Degree" value="1"/>
    <att type="string" name="nodeType" value="protein"/>
    <att type="string" name="nodeStatus" value="Newly Added"/>
    <att type="string" name="canonicalName" value="IGSF21"/>
    <att type="integer" name="number1stNeighbors" value="0"/>
    <graphics type="ELLIPSE" h="30.0" w="70.0" x="3017.885986328125" y="3907.3876953125" fill="#000000" width="1" outline="#000000"/>
  </node>
  <node label="WRB" id="-2921">
    <att type="integer" name="webLinkIDType" value="1"/>
    <att type="string" name="webLinkIDName" value="Tryptophan-rich protein (Congenital heart disease 5 protein) [Source:UniProtKB/Swiss-Prot;Acc:O00258]"/>
    <att type="string" name="webLinkID" value="ENSG00000182093"/>
    <att type="integer" name="Degree" value="1"/>
    <att type="string" name="nodeType" value="protein"/>
    <att type="string" name="nodeStatus" value="Newly Added"/>
    <att type="string" name="canonicalName" value="WRB"/>
    <att type="integer" name="number1stNeighbors" value="0"/>
    <graphics type="ELLIPSE" h="30.0" w="70.0" x="2003.9300537109375" y="3058.396240234375" fill="#000000" width="1" outline="#000000"/>
  </node>
  <node label="NRBF2" id="-2920">
    <att type="integer" name="webLinkIDType" value="1"/>
    <att type="string" name="webLinkIDName" value="Nuclear receptor-binding factor 2 (NRBF-2)(Comodulator of PPAR and RXR) [Source:UniProtKB/Swiss-Prot;Acc:Q96F24]"/>
    <att type="string" name="webLinkID" value="ENSG00000148572"/>
    <att type="integer" name="Degree" value="1"/>
    <att type="string" name="nodeType" value="protein"/>
    <att type="string" name="nodeStatus" value="Newly Added"/>
    <att type="string" name="canonicalName" value="NRBF2"/>
    <att type="integer" name="number1stNeighbors" value="0"/>
    <graphics type="ELLIPSE" h="30.0" w="70.0" x="1549.9708251953125" y="2438.818115234375" fill="#000000" width="1" outline="#000000"/>
  </node>
  <node label="PRMT2" id="-2919">
    <att type="integer" name="webLinkIDType" value="1"/>
    <att type="string" name="webLinkIDName" value="Protein arginine N-methyltransferase 2 (EC 2.1.1.-) [Source:UniProtKB/Swiss-Prot;Acc:P55345]"/>
    <att type="string" name="webLinkID" value="ENSG00000160310"/>
    <att type="integer" name="Degree" value="1"/>
    <att type="string" name="nodeType" value="protein"/>
    <att type="string" name="nodeStatus" value="Newly Added"/>
    <att type="string" name="canonicalName" value="PRMT2"/>
    <att type="integer" name="number1stNeighbors" value="0"/>
    <graphics type="ELLIPSE" h="30.0" w="70.0" x="2973.744873046875" y="1991.17236328125" fill="#000000" width="1" outline="#000000"/>
  </node>
  <node label="CYP1A1" id="-2918">
    <att type="integer" name="webLinkIDType" value="1"/>
    <att type="string" name="webLinkIDName" value="Cytochrome P450 1A1 (EC 1.14.14.1)(CYPIA1)(P450-P1)(P450 form 6)(P450-C) [Source:UniProtKB/Swiss-Prot;Acc:P04798]"/>
    <att type="string" name="webLinkID" value="ENSG00000140465"/>
    <att type="integer" name="Degree" value="1"/>
    <att type="string" name="nodeType" value="protein"/>
    <att type="string" name="nodeStatus" value="Newly Added"/>
    <att type="string" name="canonicalName" value="CYP1A1"/>
    <att type="integer" name="number1stNeighbors" value="0"/>
    <graphics type="ELLIPSE" h="30.0" w="70.0" x="1759.870849609375" y="2425.192138671875" fill="#000000" width="1" outline="#000000"/>
  </node>
  <node label="MMP9" id="-2917">
    <att type="integer" name="webLinkIDType" value="1"/>
    <att type="string" name="webLinkIDName" value="Matrix metalloproteinase-9 Precursor (MMP-9)(EC 3.4.24.35)(92 kDa type IV collagenase)(92 kDa gelatinase)(Gelatinase B)(GELB) [Contains 67 kDa matrix metalloproteinase-9;82 kDa matrix metalloproteinase-9] [Source:UniProtKB/Swiss-Prot;Acc:P14780]"/>
    <att type="string" name="webLinkID" value="ENSG00000100985"/>
    <att type="integer" name="Degree" value="1"/>
    <att type="string" name="nodeType" value="protein"/>
    <att type="string" name="nodeStatus" value="Newly Added"/>
    <att type="string" name="canonicalName" value="MMP9"/>
    <att type="integer" name="number1stNeighbors" value="0"/>
    <graphics type="ELLIPSE" h="30.0" w="70.0" x="2240.041259765625" y="3396.044921875" fill="#000000" width="1" outline="#000000"/>
  </node>
  <node label="SERPINE1" id="-2916">
    <att type="integer" name="webLinkIDType" value="1"/>
    <att type="string" name="webLinkIDName" value="Plasminogen activator inhibitor 1 Precursor (PAI-1)(PAI)(Endothelial plasminogen activator inhibitor) [Source:UniProtKB/Swiss-Prot;Acc:P05121]"/>
    <att type="string" name="webLinkID" value="ENSG00000106366"/>
    <att type="integer" name="Degree" value="1"/>
    <att type="string" name="nodeType" value="protein"/>
    <att type="string" name="nodeStatus" value="Newly Added"/>
    <att type="string" name="canonicalName" value="SERPINE1"/>
    <att type="integer" name="number1stNeighbors" value="0"/>
    <graphics type="ELLIPSE" h="30.0" w="70.0" x="2568.8408203125" y="3773.480224609375" fill="#000000" width="1" outline="#000000"/>
  </node>
  <node label="CD36" id="-2915">
    <att type="integer" name="webLinkIDType" value="1"/>
    <att type="string" name="webLinkIDName" value="Platelet glycoprotein 4 (Platelet glycoprotein IV)(GPIV)(Glycoprotein IIIb)(GPIIIB)(Leukocyte differentiation antigen CD36)(PAS IV)(PAS-4)(Platelet collagen receptor)(Fatty acid translocase)(FAT)(Thrombospondin receptor)(CD36 antigen) [Source:UniProtKB/Swiss-Prot;Acc:P16671]"/>
    <att type="string" name="webLinkID" value="ENSG00000135218"/>
    <att type="integer" name="Degree" value="1"/>
    <att type="string" name="nodeType" value="protein"/>
    <att type="string" name="nodeStatus" value="Newly Added"/>
    <att type="string" name="canonicalName" value="CD36"/>
    <att type="integer" name="number1stNeighbors" value="0"/>
    <graphics type="ELLIPSE" h="30.0" w="70.0" x="2500.889404296875" y="3532.388671875" fill="#000000" width="1" outline="#000000"/>
  </node>
  <node label="DAP3" id="-2914">
    <att type="integer" name="webLinkIDType" value="1"/>
    <att type="string" name="webLinkIDName" value="28S ribosomal protein S29, mitochondrial (S29mt)(MRP-S29)(Death-associated protein 3)(DAP-3)(Ionizing radiation resistance conferring protein) [Source:UniProtKB/Swiss-Prot;Acc:P51398]"/>
    <att type="string" name="webLinkID" value="ENSG00000132676"/>
    <att type="integer" name="Degree" value="1"/>
    <att type="string" name="nodeType" value="protein"/>
    <att type="string" name="nodeStatus" value="Newly Added"/>
    <att type="string" name="canonicalName" value="DAP3"/>
    <att type="integer" name="number1stNeighbors" value="0"/>
    <graphics type="ELLIPSE" h="30.0" w="70.0" x="3351.051025390625" y="2259.730224609375" fill="#000000" width="1" outline="#000000"/>
  </node>
  <node label="HMGCS2" id="-2913">
    <att type="integer" name="webLinkIDType" value="1"/>
    <att type="string" name="webLinkIDName" value="Hydroxymethylglutaryl-CoA synthase, mitochondrial Precursor (HMG-CoA synthase)(EC 2.3.3.10)(3-hydroxy-3-methylglutaryl coenzyme A synthase) [Source:UniProtKB/Swiss-Prot;Acc:P54868]"/>
    <att type="string" name="webLinkID" value="ENSG00000134240"/>
    <att type="integer" name="Degree" value="1"/>
    <att type="string" name="nodeType" value="protein"/>
    <att type="string" name="nodeStatus" value="Newly Added"/>
    <att type="string" name="canonicalName" value="HMGCS2"/>
    <att type="integer" name="number1stNeighbors" value="0"/>
    <graphics type="ELLIPSE" h="30.0" w="70.0" x="2290.8916015625" y="2814.274169921875" fill="#000000" width="1" outline="#000000"/>
  </node>
  <node label="FABP1" id="-2912">
    <att type="integer" name="webLinkIDType" value="1"/>
    <att type="string" name="webLinkIDName" value="Fatty acid-binding protein, liver (L-FABP) [Source:UniProtKB/Swiss-Prot;Acc:P07148]"/>
    <att type="string" name="webLinkID" value="ENSG00000163586"/>
    <att type="integer" name="Degree" value="1"/>
    <att type="string" name="nodeType" value="protein"/>
    <att type="string" name="nodeStatus" value="Newly Added"/>
    <att type="string" name="canonicalName" value="FABP1"/>
    <att type="integer" name="number1stNeighbors" value="0"/>
    <graphics type="ELLIPSE" h="30.0" w="70.0" x="2499.71240234375" y="3675.947509765625" fill="#000000" width="1" outline="#000000"/>
  </node>
  <node label="NR1H3" id="-2911">
    <att type="integer" name="webLinkIDType" value="1"/>
    <att type="string" name="webLinkIDName" value="Oxysterols receptor LXR-alpha (Liver X receptor alpha)(Nuclear orphan receptor LXR-alpha)(Nuclear receptor subfamily 1 group H member 3) [Source:UniProtKB/Swiss-Prot;Acc:Q13133]"/>
    <att type="string" name="webLinkID" value="ENSG00000025434"/>
    <att type="integer" name="Degree" value="1"/>
    <att type="string" name="nodeType" value="protein"/>
    <att type="string" name="nodeStatus" value="Newly Added"/>
    <att type="string" name="canonicalName" value="NR1H3"/>
    <att type="integer" name="number1stNeighbors" value="0"/>
    <graphics type="ELLIPSE" h="30.0" w="70.0" x="2871.434814453125" y="3690.227783203125" fill="#000000" width="1" outline="#000000"/>
  </node>
  <node label="HMGCS1" id="-2910">
    <att type="integer" name="webLinkIDType" value="1"/>
    <att type="string" name="webLinkIDName" value="Hydroxymethylglutaryl-CoA synthase, cytoplasmic (HMG-CoA synthase)(EC 2.3.3.10)(3-hydroxy-3-methylglutaryl coenzyme A synthase) [Source:UniProtKB/Swiss-Prot;Acc:Q01581]"/>
    <att type="string" name="webLinkID" value="ENSG00000112972"/>
    <att type="integer" name="Degree" value="1"/>
    <att type="string" name="nodeType" value="protein"/>
    <att type="string" name="nodeStatus" value="Newly Added"/>
    <att type="string" name="canonicalName" value="HMGCS1"/>
    <att type="integer" name="number1stNeighbors" value="0"/>
    <graphics type="ELLIPSE" h="30.0" w="70.0" x="2134.201171875" y="2815.06005859375" fill="#000000" width="1" outline="#000000"/>
  </node>
  <node label="FADS2" id="-2909">
    <att type="integer" name="webLinkIDType" value="1"/>
    <att type="string" name="webLinkIDName" value="Fatty acid desaturase 2 (EC 1.14.19.-)(Delta(6) fatty acid desaturase)(Delta(6) desaturase)(D6D) [Source:UniProtKB/Swiss-Prot;Acc:O95864]"/>
    <att type="string" name="webLinkID" value="ENSG00000134824"/>
    <att type="integer" name="Degree" value="1"/>
    <att type="string" name="nodeType" value="protein"/>
    <att type="string" name="nodeStatus" value="Newly Added"/>
    <att type="string" name="canonicalName" value="FADS2"/>
    <att type="integer" name="number1stNeighbors" value="0"/>
    <graphics type="ELLIPSE" h="30.0" w="70.0" x="3017.84326171875" y="3003.29833984375" fill="#000000" width="1" outline="#000000"/>
  </node>
  <node label="UGT2B4" id="-2908">
    <att type="integer" name="webLinkIDType" value="1"/>
    <att type="string" name="webLinkIDName" value="UDP-glucuronosyltransferase 2B4 Precursor (UDPGT)(EC 2.4.1.17)(Hyodeoxycholic acid)(HLUG25)(UDPGTh-1) [Source:UniProtKB/Swiss-Prot;Acc:P06133]"/>
    <att type="string" name="webLinkID" value="ENSG00000156096"/>
    <att type="integer" name="Degree" value="1"/>
    <att type="string" name="nodeType" value="protein"/>
    <att type="string" name="nodeStatus" value="Newly Added"/>
    <att type="string" name="canonicalName" value="UGT2B4"/>
    <att type="integer" name="number1stNeighbors" value="0"/>
    <graphics type="ELLIPSE" h="30.0" w="70.0" x="1575.9031982421875" y="2696.797607421875" fill="#000000" width="1" outline="#000000"/>
  </node>
  <node label="RXRA" id="-2907">
    <att type="integer" name="webLinkIDType" value="1"/>
    <att type="string" name="webLinkIDName" value="Retinoic acid receptor RXR-alpha (Retinoid X receptor alpha)(Nuclear receptor subfamily 2 group B member 1) [Source:UniProtKB/Swiss-Prot;Acc:P19793]"/>
    <att type="string" name="webLinkID" value="ENSG00000186350"/>
    <att type="integer" name="Degree" value="1"/>
    <att type="string" name="nodeType" value="protein"/>
    <att type="string" name="nodeStatus" value="Newly Added"/>
    <att type="string" name="canonicalName" value="RXRA"/>
    <att type="integer" name="number1stNeighbors" value="0"/>
    <graphics type="ELLIPSE" h="30.0" w="70.0" x="2628.844482421875" y="3046.332275390625" fill="#000000" width="1" outline="#000000"/>
  </node>
  <node label="RXRG" id="-2906">
    <att type="integer" name="webLinkIDType" value="1"/>
    <att type="string" name="webLinkIDName" value="Retinoic acid receptor RXR-gamma (Retinoid X receptor gamma)(Nuclear receptor subfamily 2 group B member 3) [Source:UniProtKB/Swiss-Prot;Acc:P48443]"/>
    <att type="string" name="webLinkID" value="ENSG00000143171"/>
    <att type="integer" name="Degree" value="1"/>
    <att type="string" name="nodeType" value="protein"/>
    <att type="string" name="nodeStatus" value="Newly Added"/>
    <att type="string" name="canonicalName" value="RXRG"/>
    <att type="integer" name="number1stNeighbors" value="0"/>
    <graphics type="ELLIPSE" h="30.0" w="70.0" x="1650.8489990234375" y="2750.94775390625" fill="#000000" width="1" outline="#000000"/>
  </node>
  <node label="CYP7A1" id="-2905">
    <att type="integer" name="webLinkIDType" value="1"/>
    <att type="string" name="webLinkIDName" value="Cytochrome P450 7A1 (EC 1.14.13.17)(CYPVII)(Cholesterol 7-alpha-monooxygenase)(Cholesterol 7-alpha-hydroxylase) [Source:UniProtKB/Swiss-Prot;Acc:P22680]"/>
    <att type="string" name="webLinkID" value="ENSG00000167910"/>
    <att type="integer" name="Degree" value="1"/>
    <att type="string" name="nodeType" value="protein"/>
    <att type="string" name="nodeStatus" value="Newly Added"/>
    <att type="string" name="canonicalName" value="CYP7A1"/>
    <att type="integer" name="number1stNeighbors" value="0"/>
    <graphics type="ELLIPSE" h="30.0" w="70.0" x="2878.262939453125" y="3244.62451171875" fill="#000000" width="1" outline="#000000"/>
  </node>
  <node label="NRIP1" id="-2904">
    <att type="integer" name="webLinkIDType" value="1"/>
    <att type="string" name="webLinkIDName" value="Nuclear receptor-interacting protein 1 (Nuclear factor RIP140)(Receptor-interacting protein 140) [Source:UniProtKB/Swiss-Prot;Acc:P48552]"/>
    <att type="string" name="webLinkID" value="ENSG00000180530"/>
    <att type="integer" name="Degree" value="1"/>
    <att type="string" name="nodeType" value="protein"/>
    <att type="string" name="nodeStatus" value="Newly Added"/>
    <att type="string" name="canonicalName" value="NRIP1"/>
    <att type="integer" name="number1stNeighbors" value="0"/>
    <graphics type="ELLIPSE" h="30.0" w="70.0" x="1675.59619140625" y="3065.198974609375" fill="#000000" width="1" outline="#000000"/>
  </node>
  <node label="AIP" id="-2903">
    <att type="integer" name="webLinkIDType" value="1"/>
    <att type="string" name="webLinkIDName" value="AH receptor-interacting protein (AIP)(Aryl-hydrocarbon receptor-interacting protein)(Immunophilin homolog ARA9)(HBV X-associated protein 2)(XAP-2) [Source:UniProtKB/Swiss-Prot;Acc:O00170]"/>
    <att type="string" name="webLinkID" value="ENSG00000110711"/>
    <att type="integer" name="Degree" value="1"/>
    <att type="string" name="nodeType" value="protein"/>
    <att type="string" name="nodeStatus" value="Newly Added"/>
    <att type="string" name="canonicalName" value="AIP"/>
    <att type="integer" name="number1stNeighbors" value="0"/>
    <graphics type="ELLIPSE" h="30.0" w="70.0" x="3292.24560546875" y="2531.128662109375" fill="#000000" width="1" outline="#000000"/>
  </node>
  <node label="STAC3" id="-2902">
    <att type="integer" name="webLinkIDType" value="1"/>
    <att type="string" name="webLinkIDName" value="SH3 and cysteine-rich domain-containing protein 3  [Source:UniProtKB/Swiss-Prot;Acc:Q96MF2]"/>
    <att type="string" name="webLinkID" value="ENSG00000185482"/>
    <att type="integer" name="Degree" value="1"/>
    <att type="string" name="nodeType" value="protein"/>
    <att type="string" name="nodeStatus" value="Newly Added"/>
    <att type="string" name="canonicalName" value="STAC3"/>
    <att type="integer" name="number1stNeighbors" value="0"/>
    <graphics type="ELLIPSE" h="30.0" w="70.0" x="2130.259765625" y="1619.5205078125" fill="#000000" width="1" outline="#000000"/>
  </node>
  <node label="LIPA" id="-2901">
    <att type="integer" name="webLinkIDType" value="1"/>
    <att type="string" name="webLinkIDName" value="Lysosomal acid lipase/cholesteryl ester hydrolase Precursor (LAL)(Acid cholesteryl ester hydrolase)(EC 3.1.1.13)(Sterol esterase)(Lipase A)(Cholesteryl esterase) [Source:UniProtKB/Swiss-Prot;Acc:P38571]"/>
    <att type="string" name="webLinkID" value="ENSG00000107798"/>
    <att type="integer" name="Degree" value="1"/>
    <att type="string" name="nodeType" value="protein"/>
    <att type="string" name="nodeStatus" value="Newly Added"/>
    <att type="string" name="canonicalName" value="LIPA"/>
    <att type="integer" name="number1stNeighbors" value="0"/>
    <graphics type="ELLIPSE" h="30.0" w="70.0" x="2238.05615234375" y="2397.7265625" fill="#000000" width="1" outline="#000000"/>
  </node>
  <node label="LPL" id="-2900">
    <att type="integer" name="webLinkIDType" value="1"/>
    <att type="string" name="webLinkIDName" value="Lipoprotein lipase Precursor (LPL)(EC 3.1.1.34) [Source:UniProtKB/Swiss-Prot;Acc:P06858]"/>
    <att type="string" name="webLinkID" value="ENSG00000175445"/>
    <att type="integer" name="Degree" value="1"/>
    <att type="string" name="nodeType" value="protein"/>
    <att type="string" name="nodeStatus" value="Newly Added"/>
    <att type="string" name="canonicalName" value="LPL"/>
    <att type="integer" name="number1stNeighbors" value="0"/>
    <graphics type="ELLIPSE" h="30.0" w="70.0" x="2814.62744140625" y="3460.935546875" fill="#000000" width="1" outline="#000000"/>
  </node>
  <node label="CPT1A" id="-2899">
    <att type="integer" name="webLinkIDType" value="1"/>
    <att type="string" name="webLinkIDName" value="Carnitine O-palmitoyltransferase I, liver isoform (CPTI-L)(CPT I)(EC 2.3.1.21)(Carnitine palmitoyltransferase 1A) [Source:UniProtKB/Swiss-Prot;Acc:P50416]"/>
    <att type="string" name="webLinkID" value="ENSG00000110090"/>
    <att type="integer" name="Degree" value="1"/>
    <att type="string" name="nodeType" value="protein"/>
    <att type="string" name="nodeStatus" value="Newly Added"/>
    <att type="string" name="canonicalName" value="CPT1A"/>
    <att type="integer" name="number1stNeighbors" value="0"/>
    <graphics type="ELLIPSE" h="30.0" w="70.0" x="1860.98974609375" y="1784.932373046875" fill="#000000" width="1" outline="#000000"/>
  </node>
  <node label="PCK1" id="-2898">
    <att type="integer" name="webLinkIDType" value="1"/>
    <att type="string" name="webLinkIDName" value="Phosphoenolpyruvate carboxykinase, cytosolic [GTP] (PEPCK-C)(EC 4.1.1.32)(Phosphoenolpyruvate carboxylase) [Source:UniProtKB/Swiss-Prot;Acc:P35558]"/>
    <att type="string" name="webLinkID" value="ENSG00000124253"/>
    <att type="integer" name="Degree" value="1"/>
    <att type="string" name="nodeType" value="protein"/>
    <att type="string" name="nodeStatus" value="Newly Added"/>
    <att type="string" name="canonicalName" value="PCK1"/>
    <att type="integer" name="number1stNeighbors" value="0"/>
    <graphics type="ELLIPSE" h="30.0" w="70.0" x="1780.0726318359375" y="3223.92529296875" fill="#000000" width="1" outline="#000000"/>
  </node>
  <node label="ACSL1" id="-2897">
    <att type="integer" name="webLinkIDType" value="1"/>
    <att type="string" name="webLinkIDName" value="Long-chain-fatty-acid--CoA ligase 1 (EC 6.2.1.3)(Long-chain acyl-CoA synthetase 1)(LACS 1)(Long-chain acyl-CoA synthetase 2)(LACS 2)(Palmitoyl-CoA ligase 1)(Palmitoyl-CoA ligase 2)(Acyl-CoA synthetase 1)(ACS1)(Long-chain fatty acid-CoA ligase 2) [Source:UniProtKB/Swiss-Prot;Acc:P33121]"/>
    <att type="string" name="webLinkID" value="ENSG00000151726"/>
    <att type="integer" name="Degree" value="1"/>
    <att type="string" name="nodeType" value="protein"/>
    <att type="string" name="nodeStatus" value="Newly Added"/>
    <att type="string" name="canonicalName" value="ACSL1"/>
    <att type="integer" name="number1stNeighbors" value="0"/>
    <graphics type="ELLIPSE" h="30.0" w="70.0" x="2589.74609375" y="1878.3433837890625" fill="#000000" width="1" outline="#000000"/>
  </node>
  <node label="MECR" id="-2896">
    <att type="integer" name="webLinkIDType" value="1"/>
    <att type="string" name="webLinkIDName" value="Trans-2-enoyl-CoA reductase, mitochondrial Precursor (HsNrbf-1)(EC 1.3.1.38)(NRBF-1) [Source:UniProtKB/Swiss-Prot;Acc:Q9BV79]"/>
    <att type="string" name="webLinkID" value="ENSG00000116353"/>
    <att type="integer" name="Degree" value="1"/>
    <att type="string" name="nodeType" value="protein"/>
    <att type="string" name="nodeStatus" value="Newly Added"/>
    <att type="string" name="canonicalName" value="MECR"/>
    <att type="integer" name="number1stNeighbors" value="0"/>
    <graphics type="ELLIPSE" h="30.0" w="70.0" x="3437.60986328125" y="2772.532958984375" fill="#000000" width="1" outline="#000000"/>
  </node>
  <node label="FLT1" id="-2895">
    <att type="integer" name="webLinkIDType" value="1"/>
    <att type="string" name="webLinkIDName" value="Vascular endothelial growth factor receptor 1 Precursor (VEGFR-1)(EC 2.7.10.1)(Vascular permeability factor receptor)(Tyrosine-protein kinase receptor FLT)(Flt-1)(Tyrosine-protein kinase FRT)(Fms-like tyrosine kinase 1) [Source:UniProtKB/Swiss-Prot;Acc:P17948]"/>
    <att type="string" name="webLinkID" value="ENSG00000102755"/>
    <att type="integer" name="Degree" value="1"/>
    <att type="string" name="nodeType" value="protein"/>
    <att type="string" name="nodeStatus" value="Query"/>
    <att type="string" name="canonicalName" value="FLT1"/>
    <att type="integer" name="number1stNeighbors" value="0"/>
    <graphics type="ELLIPSE" h="30.0" w="70.0" x="2767.251953125" y="1507.496826171875" fill="#000000" width="1" outline="#000000"/>
  </node>
  <node label="SEMA3C" id="-2894">
    <att type="integer" name="webLinkIDType" value="1"/>
    <att type="string" name="webLinkIDName" value="Semaphorin-3C Precursor (Semaphorin-E)(Sema E) [Source:UniProtKB/Swiss-Prot;Acc:Q99985]"/>
    <att type="string" name="webLinkID" value="ENSG00000075223"/>
    <att type="integer" name="Degree" value="1"/>
    <att type="string" name="nodeType" value="protein"/>
    <att type="string" name="nodeStatus" value="Query"/>
    <att type="string" name="canonicalName" value="SEMA3C"/>
    <att type="integer" name="number1stNeighbors" value="0"/>
    <graphics type="ELLIPSE" h="30.0" w="70.0" x="3011.598876953125" y="1495.9052734375" fill="#000000" width="1" outline="#000000"/>
  </node>
  <node label="PGF" id="-2893">
    <att type="integer" name="webLinkIDType" value="1"/>
    <att type="string" name="webLinkIDName" value="Placenta growth factor Precursor (PlGF) [Source:UniProtKB/Swiss-Prot;Acc:P49763]"/>
    <att type="string" name="webLinkID" value="ENSG00000119630"/>
    <att type="integer" name="Degree" value="1"/>
    <att type="string" name="nodeType" value="protein"/>
    <att type="string" name="nodeStatus" value="Query"/>
    <att type="string" name="canonicalName" value="PGF"/>
    <att type="integer" name="number1stNeighbors" value="0"/>
    <graphics type="ELLIPSE" h="30.0" w="70.0" x="2234.702880859375" y="1336.679443359375" fill="#000000" width="1" outline="#000000"/>
  </node>
  <node label="IL1RL1" id="-2892">
    <att type="integer" name="webLinkIDType" value="1"/>
    <att type="string" name="webLinkIDName" value="Interleukin-1 receptor-like 1 Precursor (Protein ST2) [Source:UniProtKB/Swiss-Prot;Acc:Q01638]"/>
    <att type="string" name="webLinkID" value="ENSG00000115602"/>
    <att type="integer" name="Degree" value="1"/>
    <att type="string" name="nodeType" value="protein"/>
    <att type="string" name="nodeStatus" value="Query"/>
    <att type="string" name="canonicalName" value="IL1RL1"/>
    <att type="integer" name="number1stNeighbors" value="0"/>
    <graphics type="ELLIPSE" h="30.0" w="70.0" x="2871.168212890625" y="3780.324462890625" fill="#000000" width="1" outline="#000000"/>
  </node>
  <node label="TRAFD1" id="-2891">
    <att type="integer" name="webLinkIDType" value="1"/>
    <att type="string" name="webLinkIDName" value="TRAF-type zinc finger domain-containing protein 1 (Protein FLN29) [Source:UniProtKB/Swiss-Prot;Acc:O14545]"/>
    <att type="string" name="webLinkID" value="ENSG00000135148"/>
    <att type="integer" name="Degree" value="1"/>
    <att type="string" name="nodeType" value="protein"/>
    <att type="string" name="nodeStatus" value="Query"/>
    <att type="string" name="canonicalName" value="TRAFD1"/>
    <att type="integer" name="number1stNeighbors" value="0"/>
    <graphics type="ELLIPSE" h="30.0" w="70.0" x="3102.702392578125" y="2219.6728515625" fill="#000000" width="1" outline="#000000"/>
  </node>
  <node label="TICAM1" id="-2890">
    <att type="integer" name="webLinkIDType" value="1"/>
    <att type="string" name="webLinkIDName" value="TIR domain-containing adapter molecule 1 (TICAM-1)(Proline-rich, vinculin and TIR domain-containing protein B)(Toll-interleukin 1 receptor domain-containing adapter protein inducing interferon-beta)(TIR domain-containing adapter protein inducing IFN-beta)(Putative NF-kappa-B-activating protein 502H) [Source:UniProtKB/Swiss-Prot;Acc:Q8IUC6]"/>
    <att type="string" name="webLinkID" value="ENSG00000127666"/>
    <att type="integer" name="Degree" value="1"/>
    <att type="string" name="nodeType" value="protein"/>
    <att type="string" name="nodeStatus" value="Query"/>
    <att type="string" name="canonicalName" value="TICAM1"/>
    <att type="integer" name="number1stNeighbors" value="0"/>
    <graphics type="ELLIPSE" h="30.0" w="70.0" x="3360.88720703125" y="3170.37060546875" fill="#000000" width="1" outline="#000000"/>
  </node>
  <node label="TLR2" id="-2889">
    <att type="integer" name="webLinkIDType" value="1"/>
    <att type="string" name="webLinkIDName" value="Toll-like receptor 2 Precursor (Toll/interleukin-1 receptor-like protein 4)(CD282 antigen) [Source:UniProtKB/Swiss-Prot;Acc:O60603]"/>
    <att type="string" name="webLinkID" value="ENSG00000137462"/>
    <att type="integer" name="Degree" value="1"/>
    <att type="string" name="nodeType" value="protein"/>
    <att type="string" name="nodeStatus" value="Query"/>
    <att type="string" name="canonicalName" value="TLR2"/>
    <att type="integer" name="number1stNeighbors" value="0"/>
    <graphics type="ELLIPSE" h="30.0" w="70.0" x="3115.624267578125" y="1720.525146484375" fill="#000000" width="1" outline="#000000"/>
  </node>
  <node label="MAP2K6" id="-2888">
    <att type="integer" name="webLinkIDType" value="1"/>
    <att type="string" name="webLinkIDName" value="Dual specificity mitogen-activated protein kinase kinase 6 (MAP kinase kinase 6)(MAPKK 6)(EC 2.7.12.2)(MAPK/ERK kinase 6)(SAPKK3) [Source:UniProtKB/Swiss-Prot;Acc:P52564]"/>
    <att type="string" name="webLinkID" value="ENSG00000108984"/>
    <att type="integer" name="Degree" value="1"/>
    <att type="string" name="nodeType" value="protein"/>
    <att type="string" name="nodeStatus" value="Query"/>
    <att type="string" name="canonicalName" value="MAP2K6"/>
    <att type="integer" name="number1stNeighbors" value="0"/>
    <graphics type="ELLIPSE" h="30.0" w="70.0" x="3589.02099609375" y="2477.74560546875" fill="#000000" width="1" outline="#000000"/>
  </node>
  <node label="TNFAIP3" id="-2887">
    <att type="integer" name="webLinkIDType" value="1"/>
    <att type="string" name="webLinkIDName" value="Tumor necrosis factor, alpha-induced protein 3 (EC 3.-.-.-)(Putative DNA-binding protein A20)(Zinc finger protein A20) [Source:UniProtKB/Swiss-Prot;Acc:P21580]"/>
    <att type="string" name="webLinkID" value="ENSG00000118503"/>
    <att type="integer" name="Degree" value="1"/>
    <att type="string" name="nodeType" value="protein"/>
    <att type="string" name="nodeStatus" value="Query"/>
    <att type="string" name="canonicalName" value="TNFAIP3"/>
    <att type="integer" name="number1stNeighbors" value="0"/>
    <graphics type="ELLIPSE" h="30.0" w="70.0" x="3711.034423828125" y="2841.48388671875" fill="#000000" width="1" outline="#000000"/>
  </node>
  <node label="TLR6" id="-2886">
    <att type="integer" name="webLinkIDType" value="1"/>
    <att type="string" name="webLinkIDName" value="Toll-like receptor 6 Precursor (CD286 antigen) [Source:UniProtKB/Swiss-Prot;Acc:Q9Y2C9]"/>
    <att type="string" name="webLinkID" value="ENSG00000174130"/>
    <att type="integer" name="Degree" value="1"/>
    <att type="string" name="nodeType" value="protein"/>
    <att type="string" name="nodeStatus" value="Query"/>
    <att type="string" name="canonicalName" value="TLR6"/>
    <att type="integer" name="number1stNeighbors" value="0"/>
    <graphics type="ELLIPSE" h="30.0" w="70.0" x="3589.919189453125" y="1977.301025390625" fill="#000000" width="1" outline="#000000"/>
  </node>
  <node label="TLR9" id="-2885">
    <att type="integer" name="webLinkIDType" value="1"/>
    <att type="string" name="webLinkIDName" value="Toll-like receptor 9 Precursor (CD289 antigen) [Source:UniProtKB/Swiss-Prot;Acc:Q9NR96]"/>
    <att type="string" name="webLinkID" value="ENSG00000173366"/>
    <att type="integer" name="Degree" value="1"/>
    <att type="string" name="nodeType" value="protein"/>
    <att type="string" name="nodeStatus" value="Query"/>
    <att type="string" name="canonicalName" value="TLR9"/>
    <att type="integer" name="number1stNeighbors" value="0"/>
    <graphics type="ELLIPSE" h="30.0" w="70.0" x="3132.506103515625" y="1950.649169921875" fill="#000000" width="1" outline="#000000"/>
  </node>
  <node label="LY96" id="-2884">
    <att type="integer" name="webLinkIDType" value="1"/>
    <att type="string" name="webLinkIDName" value="Lymphocyte antigen 96 Precursor (Protein MD-2)(ESOP-1) [Source:UniProtKB/Swiss-Prot;Acc:Q9Y6Y9]"/>
    <att type="string" name="webLinkID" value="ENSG00000154589"/>
    <att type="integer" name="Degree" value="1"/>
    <att type="string" name="nodeType" value="protein"/>
    <att type="string" name="nodeStatus" value="Query"/>
    <att type="string" name="canonicalName" value="LY96"/>
    <att type="integer" name="number1stNeighbors" value="0"/>
    <graphics type="ELLIPSE" h="30.0" w="70.0" x="2535.796630859375" y="2923.96875" fill="#000000" width="1" outline="#000000"/>
  </node>
  <node label="ZNF675" id="-2883">
    <att type="integer" name="webLinkIDType" value="1"/>
    <att type="string" name="webLinkIDName" value="Zinc finger protein 675 (TRAF6-inhibitory zinc finger protein)(TRAF6-binding zinc finger protein) [Source:UniProtKB/Swiss-Prot;Acc:Q8TD23]"/>
    <att type="string" name="webLinkID" value="ENSG00000197372"/>
    <att type="integer" name="Degree" value="1"/>
    <att type="string" name="nodeType" value="protein"/>
    <att type="string" name="nodeStatus" value="Query"/>
    <att type="string" name="canonicalName" value="ZNF675"/>
    <att type="integer" name="number1stNeighbors" value="0"/>
    <graphics type="ELLIPSE" h="30.0" w="70.0" x="2796.442626953125" y="3382.33740234375" fill="#000000" width="1" outline="#000000"/>
  </node>
  <node label="NGFR" id="-2882">
    <att type="integer" name="webLinkIDType" value="1"/>
    <att type="string" name="webLinkIDName" value="Tumor necrosis factor receptor superfamily member 16 Precursor (Low-affinity nerve growth factor receptor)(NGF receptor)(Gp80-LNGFR)(p75 ICD)(Low affinity neurotrophin receptor p75NTR)(CD271 antigen) [Source:UniProtKB/Swiss-Prot;Acc:P08138]"/>
    <att type="string" name="webLinkID" value="ENSG00000064300"/>
    <att type="integer" name="Degree" value="1"/>
    <att type="string" name="nodeType" value="protein"/>
    <att type="string" name="nodeStatus" value="Query"/>
    <att type="string" name="canonicalName" value="NGFR"/>
    <att type="integer" name="number1stNeighbors" value="0"/>
    <graphics type="ELLIPSE" h="30.0" w="70.0" x="3012.78515625" y="2784.02880859375" fill="#000000" width="1" outline="#000000"/>
  </node>
  <node label="PSMD1" id="-2881">
    <att type="integer" name="webLinkIDType" value="1"/>
    <att type="string" name="webLinkIDName" value="26S proteasome non-ATPase regulatory subunit 1 (26S proteasome regulatory subunit RPN2)(26S proteasome regulatory subunit S1)(26S proteasome subunit p112) [Source:UniProtKB/Swiss-Prot;Acc:Q99460]"/>
    <att type="string" name="webLinkID" value="ENSG00000173692"/>
    <att type="integer" name="Degree" value="2"/>
    <att type="string" name="nodeType" value="protein"/>
    <att type="string" name="nodeStatus" value="Query"/>
    <att type="string" name="canonicalName" value="PSMD1"/>
    <att type="integer" name="number1stNeighbors" value="0"/>
    <graphics type="ELLIPSE" h="30.0" w="70.0" x="3367.1865234375" y="2095.46923828125" fill="#000000" width="1" outline="#000000"/>
  </node>
  <node label="EDA2R" id="-2880">
    <att type="integer" name="webLinkIDType" value="1"/>
    <att type="string" name="webLinkIDName" value="Tumor necrosis factor receptor superfamily member 27 (X-linked ectodysplasin-A2 receptor)(EDA-A2 receptor) [Source:UniProtKB/Swiss-Prot;Acc:Q9HAV5]"/>
    <att type="string" name="webLinkID" value="ENSG00000131080"/>
    <att type="integer" name="Degree" value="1"/>
    <att type="string" name="nodeType" value="protein"/>
    <att type="string" name="nodeStatus" value="Query"/>
    <att type="string" name="canonicalName" value="EDA2R"/>
    <att type="integer" name="number1stNeighbors" value="0"/>
    <graphics type="ELLIPSE" h="30.0" w="70.0" x="3188.132080078125" y="3346.533935546875" fill="#000000" width="1" outline="#000000"/>
  </node>
  <node label="PSMD8" id="-2879">
    <att type="integer" name="webLinkIDType" value="1"/>
    <att type="string" name="webLinkIDName" value="26S proteasome non-ATPase regulatory subunit 8 (26S proteasome regulatory subunit S14)(p31) [Source:UniProtKB/Swiss-Prot;Acc:P48556]"/>
    <att type="string" name="webLinkID" value="ENSG00000099341"/>
    <att type="integer" name="Degree" value="1"/>
    <att type="string" name="nodeType" value="protein"/>
    <att type="string" name="nodeStatus" value="Query"/>
    <att type="string" name="canonicalName" value="PSMD8"/>
    <att type="integer" name="number1stNeighbors" value="0"/>
    <graphics type="ELLIPSE" h="30.0" w="70.0" x="2976.2900390625" y="3367.593505859375" fill="#000000" width="1" outline="#000000"/>
  </node>
  <node label="IRAK4" id="-2878">
    <att type="integer" name="webLinkIDType" value="1"/>
    <att type="string" name="webLinkIDName" value="Interleukin-1 receptor-associated kinase 4 (IRAK-4)(EC 2.7.11.1)(NY-REN-64 antigen) [Source:UniProtKB/Swiss-Prot;Acc:Q9NWZ3]"/>
    <att type="string" name="webLinkID" value="ENSG00000198001"/>
    <att type="integer" name="Degree" value="2"/>
    <att type="string" name="nodeType" value="protein"/>
    <att type="string" name="nodeStatus" value="Query"/>
    <att type="string" name="canonicalName" value="IRAK4"/>
    <att type="integer" name="number1stNeighbors" value="0"/>
    <graphics type="ELLIPSE" h="30.0" w="70.0" x="3008.202880859375" y="3483.92529296875" fill="#000000" width="1" outline="#000000"/>
  </node>
  <node label="TLR4" id="-2877">
    <att type="integer" name="webLinkIDType" value="1"/>
    <att type="string" name="webLinkIDName" value="Toll-like receptor 4 Precursor (hToll)(CD284 antigen) [Source:UniProtKB/Swiss-Prot;Acc:O00206]"/>
    <att type="string" name="webLinkID" value="ENSG00000136869"/>
    <att type="integer" name="Degree" value="1"/>
    <att type="string" name="nodeType" value="protein"/>
    <att type="string" name="nodeStatus" value="Query"/>
    <att type="string" name="canonicalName" value="TLR4"/>
    <att type="integer" name="number1stNeighbors" value="0"/>
    <graphics type="ELLIPSE" h="30.0" w="70.0" x="2238.81640625" y="1833.407958984375" fill="#000000" width="1" outline="#000000"/>
  </node>
  <node label="TLR5" id="-2876">
    <att type="integer" name="webLinkIDType" value="1"/>
    <att type="string" name="webLinkIDName" value="Toll-like receptor 5 Precursor (Toll/interleukin-1 receptor-like protein 3) [Source:UniProtKB/Swiss-Prot;Acc:O60602]"/>
    <att type="string" name="webLinkID" value="ENSG00000187554"/>
    <att type="integer" name="Degree" value="1"/>
    <att type="string" name="nodeType" value="protein"/>
    <att type="string" name="nodeStatus" value="Query"/>
    <att type="string" name="canonicalName" value="TLR5"/>
    <att type="integer" name="number1stNeighbors" value="0"/>
    <graphics type="ELLIPSE" h="30.0" w="70.0" x="3167.68115234375" y="3218.5234375" fill="#000000" width="1" outline="#000000"/>
  </node>
  <node label="NGFRAP1" id="-2875">
    <att type="integer" name="webLinkIDType" value="1"/>
    <att type="string" name="webLinkIDName" value="Protein BEX3 (Brain-expressed X-linked protein 3)(p75NTR-associated cell death executor)(Nerve growth factor receptor-associated protein 1)(Ovarian granulosa cell 13.0 kDa protein HGR74) [Source:UniProtKB/Swiss-Prot;Acc:Q00994]"/>
    <att type="string" name="webLinkID" value="ENSG00000166681"/>
    <att type="integer" name="metagene" value="17"/>
    <att type="integer" name="Degree" value="1"/>
    <att type="string" name="nodeType" value="protein"/>
    <att type="string" name="nodeStatus" value="Query"/>
    <att type="string" name="canonicalName" value="NGFRAP1"/>
    <att type="integer" name="number1stNeighbors" value="0"/>
    <graphics type="ELLIPSE" h="30.0" w="70.0" x="3470.648193359375" y="2459.51171875" fill="#ff00ff" width="1" outline="#000000"/>
  </node>
  <node label="MAP2K7" id="-2874">
    <att type="integer" name="webLinkIDType" value="1"/>
    <att type="string" name="webLinkIDName" value="Dual specificity mitogen-activated protein kinase kinase 7 (MAP kinase kinase 7)(MAPKK 7)(EC 2.7.12.2)(MAPK/ERK kinase 7)(JNK-activating kinase 2)(c-Jun N-terminal kinase kinase 2)(JNK kinase 2)(JNKK 2) [Source:UniProtKB/Swiss-Prot;Acc:O14733]"/>
    <att type="string" name="webLinkID" value="ENSG00000076984"/>
    <att type="integer" name="Degree" value="1"/>
    <att type="string" name="nodeType" value="protein"/>
    <att type="string" name="nodeStatus" value="Query"/>
    <att type="string" name="canonicalName" value="MAP2K7"/>
    <att type="integer" name="number1stNeighbors" value="0"/>
    <graphics type="ELLIPSE" h="30.0" w="70.0" x="3732.74609375" y="2944.650390625" fill="#000000" width="1" outline="#000000"/>
  </node>
  <node label="IRF7" id="-2873">
    <att type="integer" name="webLinkIDType" value="1"/>
    <att type="string" name="webLinkIDName" value="Interferon regulatory factor 7 (IRF-7) [Source:UniProtKB/Swiss-Prot;Acc:Q92985]"/>
    <att type="string" name="webLinkID" value="ENSG00000185507"/>
    <att type="integer" name="Degree" value="1"/>
    <att type="string" name="nodeType" value="protein"/>
    <att type="string" name="nodeStatus" value="Query"/>
    <att type="string" name="canonicalName" value="IRF7"/>
    <att type="integer" name="number1stNeighbors" value="0"/>
    <graphics type="ELLIPSE" h="30.0" w="70.0" x="3743.77734375" y="2505.431884765625" fill="#000000" width="1" outline="#000000"/>
  </node>
  <node label="IRF5" id="-2872">
    <att type="integer" name="webLinkIDType" value="1"/>
    <att type="string" name="webLinkIDName" value="Interferon regulatory factor 5 (IRF-5) [Source:UniProtKB/Swiss-Prot;Acc:Q13568]"/>
    <att type="string" name="webLinkID" value="ENSG00000128604"/>
    <att type="integer" name="Degree" value="1"/>
    <att type="string" name="nodeType" value="protein"/>
    <att type="string" name="nodeStatus" value="Query"/>
    <att type="string" name="canonicalName" value="IRF5"/>
    <att type="integer" name="number1stNeighbors" value="0"/>
    <graphics type="ELLIPSE" h="30.0" w="70.0" x="1988.7249755859375" y="2835.610595703125" fill="#000000" width="1" outline="#000000"/>
  </node>
  <node label="PSMD6" id="-2871">
    <att type="integer" name="webLinkIDType" value="1"/>
    <att type="string" name="webLinkIDName" value="26S proteasome non-ATPase regulatory subunit 6 (26S proteasome regulatory subunit S10)(p42A)(Proteasome regulatory particle subunit p44S10)(Phosphonoformate immuno-associated protein 4)(Breast cancer-associated protein SGA-113M) [Source:UniProtKB/Swiss-Prot;Acc:Q15008]"/>
    <att type="string" name="webLinkID" value="ENSG00000163636"/>
    <att type="integer" name="Degree" value="2"/>
    <att type="string" name="nodeType" value="protein"/>
    <att type="string" name="nodeStatus" value="Query"/>
    <att type="string" name="canonicalName" value="PSMD6"/>
    <att type="integer" name="number1stNeighbors" value="0"/>
    <graphics type="ELLIPSE" h="30.0" w="70.0" x="2620.153076171875" y="1795.0302734375" fill="#000000" width="1" outline="#000000"/>
  </node>
  <node label="PSMD7" id="-2870">
    <att type="integer" name="webLinkIDType" value="1"/>
    <att type="string" name="webLinkIDName" value="26S proteasome non-ATPase regulatory subunit 7 (26S proteasome regulatory subunit rpn8)(26S proteasome regulatory subunit S12)(Proteasome subunit p40)(Mov34 protein homolog) [Source:UniProtKB/Swiss-Prot;Acc:P51665]"/>
    <att type="string" name="webLinkID" value="ENSG00000103035"/>
    <att type="integer" name="Degree" value="2"/>
    <att type="string" name="nodeType" value="protein"/>
    <att type="string" name="nodeStatus" value="Query"/>
    <att type="string" name="canonicalName" value="PSMD7"/>
    <att type="integer" name="number1stNeighbors" value="0"/>
    <graphics type="ELLIPSE" h="30.0" w="70.0" x="2077.638916015625" y="2942.7578125" fill="#000000" width="1" outline="#000000"/>
  </node>
  <node label="TLR3" id="-2869">
    <att type="integer" name="webLinkIDType" value="1"/>
    <att type="string" name="webLinkIDName" value="Toll-like receptor 3 Precursor (CD283 antigen) [Source:UniProtKB/Swiss-Prot;Acc:O15455]"/>
    <att type="string" name="webLinkID" value="ENSG00000164342"/>
    <att type="integer" name="Degree" value="2"/>
    <att type="string" name="nodeType" value="protein"/>
    <att type="string" name="nodeStatus" value="Query"/>
    <att type="string" name="canonicalName" value="TLR3"/>
    <att type="integer" name="number1stNeighbors" value="0"/>
    <graphics type="ELLIPSE" h="30.0" w="70.0" x="3191.990234375" y="3447.40283203125" fill="#000000" width="1" outline="#000000"/>
  </node>
  <node label="NFKBIB" id="-2868">
    <att type="integer" name="webLinkIDType" value="1"/>
    <att type="string" name="webLinkIDName" value="NF-kappa-B inhibitor beta (NF-kappa-BIB)(I-kappa-B-beta)(IkappaBbeta)(IkB-beta)(IkB-B)(Thyroid receptor-interacting protein 9)(TR-interacting protein 9)(TRIP-9) [Source:UniProtKB/Swiss-Prot;Acc:Q15653]"/>
    <att type="string" name="webLinkID" value="ENSG00000104825"/>
    <att type="integer" name="Degree" value="1"/>
    <att type="string" name="nodeType" value="protein"/>
    <att type="string" name="nodeStatus" value="Query"/>
    <att type="string" name="canonicalName" value="NFKBIB"/>
    <att type="integer" name="number1stNeighbors" value="0"/>
    <graphics type="ELLIPSE" h="30.0" w="70.0" x="2639.287353515625" y="2015.974853515625" fill="#000000" width="1" outline="#000000"/>
  </node>
  <node label="TLR7" id="-2867">
    <att type="integer" name="webLinkIDType" value="1"/>
    <att type="string" name="webLinkIDName" value="Toll-like receptor 7 Precursor  [Source:UniProtKB/Swiss-Prot;Acc:Q9NYK1]"/>
    <att type="string" name="webLinkID" value="ENSG00000196664"/>
    <att type="integer" name="Degree" value="1"/>
    <att type="string" name="nodeType" value="protein"/>
    <att type="string" name="nodeStatus" value="Query"/>
    <att type="string" name="canonicalName" value="TLR7"/>
    <att type="integer" name="number1stNeighbors" value="0"/>
    <graphics type="ELLIPSE" h="30.0" w="70.0" x="2357.67724609375" y="2121.66162109375" fill="#000000" width="1" outline="#000000"/>
  </node>
  <node label="KCNQ1" id="-2866">
    <att type="integer" name="webLinkIDType" value="1"/>
    <att type="string" name="webLinkIDName" value="Potassium voltage-gated channel subfamily KQT member 1 (Voltage-gated potassium channel subunit Kv7.1)(IKs producing slow voltage-gated potassium channel subunit alpha KvLQT1)(KQT-like 1) [Source:UniProtKB/Swiss-Prot;Acc:P51787]"/>
    <att type="string" name="webLinkID" value="ENSG00000053918"/>
    <att type="integer" name="Degree" value="2"/>
    <att type="string" name="nodeType" value="protein"/>
    <att type="string" name="nodeStatus" value="Query"/>
    <att type="string" name="canonicalName" value="KCNQ1"/>
    <att type="integer" name="number1stNeighbors" value="0"/>
    <graphics type="ELLIPSE" h="30.0" w="70.0" x="2707.476318359375" y="1691.364013671875" fill="#000000" width="1" outline="#000000"/>
  </node>
  <node label="ZRANB1" id="-2865">
    <att type="integer" name="webLinkIDType" value="1"/>
    <att type="string" name="webLinkIDName" value="Zinc finger Ran-binding domain-containing protein 1 (Protein TRABID) [Source:UniProtKB/Swiss-Prot;Acc:Q9UGI0]"/>
    <att type="string" name="webLinkID" value="ENSG00000019995"/>
    <att type="integer" name="Degree" value="1"/>
    <att type="string" name="nodeType" value="protein"/>
    <att type="string" name="nodeStatus" value="Query"/>
    <att type="string" name="canonicalName" value="ZRANB1"/>
    <att type="integer" name="number1stNeighbors" value="0"/>
    <graphics type="ELLIPSE" h="30.0" w="70.0" x="3504.897705078125" y="2228.462158203125" fill="#000000" width="1" outline="#000000"/>
  </node>
  <node label="ERLIN1" id="-2864">
    <att type="integer" name="webLinkIDType" value="1"/>
    <att type="string" name="webLinkIDName" value="Erlin-1 (Endoplasmic reticulum lipid raft-associated protein 1)(Stomatin-prohibitin-flotillin-HflC/K domain-containing protein 1)(SPFH domain-containing protein 1)(Protein KE04) [Source:UniProtKB/Swiss-Prot;Acc:O75477]"/>
    <att type="string" name="webLinkID" value="ENSG00000107566"/>
    <att type="integer" name="Degree" value="1"/>
    <att type="string" name="nodeType" value="protein"/>
    <att type="string" name="nodeStatus" value="Query"/>
    <att type="string" name="canonicalName" value="ERLIN1"/>
    <att type="integer" name="number1stNeighbors" value="0"/>
    <graphics type="ELLIPSE" h="30.0" w="70.0" x="2599.419189453125" y="1735.313720703125" fill="#000000" width="1" outline="#000000"/>
  </node>
  <node label="HADHA" id="-2863">
    <att type="integer" name="webLinkIDType" value="1"/>
    <att type="string" name="webLinkIDName" value="Trifunctional enzyme subunit alpha, mitochondrial Precursor (TP-alpha)(78 kDa gastrin-binding protein) [Includes Long-chain enoyl-CoA hydratase(EC 4.2.1.17);Long chain 3-hydroxyacyl-CoA dehydrogenase(EC 1.1.1.211)] [Source:UniProtKB/Swiss-Prot;Acc:P40939]"/>
    <att type="string" name="webLinkID" value="ENSG00000084754"/>
    <att type="integer" name="Degree" value="1"/>
    <att type="string" name="nodeType" value="protein"/>
    <att type="string" name="nodeStatus" value="Query"/>
    <att type="string" name="canonicalName" value="HADHA"/>
    <att type="integer" name="number1stNeighbors" value="0"/>
    <graphics type="ELLIPSE" h="30.0" w="70.0" x="2684.004150390625" y="3425.3544921875" fill="#000000" width="1" outline="#000000"/>
  </node>
  <node label="MAP3K7IP1" id="-2862">
    <att type="integer" name="webLinkIDType" value="1"/>
    <att type="string" name="webLinkIDName" value="Mitogen-activated protein kinase kinase kinase 7-interacting protein 1 (TGF-beta-activated kinase 1-binding protein 1)(TAK1-binding protein 1) [Source:UniProtKB/Swiss-Prot;Acc:Q15750]"/>
    <att type="string" name="webLinkID" value="ENSG00000100324"/>
    <att type="integer" name="Degree" value="2"/>
    <att type="string" name="nodeType" value="protein"/>
    <att type="string" name="nodeStatus" value="Query"/>
    <att type="string" name="canonicalName" value="MAP3K7IP1"/>
    <att type="integer" name="number1stNeighbors" value="0"/>
    <graphics type="ELLIPSE" h="30.0" w="70.0" x="2861.327392578125" y="3507.74365234375" fill="#000000" width="1" outline="#000000"/>
  </node>
  <node label="TNFSF11" id="-2861">
    <att type="integer" name="webLinkIDType" value="1"/>
    <att type="string" name="webLinkIDName" value="Tumor necrosis factor ligand superfamily member 11 (Receptor activator of nuclear factor kappa B ligand)(RANKL)(TNF-related activation-induced cytokine)(TRANCE)(Osteoprotegerin ligand)(OPGL)(Osteoclast differentiation factor)(ODF)(CD254 antigen) [Contains Tumor necrosis factor ligand superfamily member 11, membrane form;Tumor necrosis factor ligand superfamily member 11, soluble form] [Source:UniProtKB/Swiss-Prot;Acc:O14788]"/>
    <att type="string" name="webLinkID" value="ENSG00000120659"/>
    <att type="integer" name="Degree" value="2"/>
    <att type="string" name="nodeType" value="protein"/>
    <att type="string" name="nodeStatus" value="Query"/>
    <att type="string" name="canonicalName" value="TNFSF11"/>
    <att type="integer" name="number1stNeighbors" value="0"/>
    <graphics type="ELLIPSE" h="30.0" w="70.0" x="2495.45703125" y="2561.580810546875" fill="#000000" width="1" outline="#000000"/>
  </node>
  <node label="SIGIRR" id="-2860">
    <att type="integer" name="webLinkIDType" value="1"/>
    <att type="string" name="webLinkIDName" value="Single Ig IL-1-related receptor (Single Ig IL-1R-related molecule)(Single immunoglobulin domain-containing IL1R-related protein)(Toll/interleukin-1 receptor 8)(TIR8) [Source:UniProtKB/Swiss-Prot;Acc:Q6IA17]"/>
    <att type="string" name="webLinkID" value="ENSG00000185187"/>
    <att type="integer" name="Degree" value="1"/>
    <att type="string" name="nodeType" value="protein"/>
    <att type="string" name="nodeStatus" value="Query"/>
    <att type="string" name="canonicalName" value="SIGIRR"/>
    <att type="integer" name="number1stNeighbors" value="0"/>
    <graphics type="ELLIPSE" h="30.0" w="70.0" x="2949.172119140625" y="3366.677490234375" fill="#000000" width="1" outline="#000000"/>
  </node>
  <node label="EPM2A" id="-2859">
    <att type="integer" name="webLinkIDType" value="1"/>
    <att type="string" name="webLinkIDName" value="Laforin (EC 3.1.3.48)(EC 3.1.3.16)(Lafora PTPase)(LAFPTPase) [Source:UniProtKB/Swiss-Prot;Acc:O95278]"/>
    <att type="string" name="webLinkID" value="ENSG00000112425"/>
    <att type="integer" name="Degree" value="1"/>
    <att type="string" name="nodeType" value="protein"/>
    <att type="string" name="nodeStatus" value="Query"/>
    <att type="string" name="canonicalName" value="EPM2A"/>
    <att type="integer" name="number1stNeighbors" value="0"/>
    <graphics type="ELLIPSE" h="30.0" w="70.0" x="3011.14404296875" y="3170.69384765625" fill="#000000" width="1" outline="#000000"/>
  </node>
  <node label="IL1R1" id="-2858">
    <att type="integer" name="webLinkIDType" value="1"/>
    <att type="string" name="webLinkIDName" value="Interleukin-1 receptor type I Precursor (IL-1R-1)(IL-1RT1)(IL-1R-alpha)(p80)(CD121 antigen-like family member A)(CD121a antigen) [Source:UniProtKB/Swiss-Prot;Acc:P14778]"/>
    <att type="string" name="webLinkID" value="ENSG00000115594"/>
    <att type="integer" name="Degree" value="2"/>
    <att type="string" name="nodeType" value="protein"/>
    <att type="string" name="nodeStatus" value="Query"/>
    <att type="string" name="canonicalName" value="IL1R1"/>
    <att type="integer" name="number1stNeighbors" value="0"/>
    <graphics type="ELLIPSE" h="30.0" w="70.0" x="2209.518798828125" y="2867.161376953125" fill="#000000" width="1" outline="#000000"/>
  </node>
  <node label="ATP6V1E1" id="-2857">
    <att type="integer" name="webLinkIDType" value="1"/>
    <att type="string" name="webLinkIDName" value="V-type proton ATPase subunit E 1 (V-ATPase subunit E 1)(Vacuolar proton pump subunit E 1)(V-ATPase 31 kDa subunit)(P31) [Source:UniProtKB/Swiss-Prot;Acc:P36543]"/>
    <att type="string" name="webLinkID" value="ENSG00000131100"/>
    <att type="integer" name="Degree" value="1"/>
    <att type="string" name="nodeType" value="protein"/>
    <att type="string" name="nodeStatus" value="Query"/>
    <att type="string" name="canonicalName" value="ATP6V1E1"/>
    <att type="integer" name="number1stNeighbors" value="0"/>
    <graphics type="ELLIPSE" h="30.0" w="70.0" x="2981.117919921875" y="2322.40869140625" fill="#000000" width="1" outline="#000000"/>
  </node>
  <node label="TRAF4" id="-2856">
    <att type="integer" name="webLinkIDType" value="1"/>
    <att type="string" name="webLinkIDName" value="TNF receptor-associated factor 4 (Cysteine-rich domain associated with RING and Traf domains protein 1)(Malignant 62)(RING finger protein 83) [Source:UniProtKB/Swiss-Prot;Acc:Q9BUZ4]"/>
    <att type="string" name="webLinkID" value="ENSG00000076604"/>
    <att type="integer" name="metagene" value="33"/>
    <att type="integer" name="Degree" value="1"/>
    <att type="string" name="nodeType" value="protein"/>
    <att type="string" name="nodeStatus" value="Query"/>
    <att type="string" name="canonicalName" value="TRAF4"/>
    <att type="integer" name="number1stNeighbors" value="0"/>
    <graphics type="ELLIPSE" h="30.0" w="70.0" x="3108.93017578125" y="3522.30126953125" fill="#ff00ff" width="1" outline="#000000"/>
  </node>
  <node label="TIRAP" id="-2855">
    <att type="integer" name="webLinkIDType" value="1"/>
    <att type="string" name="webLinkIDName" value="Toll/interleukin-1 receptor domain-containing adapter protein (TIR domain-containing adapter protein)(MyD88 adapter-like protein)(Adaptor protein Wyatt) [Source:UniProtKB/Swiss-Prot;Acc:P58753]"/>
    <att type="string" name="webLinkID" value="ENSG00000150455"/>
    <att type="integer" name="Degree" value="1"/>
    <att type="string" name="nodeType" value="protein"/>
    <att type="string" name="nodeStatus" value="Query"/>
    <att type="string" name="canonicalName" value="TIRAP"/>
    <att type="integer" name="number1stNeighbors" value="0"/>
    <graphics type="ELLIPSE" h="30.0" w="70.0001220703125" x="2019.4828491210938" y="2065.156982421875" fill="#000000" width="1" outline="#000000"/>
  </node>
  <node label="TICAM2" id="-2854">
    <att type="integer" name="webLinkIDType" value="1"/>
    <att type="string" name="webLinkIDName" value="TIR domain-containing adapter molecule 2 (TICAM-2)(TRIF-related adapter molecule)(Toll/interleukin-1 receptor domain-containing protein)(Toll-like receptor adaptor protein 3)(Putative NF-kappa-B-activating protein 502) [Source:UniProtKB/Swiss-Prot;Acc:Q86XR7]"/>
    <att type="string" name="webLinkID" value="ENSG00000134970"/>
    <att type="integer" name="Degree" value="1"/>
    <att type="string" name="nodeType" value="protein"/>
    <att type="string" name="nodeStatus" value="Query"/>
    <att type="string" name="canonicalName" value="TICAM2"/>
    <att type="integer" name="number1stNeighbors" value="0"/>
    <graphics type="ELLIPSE" h="30.0" w="70.0" x="3640.267333984375" y="2225.266357421875" fill="#000000" width="1" outline="#000000"/>
  </node>
  <node label="PSENEN" id="-2853">
    <att type="integer" name="webLinkIDType" value="1"/>
    <att type="string" name="webLinkIDName" value="Gamma-secretase subunit PEN-2 (Presenilin enhancer protein 2) [Source:UniProtKB/Swiss-Prot;Acc:Q9NZ42]"/>
    <att type="string" name="webLinkID" value="ENSG00000205155"/>
    <att type="integer" name="Degree" value="1"/>
    <att type="string" name="nodeType" value="protein"/>
    <att type="string" name="nodeStatus" value="Query"/>
    <att type="string" name="canonicalName" value="PSENEN"/>
    <att type="integer" name="number1stNeighbors" value="0"/>
    <graphics type="ELLIPSE" h="30.0" w="70.0" x="2831.642333984375" y="1956.498291015625" fill="#000000" width="1" outline="#000000"/>
  </node>
  <node label="MYD88" id="-2852">
    <att type="integer" name="webLinkIDType" value="1"/>
    <att type="string" name="webLinkIDName" value="Myeloid differentiation primary response protein MyD88  [Source:UniProtKB/Swiss-Prot;Acc:Q99836]"/>
    <att type="string" name="webLinkID" value="ENSG00000172936"/>
    <att type="integer" name="Degree" value="1"/>
    <att type="string" name="nodeType" value="protein"/>
    <att type="string" name="nodeStatus" value="Query"/>
    <att type="string" name="canonicalName" value="MYD88"/>
    <att type="integer" name="number1stNeighbors" value="0"/>
    <graphics type="ELLIPSE" h="30.0" w="70.0" x="3911.220703125" y="2482.0546875" fill="#000000" width="1" outline="#000000"/>
  </node>
  <node label="APH1B" id="-2851">
    <att type="integer" name="webLinkIDType" value="1"/>
    <att type="string" name="webLinkIDName" value="Gamma-secretase subunit APH-1B (APH-1b)(Aph-1beta)(Presenilin-stabilization factor-like) [Source:UniProtKB/Swiss-Prot;Acc:Q8WW43]"/>
    <att type="string" name="webLinkID" value="ENSG00000138613"/>
    <att type="integer" name="Degree" value="1"/>
    <att type="string" name="nodeType" value="protein"/>
    <att type="string" name="nodeStatus" value="Query"/>
    <att type="string" name="canonicalName" value="APH1B"/>
    <att type="integer" name="number1stNeighbors" value="0"/>
    <graphics type="ELLIPSE" h="30.0" w="70.0" x="3564.498046875" y="2737.26025390625" fill="#000000" width="1" outline="#000000"/>
  </node>
  <node label="APH1A" id="-2850">
    <att type="integer" name="webLinkIDType" value="1"/>
    <att type="string" name="webLinkIDName" value="Gamma-secretase subunit APH-1A (APH-1a)(Aph-1alpha)(Presenilin-stabilization factor) [Source:UniProtKB/Swiss-Prot;Acc:Q96BI3]"/>
    <att type="string" name="webLinkID" value="ENSG00000117362"/>
    <att type="integer" name="Degree" value="1"/>
    <att type="string" name="nodeType" value="protein"/>
    <att type="string" name="nodeStatus" value="Query"/>
    <att type="string" name="canonicalName" value="APH1A"/>
    <att type="integer" name="number1stNeighbors" value="0"/>
    <graphics type="ELLIPSE" h="30.0" w="70.0" x="3683.530517578125" y="3019.2958984375" fill="#000000" width="1" outline="#000000"/>
  </node>
  <node label="SPHK1" id="-2849">
    <att type="integer" name="webLinkIDType" value="1"/>
    <att type="string" name="webLinkIDName" value="Sphingosine kinase 1 (SPK 1)(SK 1)(EC 2.7.1.91) [Source:UniProtKB/Swiss-Prot;Acc:Q9NYA1]"/>
    <att type="string" name="webLinkID" value="ENSG00000176170"/>
    <att type="integer" name="Degree" value="1"/>
    <att type="string" name="nodeType" value="protein"/>
    <att type="string" name="nodeStatus" value="Query"/>
    <att type="string" name="canonicalName" value="SPHK1"/>
    <att type="integer" name="number1stNeighbors" value="0"/>
    <graphics type="ELLIPSE" h="30.0" w="70.0" x="3473.963134765625" y="3327.313720703125" fill="#000000" width="1" outline="#000000"/>
  </node>
  <node label="MALT1" id="-2848">
    <att type="integer" name="webLinkIDType" value="1"/>
    <att type="string" name="webLinkIDName" value="Mucosa-associated lymphoid tissue lymphoma translocation protein 1 (EC 3.4.22.-)(MALT lymphoma-associated translocation)(Paracaspase) [Source:UniProtKB/Swiss-Prot;Acc:Q9UDY8]"/>
    <att type="string" name="webLinkID" value="ENSG00000172175"/>
    <att type="integer" name="Degree" value="2"/>
    <att type="string" name="nodeType" value="protein"/>
    <att type="string" name="nodeStatus" value="Query"/>
    <att type="string" name="canonicalName" value="MALT1"/>
    <att type="integer" name="number1stNeighbors" value="0"/>
    <graphics type="ELLIPSE" h="30.0" w="70.0" x="3538.101806640625" y="3150.69140625" fill="#000000" width="1" outline="#000000"/>
  </node>
  <node label="BCL10" id="-2847">
    <att type="integer" name="webLinkIDType" value="1"/>
    <att type="string" name="webLinkIDName" value="B-cell lymphoma/leukemia 10 (B-cell CLL/lymphoma 10)(Bcl-10)(CED-3/ICH-1 prodomain homologous E10-like regulator)(CIPER)(CARD-containing molecule enhancing NF-kappa-B)(Cellular homolog of vCARMEN)(cCARMEN)(Mammalian CARD-containing adapter molecule E10)(mE10)(Cellular-E10)(c-E10)(CARD-like apoptotic protein)(hCLAP) [Source:UniProtKB/Swiss-Prot;Acc:O95999]"/>
    <att type="string" name="webLinkID" value="ENSG00000142867"/>
    <att type="integer" name="Degree" value="2"/>
    <att type="string" name="nodeType" value="protein"/>
    <att type="string" name="nodeStatus" value="Query"/>
    <att type="string" name="canonicalName" value="BCL10"/>
    <att type="integer" name="number1stNeighbors" value="0"/>
    <graphics type="ELLIPSE" h="30.0" w="70.0" x="3086.4609375" y="3497.1103515625" fill="#000000" width="1" outline="#000000"/>
  </node>
  <node label="CD40" id="-2846">
    <att type="integer" name="webLinkIDType" value="1"/>
    <att type="string" name="webLinkIDName" value="Tumor necrosis factor receptor superfamily member 5 Precursor (CD40L receptor)(B-cell surface antigen CD40)(Bp50)(CDw40)(CD40 antigen) [Source:UniProtKB/Swiss-Prot;Acc:P25942]"/>
    <att type="string" name="webLinkID" value="ENSG00000101017"/>
    <att type="integer" name="Degree" value="1"/>
    <att type="string" name="nodeType" value="protein"/>
    <att type="string" name="nodeStatus" value="Query"/>
    <att type="string" name="canonicalName" value="CD40"/>
    <att type="integer" name="number1stNeighbors" value="0"/>
    <graphics type="ELLIPSE" h="30.0" w="70.0" x="3793.09228515625" y="2994.541748046875" fill="#000000" width="1" outline="#000000"/>
  </node>
  <node label="TNFRSF11A" id="-2845">
    <att type="integer" name="webLinkIDType" value="1"/>
    <att type="string" name="webLinkIDName" value="Tumor necrosis factor receptor superfamily member 11A Precursor (Receptor activator of NF-KB)(Osteoclast differentiation factor receptor)(ODFR)(CD265 antigen) [Source:UniProtKB/Swiss-Prot;Acc:Q9Y6Q6]"/>
    <att type="string" name="webLinkID" value="ENSG00000141655"/>
    <att type="integer" name="Degree" value="1"/>
    <att type="string" name="nodeType" value="protein"/>
    <att type="string" name="nodeStatus" value="Query"/>
    <att type="string" name="canonicalName" value="TNFRSF11A"/>
    <att type="integer" name="number1stNeighbors" value="0"/>
    <graphics type="ELLIPSE" h="30.0" w="70.0" x="2732.89794921875" y="2713.66064453125" fill="#000000" width="1" outline="#000000"/>
  </node>
  <node label="PELI3" id="-2844">
    <att type="integer" name="webLinkIDType" value="1"/>
    <att type="string" name="webLinkIDName" value="Protein pellino homolog 3 (Pellino-3) [Source:UniProtKB/Swiss-Prot;Acc:Q8N2H9]"/>
    <att type="string" name="webLinkID" value="ENSG00000174516"/>
    <att type="integer" name="Degree" value="1"/>
    <att type="string" name="nodeType" value="protein"/>
    <att type="string" name="nodeStatus" value="Query"/>
    <att type="string" name="canonicalName" value="PELI3"/>
    <att type="integer" name="number1stNeighbors" value="0"/>
    <graphics type="ELLIPSE" h="30.0" w="70.0" x="2276.44580078125" y="1792.0654296875" fill="#000000" width="1" outline="#000000"/>
  </node>
  <node label="CYLD" id="-2843">
    <att type="integer" name="webLinkIDType" value="1"/>
    <att type="string" name="webLinkIDName" value="Probable ubiquitin carboxyl-terminal hydrolase CYLD (EC 3.1.2.15)(Ubiquitin thioesterase CYLD)(Ubiquitin-specific-processing protease CYLD)(Deubiquitinating enzyme CYLD) [Source:UniProtKB/Swiss-Prot;Acc:Q9NQC7]"/>
    <att type="string" name="webLinkID" value="ENSG00000083799"/>
    <att type="integer" name="Degree" value="1"/>
    <att type="string" name="nodeType" value="protein"/>
    <att type="string" name="nodeStatus" value="Query"/>
    <att type="string" name="canonicalName" value="CYLD"/>
    <att type="integer" name="number1stNeighbors" value="0"/>
    <graphics type="ELLIPSE" h="30.0" w="70.0" x="2612.06640625" y="3283.290771484375" fill="#000000" width="1" outline="#000000"/>
  </node>
  <node label="TAX1BP1" id="-2842">
    <att type="integer" name="webLinkIDType" value="1"/>
    <att type="string" name="webLinkIDName" value="Tax1-binding protein 1 (TRAF6-binding protein) [Source:UniProtKB/Swiss-Prot;Acc:Q86VP1]"/>
    <att type="string" name="webLinkID" value="ENSG00000106052"/>
    <att type="integer" name="Degree" value="1"/>
    <att type="string" name="nodeType" value="protein"/>
    <att type="string" name="nodeStatus" value="Query"/>
    <att type="string" name="canonicalName" value="TAX1BP1"/>
    <att type="integer" name="number1stNeighbors" value="0"/>
    <graphics type="ELLIPSE" h="30.0" w="70.0" x="3614.143310546875" y="2549.828125" fill="#000000" width="1" outline="#000000"/>
  </node>
  <node label="MAP3K7IP3" id="-2841">
    <att type="integer" name="webLinkIDType" value="1"/>
    <att type="string" name="webLinkIDName" value="Mitogen-activated protein kinase kinase kinase 7-interacting protein 3 (TAK1-binding protein 3)(NF-kappa-B-activating protein 1) [Source:UniProtKB/Swiss-Prot;Acc:Q8N5C8]"/>
    <att type="string" name="webLinkID" value="ENSG00000157625"/>
    <att type="integer" name="Degree" value="2"/>
    <att type="string" name="nodeType" value="protein"/>
    <att type="string" name="nodeStatus" value="Query"/>
    <att type="string" name="canonicalName" value="MAP3K7IP3"/>
    <att type="integer" name="number1stNeighbors" value="0"/>
    <graphics type="ELLIPSE" h="30.0" w="70.0" x="2556.15869140625" y="1697.215087890625" fill="#000000" width="1" outline="#000000"/>
  </node>
  <node label="IRAK2" id="-2840">
    <att type="integer" name="webLinkIDType" value="1"/>
    <att type="string" name="webLinkIDName" value="Interleukin-1 receptor-associated kinase-like 2 (IRAK-2) [Source:UniProtKB/Swiss-Prot;Acc:O43187]"/>
    <att type="string" name="webLinkID" value="ENSG00000134070"/>
    <att type="integer" name="Degree" value="1"/>
    <att type="string" name="nodeType" value="protein"/>
    <att type="string" name="nodeStatus" value="Query"/>
    <att type="string" name="canonicalName" value="IRAK2"/>
    <att type="integer" name="number1stNeighbors" value="0"/>
    <graphics type="ELLIPSE" h="30.0" w="70.0" x="2070.102783203125" y="2885.340576171875" fill="#000000" width="1" outline="#000000"/>
  </node>
  <node label="TUBB2B" id="-2839">
    <att type="integer" name="webLinkIDType" value="1"/>
    <att type="string" name="webLinkIDName" value="Tubulin beta-2B chain  [Source:UniProtKB/Swiss-Prot;Acc:Q9BVA1]"/>
    <att type="string" name="webLinkID" value="ENSG00000137285"/>
    <att type="integer" name="Degree" value="1"/>
    <att type="string" name="nodeType" value="protein"/>
    <att type="string" name="nodeStatus" value="Query"/>
    <att type="string" name="canonicalName" value="TUBB2B"/>
    <att type="integer" name="number1stNeighbors" value="0"/>
    <graphics type="ELLIPSE" h="30.0" w="70.0" x="3315.16748046875" y="1714.682861328125" fill="#000000" width="1" outline="#000000"/>
  </node>
  <node label="ZFAND5" id="-2838">
    <att type="integer" name="webLinkIDType" value="1"/>
    <att type="string" name="webLinkIDName" value="AN1-type zinc finger protein 5 (Zinc finger A20 domain-containing protein 2)(Zinc finger protein 216) [Source:UniProtKB/Swiss-Prot;Acc:O76080]"/>
    <att type="string" name="webLinkID" value="ENSG00000107372"/>
    <att type="integer" name="Degree" value="1"/>
    <att type="string" name="nodeType" value="protein"/>
    <att type="string" name="nodeStatus" value="Query"/>
    <att type="string" name="canonicalName" value="ZFAND5"/>
    <att type="integer" name="number1stNeighbors" value="0"/>
    <graphics type="ELLIPSE" h="30.0" w="70.0" x="2009.60302734375" y="2267.4345703125" fill="#000000" width="1" outline="#000000"/>
  </node>
  <node label="TTRAP" id="-2837">
    <att type="integer" name="webLinkIDType" value="1"/>
    <att type="string" name="webLinkIDName" value="TRAF and TNF receptor-associated protein (ETS1-associated protein 2)(ETS1-associated protein II)(EAPII) [Source:UniProtKB/Swiss-Prot;Acc:O95551]"/>
    <att type="string" name="webLinkID" value="ENSG00000111802"/>
    <att type="integer" name="Degree" value="1"/>
    <att type="string" name="nodeType" value="protein"/>
    <att type="string" name="nodeStatus" value="Query"/>
    <att type="string" name="canonicalName" value="TTRAP"/>
    <att type="integer" name="number1stNeighbors" value="0"/>
    <graphics type="ELLIPSE" h="30.0" w="70.0" x="2582.449951171875" y="2263.0439453125" fill="#000000" width="1" outline="#000000"/>
  </node>
  <node label="PSMC5" id="-2836">
    <att type="integer" name="webLinkIDType" value="1"/>
    <att type="string" name="webLinkIDName" value="26S protease regulatory subunit 8 (Proteasome 26S subunit ATPase 5)(Proteasome subunit p45)(p45/SUG)(Thyroid hormone receptor-interacting protein 1)(TRIP1) [Source:UniProtKB/Swiss-Prot;Acc:P62195]"/>
    <att type="string" name="webLinkID" value="ENSG00000087191"/>
    <att type="integer" name="Degree" value="1"/>
    <att type="string" name="nodeType" value="protein"/>
    <att type="string" name="nodeStatus" value="Query"/>
    <att type="string" name="canonicalName" value="PSMC5"/>
    <att type="integer" name="number1stNeighbors" value="0"/>
    <graphics type="ELLIPSE" h="30.0" w="70.0" x="2077.429931640625" y="3083.041015625" fill="#000000" width="1" outline="#000000"/>
  </node>
  <node label="PSMD13" id="-2835">
    <att type="integer" name="webLinkIDType" value="1"/>
    <att type="string" name="webLinkIDName" value="26S proteasome non-ATPase regulatory subunit 13 (26S proteasome regulatory subunit S11)(26S proteasome regulatory subunit p40.5) [Source:UniProtKB/Swiss-Prot;Acc:Q9UNM6]"/>
    <att type="string" name="webLinkID" value="ENSG00000185627"/>
    <att type="integer" name="Degree" value="2"/>
    <att type="string" name="nodeType" value="protein"/>
    <att type="string" name="nodeStatus" value="Query"/>
    <att type="string" name="canonicalName" value="PSMD13"/>
    <att type="integer" name="number1stNeighbors" value="0"/>
    <graphics type="ELLIPSE" h="30.0" w="70.0" x="1821.133544921875" y="2479.4873046875" fill="#000000" width="1" outline="#000000"/>
  </node>
  <node label="BRI3BP" id="-2834">
    <att type="integer" name="webLinkIDType" value="1"/>
    <att type="string" name="webLinkIDName" value="BRI3-binding protein (I3-binding protein)(Cervical cancer 1 proto-oncogene-binding protein KG19)(HCCR-1) [Source:UniProtKB/Swiss-Prot;Acc:Q8WY22]"/>
    <att type="string" name="webLinkID" value="ENSG00000184992"/>
    <att type="integer" name="Degree" value="1"/>
    <att type="string" name="nodeType" value="protein"/>
    <att type="string" name="nodeStatus" value="Query"/>
    <att type="string" name="canonicalName" value="BRI3BP"/>
    <att type="integer" name="number1stNeighbors" value="0"/>
    <graphics type="ELLIPSE" h="30.0" w="70.0" x="3726.610595703125" y="2631.51611328125" fill="#000000" width="1" outline="#000000"/>
  </node>
  <node label="TUBA3D" id="-2833">
    <att type="integer" name="webLinkIDType" value="1"/>
    <att type="string" name="webLinkIDName" value="Tubulin alpha-3C/D chain (Alpha-tubulin 3C/D)(Tubulin alpha-2 chain)(Alpha-tubulin 2) [Source:UniProtKB/Swiss-Prot;Acc:Q13748]"/>
    <att type="string" name="webLinkID" value="ENSG00000075886"/>
    <att type="integer" name="Degree" value="1"/>
    <att type="string" name="nodeType" value="protein"/>
    <att type="string" name="nodeStatus" value="Query"/>
    <att type="string" name="canonicalName" value="TUBA3D"/>
    <att type="integer" name="number1stNeighbors" value="0"/>
    <graphics type="ELLIPSE" h="30.0" w="70.0" x="3649.532470703125" y="2473.74755859375" fill="#000000" width="1" outline="#000000"/>
  </node>
  <node label="TUBA3C" id="-2832">
    <att type="integer" name="webLinkIDType" value="1"/>
    <att type="string" name="webLinkIDName" value="Tubulin alpha-3C/D chain (Alpha-tubulin 3C/D)(Tubulin alpha-2 chain)(Alpha-tubulin 2) [Source:UniProtKB/Swiss-Prot;Acc:Q13748]"/>
    <att type="string" name="webLinkID" value="ENSG00000198033"/>
    <att type="integer" name="Degree" value="1"/>
    <att type="string" name="nodeType" value="protein"/>
    <att type="string" name="nodeStatus" value="Query"/>
    <att type="string" name="canonicalName" value="TUBA3C"/>
    <att type="integer" name="number1stNeighbors" value="0"/>
    <graphics type="ELLIPSE" h="30.0" w="70.0" x="2976.065673828125" y="3334.002685546875" fill="#000000" width="1" outline="#000000"/>
  </node>
  <node label="PSMD12" id="-2831">
    <att type="integer" name="webLinkIDType" value="1"/>
    <att type="string" name="webLinkIDName" value="26S proteasome non-ATPase regulatory subunit 12 (26S proteasome regulatory subunit p55) [Source:UniProtKB/Swiss-Prot;Acc:O00232]"/>
    <att type="string" name="webLinkID" value="ENSG00000197170"/>
    <att type="integer" name="Degree" value="2"/>
    <att type="string" name="nodeType" value="protein"/>
    <att type="string" name="nodeStatus" value="Query"/>
    <att type="string" name="canonicalName" value="PSMD12"/>
    <att type="integer" name="number1stNeighbors" value="0"/>
    <graphics type="ELLIPSE" h="30.0" w="70.0" x="1971.6588134765625" y="3142.30126953125" fill="#000000" width="1" outline="#000000"/>
  </node>
  <node label="TRAF3IP2" id="-2830">
    <att type="integer" name="webLinkIDType" value="1"/>
    <att type="string" name="webLinkIDName" value="Adapter protein CIKS (Connection to IKK and SAPK/JNK)(TRAF3-interacting protein 2)(Nuclear factor NF-kappa-B activator 1)(ACT1) [Source:UniProtKB/Swiss-Prot;Acc:O43734]"/>
    <att type="string" name="webLinkID" value="ENSG00000056972"/>
    <att type="integer" name="Degree" value="1"/>
    <att type="string" name="nodeType" value="protein"/>
    <att type="string" name="nodeStatus" value="Query"/>
    <att type="string" name="canonicalName" value="TRAF3IP2"/>
    <att type="integer" name="number1stNeighbors" value="0"/>
    <graphics type="ELLIPSE" h="30.0" w="70.0" x="1958.6319580078125" y="2919.361572265625" fill="#000000" width="1" outline="#000000"/>
  </node>
  <node label="LIME1" id="-2829">
    <att type="integer" name="webLinkIDType" value="1"/>
    <att type="string" name="webLinkIDName" value="Lck-interacting transmembrane adapter 1 (Lck-interacting membrane protein)(Lck-interacting molecule) [Source:UniProtKB/Swiss-Prot;Acc:Q9H400]"/>
    <att type="string" name="webLinkID" value="ENSG00000203896"/>
    <att type="integer" name="Degree" value="1"/>
    <att type="string" name="nodeType" value="protein"/>
    <att type="string" name="nodeStatus" value="Query"/>
    <att type="string" name="canonicalName" value="LIME1"/>
    <att type="integer" name="number1stNeighbors" value="0"/>
    <graphics type="ELLIPSE" h="30.0" w="70.0" x="2386.287109375" y="3215.171630859375" fill="#000000" width="1" outline="#000000"/>
  </node>
  <node label="ZMYND11" id="-2828">
    <att type="integer" name="webLinkIDType" value="1"/>
    <att type="string" name="webLinkIDName" value="Zinc finger MYND domain-containing protein 11 (Adenovirus 5 E1A-binding protein)(Protein BS69) [Source:UniProtKB/Swiss-Prot;Acc:Q15326]"/>
    <att type="string" name="webLinkID" value="ENSG00000015171"/>
    <att type="integer" name="Degree" value="1"/>
    <att type="string" name="nodeType" value="protein"/>
    <att type="string" name="nodeStatus" value="Query"/>
    <att type="string" name="canonicalName" value="ZMYND11"/>
    <att type="integer" name="number1stNeighbors" value="0"/>
    <graphics type="ELLIPSE" h="30.0" w="70.0" x="2438.171630859375" y="1932.0194091796875" fill="#000000" width="1" outline="#000000"/>
  </node>
  <node label="EDAR" id="-2827">
    <att type="integer" name="webLinkIDType" value="1"/>
    <att type="string" name="webLinkIDName" value="Tumor necrosis factor receptor superfamily member EDAR Precursor (Anhidrotic ectodysplasin receptor 1)(Ectodysplasin-A receptor)(EDA-A1 receptor)(Ectodermal dysplasia receptor)(Downless homolog) [Source:UniProtKB/Swiss-Prot;Acc:Q9UNE0]"/>
    <att type="string" name="webLinkID" value="ENSG00000135960"/>
    <att type="integer" name="Degree" value="1"/>
    <att type="string" name="nodeType" value="protein"/>
    <att type="string" name="nodeStatus" value="Query"/>
    <att type="string" name="canonicalName" value="EDAR"/>
    <att type="integer" name="number1stNeighbors" value="0"/>
    <graphics type="ELLIPSE" h="30.0" w="70.0" x="2210.258544921875" y="2872.614013671875" fill="#000000" width="1" outline="#000000"/>
  </node>
  <node label="EDARADD" id="-2826">
    <att type="integer" name="webLinkIDType" value="1"/>
    <att type="string" name="webLinkIDName" value="Ectodysplasin-A receptor-associated adapter protein (EDAR-associated death domain protein)(Crinkled homolog) [Source:UniProtKB/Swiss-Prot;Acc:Q8WWZ3]"/>
    <att type="string" name="webLinkID" value="ENSG00000186197"/>
    <att type="integer" name="Degree" value="1"/>
    <att type="string" name="nodeType" value="protein"/>
    <att type="string" name="nodeStatus" value="Query"/>
    <att type="string" name="canonicalName" value="EDARADD"/>
    <att type="integer" name="number1stNeighbors" value="0"/>
    <graphics type="ELLIPSE" h="30.0" w="70.0" x="2561.016357421875" y="2005.306640625" fill="#000000" width="1" outline="#000000"/>
  </node>
  <node label="TRAF5" id="-2825">
    <att type="integer" name="webLinkIDType" value="1"/>
    <att type="string" name="webLinkIDName" value="TNF receptor-associated factor 5 (RING finger protein 84) [Source:UniProtKB/Swiss-Prot;Acc:O00463]"/>
    <att type="string" name="webLinkID" value="ENSG00000082512"/>
    <att type="integer" name="Degree" value="1"/>
    <att type="string" name="nodeType" value="protein"/>
    <att type="string" name="nodeStatus" value="Query"/>
    <att type="string" name="canonicalName" value="TRAF5"/>
    <att type="integer" name="number1stNeighbors" value="0"/>
    <graphics type="ELLIPSE" h="30.0" w="70.0" x="3294.038330078125" y="2791.442138671875" fill="#000000" width="1" outline="#000000"/>
  </node>
  <node label="OTUD7B" id="-2824">
    <att type="integer" name="webLinkIDType" value="1"/>
    <att type="string" name="webLinkIDName" value="OTU domain-containing protein 7B (EC 3.-.-.-)(Zinc finger protein Cezanne)(Zinc finger A20 domain-containing protein 1)(Cellular zinc finger anti-NF-kappa-B protein) [Source:UniProtKB/Swiss-Prot;Acc:Q6GQQ9]"/>
    <att type="string" name="webLinkID" value="ENSG00000163113"/>
    <att type="integer" name="Degree" value="1"/>
    <att type="string" name="nodeType" value="protein"/>
    <att type="string" name="nodeStatus" value="Query"/>
    <att type="string" name="canonicalName" value="OTUD7B"/>
    <att type="integer" name="number1stNeighbors" value="0"/>
    <graphics type="ELLIPSE" h="30.0" w="70.0" x="3501.006591796875" y="3091.230712890625" fill="#000000" width="1" outline="#000000"/>
  </node>
  <node label="TLR10" id="-2823">
    <att type="integer" name="webLinkIDType" value="1"/>
    <att type="string" name="webLinkIDName" value="Toll-like receptor 10 Precursor (CD290 antigen) [Source:UniProtKB/Swiss-Prot;Acc:Q9BXR5]"/>
    <att type="string" name="webLinkID" value="ENSG00000174123"/>
    <att type="integer" name="Degree" value="1"/>
    <att type="string" name="nodeType" value="protein"/>
    <att type="string" name="nodeStatus" value="Query"/>
    <att type="string" name="canonicalName" value="TLR10"/>
    <att type="integer" name="number1stNeighbors" value="0"/>
    <graphics type="ELLIPSE" h="30.0" w="70.0" x="3381.746337890625" y="1827.017578125" fill="#000000" width="1" outline="#000000"/>
  </node>
  <node label="TLR8" id="-2822">
    <att type="integer" name="webLinkIDType" value="1"/>
    <att type="string" name="webLinkIDName" value="Toll-like receptor 8 Precursor (CD288 antigen) [Source:UniProtKB/Swiss-Prot;Acc:Q9NR97]"/>
    <att type="string" name="webLinkID" value="ENSG00000101916"/>
    <att type="integer" name="Degree" value="1"/>
    <att type="string" name="nodeType" value="protein"/>
    <att type="string" name="nodeStatus" value="Query"/>
    <att type="string" name="canonicalName" value="TLR8"/>
    <att type="integer" name="number1stNeighbors" value="0"/>
    <graphics type="ELLIPSE" h="30.0" w="70.0" x="2383.642822265625" y="1817.32373046875" fill="#000000" width="1" outline="#000000"/>
  </node>
  <node label="TLR1" id="-2821">
    <att type="integer" name="webLinkIDType" value="1"/>
    <att type="string" name="webLinkIDName" value="Toll-like receptor 1 Precursor (Toll/interleukin-1 receptor-like protein)(TIL)(CD281 antigen) [Source:UniProtKB/Swiss-Prot;Acc:Q15399]"/>
    <att type="string" name="webLinkID" value="ENSG00000174125"/>
    <att type="integer" name="Degree" value="1"/>
    <att type="string" name="nodeType" value="protein"/>
    <att type="string" name="nodeStatus" value="Query"/>
    <att type="string" name="canonicalName" value="TLR1"/>
    <att type="integer" name="number1stNeighbors" value="0"/>
    <graphics type="ELLIPSE" h="30.0" w="70.0" x="3331.78955078125" y="2127.076171875" fill="#000000" width="1" outline="#000000"/>
  </node>
  <node label="RCN2" id="-2820">
    <att type="integer" name="webLinkIDType" value="1"/>
    <att type="string" name="webLinkIDName" value="Reticulocalbin-2 Precursor (Calcium-binding protein ERC-55)(E6-binding protein)(E6BP) [Source:UniProtKB/Swiss-Prot;Acc:Q14257]"/>
    <att type="string" name="webLinkID" value="ENSG00000117906"/>
    <att type="integer" name="Degree" value="2"/>
    <att type="string" name="nodeType" value="protein"/>
    <att type="string" name="nodeStatus" value="Query"/>
    <att type="string" name="canonicalName" value="RCN2"/>
    <att type="integer" name="number1stNeighbors" value="0"/>
    <graphics type="ELLIPSE" h="30.0" w="70.0" x="2944.760009765625" y="2414.1650390625" fill="#000000" width="1" outline="#000000"/>
  </node>
  <node label="ACTG1" id="-2819">
    <att type="integer" name="webLinkIDType" value="1"/>
    <att type="string" name="webLinkIDName" value="Actin, cytoplasmic 2 (Gamma-actin) [Source:UniProtKB/Swiss-Prot;Acc:P63261]"/>
    <att type="string" name="webLinkID" value="ENSG00000184009"/>
    <att type="integer" name="Degree" value="1"/>
    <att type="string" name="nodeType" value="protein"/>
    <att type="string" name="nodeStatus" value="Query"/>
    <att type="string" name="canonicalName" value="ACTG1"/>
    <att type="integer" name="number1stNeighbors" value="0"/>
    <graphics type="ELLIPSE" h="30.0" w="70.0" x="3032.355712890625" y="1654.488037109375" fill="#000000" width="1" outline="#000000"/>
  </node>
  <node label="TNFRSF19" id="-2818">
    <att type="integer" name="webLinkIDType" value="1"/>
    <att type="string" name="webLinkIDName" value="Tumor necrosis factor receptor superfamily member 19 Precursor (Toxicity and JNK inducer)(TRADE) [Source:UniProtKB/Swiss-Prot;Acc:Q9NS68]"/>
    <att type="string" name="webLinkID" value="ENSG00000127863"/>
    <att type="integer" name="Degree" value="1"/>
    <att type="string" name="nodeType" value="protein"/>
    <att type="string" name="nodeStatus" value="Query"/>
    <att type="string" name="canonicalName" value="TNFRSF19"/>
    <att type="integer" name="number1stNeighbors" value="0"/>
    <graphics type="ELLIPSE" h="30.0" w="70.0" x="3504.4287109375" y="3159.212890625" fill="#000000" width="1" outline="#000000"/>
  </node>
  <node label="TUBB6" id="-2817">
    <att type="integer" name="webLinkIDType" value="1"/>
    <att type="string" name="webLinkIDName" value="Tubulin beta-6 chain  [Source:UniProtKB/Swiss-Prot;Acc:Q9BUF5]"/>
    <att type="string" name="webLinkID" value="ENSG00000176014"/>
    <att type="integer" name="Degree" value="1"/>
    <att type="string" name="nodeType" value="protein"/>
    <att type="string" name="nodeStatus" value="Query"/>
    <att type="string" name="canonicalName" value="TUBB6"/>
    <att type="integer" name="number1stNeighbors" value="0"/>
    <graphics type="ELLIPSE" h="30.0" w="70.0" x="2158.93408203125" y="2968.48486328125" fill="#000000" width="1" outline="#000000"/>
  </node>
  <node label="IRF8" id="-2816">
    <att type="integer" name="webLinkIDType" value="1"/>
    <att type="string" name="webLinkIDName" value="Interferon regulatory factor 8 (IRF-8)(Interferon consensus sequence-binding protein)(ICSBP) [Source:UniProtKB/Swiss-Prot;Acc:Q02556]"/>
    <att type="string" name="webLinkID" value="ENSG00000140968"/>
    <att type="integer" name="Degree" value="1"/>
    <att type="string" name="nodeType" value="protein"/>
    <att type="string" name="nodeStatus" value="Query"/>
    <att type="string" name="canonicalName" value="IRF8"/>
    <att type="integer" name="number1stNeighbors" value="0"/>
    <graphics type="ELLIPSE" h="30.0" w="70.0" x="3742.5869140625" y="2842.484375" fill="#000000" width="1" outline="#000000"/>
  </node>
  <node label="PELI1" id="-2815">
    <att type="integer" name="webLinkIDType" value="1"/>
    <att type="string" name="webLinkIDName" value="Protein pellino homolog 1 (Pellino-1)(Pellino-related intracellular-signaling molecule) [Source:UniProtKB/Swiss-Prot;Acc:Q96FA3]"/>
    <att type="string" name="webLinkID" value="ENSG00000197329"/>
    <att type="integer" name="Degree" value="1"/>
    <att type="string" name="nodeType" value="protein"/>
    <att type="string" name="nodeStatus" value="Query"/>
    <att type="string" name="canonicalName" value="PELI1"/>
    <att type="integer" name="number1stNeighbors" value="0"/>
    <graphics type="ELLIPSE" h="30.0" w="70.0" x="3233.787353515625" y="2754.24560546875" fill="#000000" width="1" outline="#000000"/>
  </node>
  <node label="IRAK3" id="-2814">
    <att type="integer" name="webLinkIDType" value="1"/>
    <att type="string" name="webLinkIDName" value="Interleukin-1 receptor-associated kinase 3 (IRAK-3)(EC 2.7.11.1)(IL-1 receptor-associated kinase M)(IRAK-M) [Source:UniProtKB/Swiss-Prot;Acc:Q9Y616]"/>
    <att type="string" name="webLinkID" value="ENSG00000090376"/>
    <att type="integer" name="Degree" value="1"/>
    <att type="string" name="nodeType" value="protein"/>
    <att type="string" name="nodeStatus" value="Query"/>
    <att type="string" name="canonicalName" value="IRAK3"/>
    <att type="integer" name="number1stNeighbors" value="0"/>
    <graphics type="ELLIPSE" h="30.0" w="70.0" x="3317.966796875" y="2082.342529296875" fill="#000000" width="1" outline="#000000"/>
  </node>
  <node label="CARD11" id="-2813">
    <att type="integer" name="webLinkIDType" value="1"/>
    <att type="string" name="webLinkIDName" value="Caspase recruitment domain-containing protein 11 (CARD-containing MAGUK protein 3)(Carma 1) [Source:UniProtKB/Swiss-Prot;Acc:Q9BXL7]"/>
    <att type="string" name="webLinkID" value="ENSG00000198286"/>
    <att type="integer" name="Degree" value="1"/>
    <att type="string" name="nodeType" value="protein"/>
    <att type="string" name="nodeStatus" value="Query"/>
    <att type="string" name="canonicalName" value="CARD11"/>
    <att type="integer" name="number1stNeighbors" value="0"/>
    <graphics type="ELLIPSE" h="30.0" w="70.0" x="2980.59228515625" y="1706.616455078125" fill="#000000" width="1" outline="#000000"/>
  </node>
  <node label="NCSTN" id="-2812">
    <att type="integer" name="webLinkIDType" value="1"/>
    <att type="string" name="webLinkIDName" value="Nicastrin Precursor  [Source:UniProtKB/Swiss-Prot;Acc:Q92542]"/>
    <att type="string" name="webLinkID" value="ENSG00000162736"/>
    <att type="integer" name="Degree" value="1"/>
    <att type="string" name="nodeType" value="protein"/>
    <att type="string" name="nodeStatus" value="Query"/>
    <att type="string" name="canonicalName" value="NCSTN"/>
    <att type="integer" name="number1stNeighbors" value="0"/>
    <graphics type="ELLIPSE" h="30.0" w="70.0" x="3488.39892578125" y="3548.21923828125" fill="#000000" width="1" outline="#000000"/>
  </node>
  <node label="TNFRSF13B" id="-2811">
    <att type="integer" name="webLinkIDType" value="1"/>
    <att type="string" name="webLinkIDName" value="Tumor necrosis factor receptor superfamily member 13B (Transmembrane activator and CAML interactor)(CD267 antigen) [Source:UniProtKB/Swiss-Prot;Acc:O14836]"/>
    <att type="string" name="webLinkID" value="ENSG00000108516"/>
    <att type="integer" name="Degree" value="1"/>
    <att type="string" name="nodeType" value="protein"/>
    <att type="string" name="nodeStatus" value="Query"/>
    <att type="string" name="canonicalName" value="TNFRSF13B"/>
    <att type="integer" name="number1stNeighbors" value="0"/>
    <graphics type="ELLIPSE" h="30.0" w="70.0" x="3646.912841796875" y="2263.30859375" fill="#000000" width="1" outline="#000000"/>
  </node>
  <node label="RAMP3" id="-2810">
    <att type="integer" name="webLinkIDType" value="1"/>
    <att type="string" name="webLinkIDName" value="Receptor activity-modifying protein 3 Precursor (Calcitonin-receptor-like receptor activity-modifying protein 3)(CRLR activity-modifying protein 3) [Source:UniProtKB/Swiss-Prot;Acc:O60896]"/>
    <att type="string" name="webLinkID" value="ENSG00000122679"/>
    <att type="integer" name="Degree" value="1"/>
    <att type="string" name="nodeType" value="protein"/>
    <att type="string" name="nodeStatus" value="Query"/>
    <att type="string" name="canonicalName" value="RAMP3"/>
    <att type="integer" name="number1stNeighbors" value="0"/>
    <graphics type="ELLIPSE" h="30.0" w="70.0" x="2747.826416015625" y="3235.6962890625" fill="#000000" width="1" outline="#000000"/>
  </node>
  <node label="ALS2CR2" id="-2809">
    <att type="integer" name="webLinkIDType" value="1"/>
    <att type="string" name="webLinkIDName" value="Pseudokinase ALS2CR2 (Amyotrophic lateral sclerosis 2 chromosomal region candidate gene 2 protein)(STRAD beta)(ILP-interacting protein)(CALS-21) [Source:UniProtKB/Swiss-Prot;Acc:Q9C0K7]"/>
    <att type="string" name="webLinkID" value="ENSG00000082146"/>
    <att type="integer" name="Degree" value="1"/>
    <att type="string" name="nodeType" value="protein"/>
    <att type="string" name="nodeStatus" value="Query"/>
    <att type="string" name="canonicalName" value="ALS2CR2"/>
    <att type="integer" name="number1stNeighbors" value="0"/>
    <graphics type="ELLIPSE" h="30.0" w="70.0" x="3273.69140625" y="3288.917236328125" fill="#000000" width="1" outline="#000000"/>
  </node>
  <node label="TRAF7" id="-2808">
    <att type="integer" name="webLinkIDType" value="1"/>
    <att type="string" name="webLinkIDName" value="E3 ubiquitin-protein ligase TRAF7 (EC 6.3.2.-)(TNF receptor-associated factor 7)(RING finger and WD repeat-containing protein 1)(RING finger protein 119) [Source:UniProtKB/Swiss-Prot;Acc:Q6Q0C0]"/>
    <att type="string" name="webLinkID" value="ENSG00000131653"/>
    <att type="integer" name="Degree" value="1"/>
    <att type="string" name="nodeType" value="protein"/>
    <att type="string" name="nodeStatus" value="Query"/>
    <att type="string" name="canonicalName" value="TRAF7"/>
    <att type="integer" name="number1stNeighbors" value="0"/>
    <graphics type="ELLIPSE" h="30.0" w="70.0" x="3699.35498046875" y="3072.374755859375" fill="#000000" width="1" outline="#000000"/>
  </node>
  <node label="FHL2" id="-2807">
    <att type="integer" name="webLinkIDType" value="1"/>
    <att type="string" name="webLinkIDName" value="Four and a half LIM domains protein 2 (FHL-2)(Skeletal muscle LIM-protein 3)(SLIM 3)(LIM domain protein DRAL) [Source:UniProtKB/Swiss-Prot;Acc:Q14192]"/>
    <att type="string" name="webLinkID" value="ENSG00000115641"/>
    <att type="integer" name="Degree" value="1"/>
    <att type="string" name="nodeType" value="protein"/>
    <att type="string" name="nodeStatus" value="Query"/>
    <att type="string" name="canonicalName" value="FHL2"/>
    <att type="integer" name="number1stNeighbors" value="0"/>
    <graphics type="ELLIPSE" h="30.0" w="70.0" x="3546.009521484375" y="3329.377197265625" fill="#000000" width="1" outline="#000000"/>
  </node>
  <node label="FGR" id="-2806">
    <att type="integer" name="webLinkIDType" value="1"/>
    <att type="string" name="webLinkIDName" value="Proto-oncogene tyrosine-protein kinase FGR (C-FGR)(EC 2.7.10.2)(P55-FGR) [Source:UniProtKB/Swiss-Prot;Acc:P09769]"/>
    <att type="string" name="webLinkID" value="ENSG00000000938"/>
    <att type="integer" name="Degree" value="1"/>
    <att type="string" name="nodeType" value="protein"/>
    <att type="string" name="nodeStatus" value="Query"/>
    <att type="string" name="canonicalName" value="FGR"/>
    <att type="integer" name="number1stNeighbors" value="0"/>
    <graphics type="ELLIPSE" h="30.0" w="70.0" x="3313.9189453125" y="3278.704833984375" fill="#000000" width="1" outline="#000000"/>
  </node>
  <node label="TPM3" id="-2805">
    <att type="integer" name="webLinkIDType" value="1"/>
    <att type="string" name="webLinkIDName" value="Tropomyosin alpha-3 chain (Tropomyosin-3)(Gamma-tropomyosin)(Tropomyosin-5)(hTM5) [Source:UniProtKB/Swiss-Prot;Acc:P06753]"/>
    <att type="string" name="webLinkID" value="ENSG00000143549"/>
    <att type="integer" name="Degree" value="1"/>
    <att type="string" name="nodeType" value="protein"/>
    <att type="string" name="nodeStatus" value="Query"/>
    <att type="string" name="canonicalName" value="TPM3"/>
    <att type="integer" name="number1stNeighbors" value="0"/>
    <graphics type="ELLIPSE" h="30.0" w="70.0" x="2564.918212890625" y="1864.2349853515625" fill="#000000" width="1" outline="#000000"/>
  </node>
  <node label="PCMT1" id="-2804">
    <att type="integer" name="webLinkIDType" value="1"/>
    <att type="string" name="webLinkIDName" value="Protein-L-isoaspartate(D-aspartate) O-methyltransferase (PIMT)(EC 2.1.1.77)(Protein-beta-aspartate methyltransferase)(Protein L-isoaspartyl/D-aspartyl methyltransferase)(L-isoaspartyl protein carboxyl methyltransferase) [Source:UniProtKB/Swiss-Prot;Acc:P22061]"/>
    <att type="string" name="webLinkID" value="ENSG00000120265"/>
    <att type="integer" name="Degree" value="1"/>
    <att type="string" name="nodeType" value="protein"/>
    <att type="string" name="nodeStatus" value="Query"/>
    <att type="string" name="canonicalName" value="PCMT1"/>
    <att type="integer" name="number1stNeighbors" value="0"/>
    <graphics type="ELLIPSE" h="30.0" w="70.0" x="2414.115234375" y="3768.929443359375" fill="#000000" width="1" outline="#000000"/>
  </node>
  <node label="GNA11" id="-2803">
    <att type="integer" name="webLinkIDType" value="1"/>
    <att type="string" name="webLinkIDName" value="Guanine nucleotide-binding protein subunit alpha-11 (G alpha-11)(Guanine nucleotide-binding protein G(y) subunit alpha) [Source:UniProtKB/Swiss-Prot;Acc:P29992]"/>
    <att type="string" name="webLinkID" value="ENSG00000088256"/>
    <att type="integer" name="Degree" value="1"/>
    <att type="string" name="nodeType" value="protein"/>
    <att type="string" name="nodeStatus" value="Query"/>
    <att type="string" name="canonicalName" value="GNA11"/>
    <att type="integer" name="number1stNeighbors" value="0"/>
    <graphics type="ELLIPSE" h="30.0" w="70.0" x="3485.090087890625" y="2414.940673828125" fill="#000000" width="1" outline="#000000"/>
  </node>
  <node label="XPNPEP3" id="-2802">
    <att type="integer" name="webLinkIDType" value="1"/>
    <att type="string" name="webLinkIDName" value="Probable Xaa-Pro aminopeptidase 3 (X-Pro aminopeptidase 3)(EC 3.4.11.9)(Aminopeptidase P3)(APP3) [Source:UniProtKB/Swiss-Prot;Acc:Q9NQH7]"/>
    <att type="string" name="webLinkID" value="ENSG00000196236"/>
    <att type="integer" name="Degree" value="1"/>
    <att type="string" name="nodeType" value="protein"/>
    <att type="string" name="nodeStatus" value="Query"/>
    <att type="string" name="canonicalName" value="XPNPEP3"/>
    <att type="integer" name="number1stNeighbors" value="0"/>
    <graphics type="ELLIPSE" h="30.0" w="70.0" x="3370.220947265625" y="3004.39453125" fill="#000000" width="1" outline="#000000"/>
  </node>
  <node label="PSAP" id="-2801">
    <att type="integer" name="webLinkIDType" value="1"/>
    <att type="string" name="webLinkIDName" value="Proactivator polypeptide Precursor [Contains Saposin-A(Protein A);Saposin-B-Val;Saposin-B(Sphingolipid activator protein 1)(SAP-1)(Cerebroside sulfate activator)(CSAct)(Dispersin)(Sulfatide/GM1 activator);Saposin-C(Co-beta-glucosidase)(A1 activator)(Glucosylceramidase activator)(Sphingolipid activator protein 2)(SAP-2);Saposin-D(Protein C)(Component C)] [Source:UniProtKB/Swiss-Prot;Acc:P07602]"/>
    <att type="string" name="webLinkID" value="ENSG00000197746"/>
    <att type="integer" name="Degree" value="1"/>
    <att type="string" name="nodeType" value="protein"/>
    <att type="string" name="nodeStatus" value="Query"/>
    <att type="string" name="canonicalName" value="PSAP"/>
    <att type="integer" name="number1stNeighbors" value="0"/>
    <graphics type="ELLIPSE" h="30.0" w="70.0" x="3887.40283203125" y="2703.12841796875" fill="#000000" width="1" outline="#000000"/>
  </node>
  <node label="WSB1" id="-2800">
    <att type="integer" name="webLinkIDType" value="1"/>
    <att type="string" name="webLinkIDName" value="WD repeat and SOCS box-containing protein 1 (WSB-1)(SOCS box-containing WD protein SWiP-1) [Source:UniProtKB/Swiss-Prot;Acc:Q9Y6I7]"/>
    <att type="string" name="webLinkID" value="ENSG00000109046"/>
    <att type="integer" name="Degree" value="1"/>
    <att type="string" name="nodeType" value="protein"/>
    <att type="string" name="nodeStatus" value="Query"/>
    <att type="string" name="canonicalName" value="WSB1"/>
    <att type="integer" name="number1stNeighbors" value="0"/>
    <graphics type="ELLIPSE" h="30.0" w="70.0" x="2890.0888671875" y="3810.96337890625" fill="#000000" width="1" outline="#000000"/>
  </node>
  <node label="CLCA1" id="-2799">
    <att type="integer" name="webLinkIDType" value="1"/>
    <att type="string" name="webLinkIDName" value="Calcium-activated chloride channel regulator 1 Precursor (Calcium-activated chloride channel family member 1)(hCLCA1)(Calcium-activated chloride channel protein 1)(CaCC-1)(hCaCC-1) [Source:UniProtKB/Swiss-Prot;Acc:A8K7I4]"/>
    <att type="string" name="webLinkID" value="ENSG00000016490"/>
    <att type="integer" name="Degree" value="1"/>
    <att type="string" name="nodeType" value="protein"/>
    <att type="string" name="nodeStatus" value="Query"/>
    <att type="string" name="canonicalName" value="CLCA1"/>
    <att type="integer" name="number1stNeighbors" value="0"/>
    <graphics type="ELLIPSE" h="30.0" w="70.0" x="2309.3583984375" y="3754.830810546875" fill="#000000" width="1" outline="#000000"/>
  </node>
  <node label="WFS1" id="-2798">
    <att type="integer" name="webLinkIDType" value="1"/>
    <att type="string" name="webLinkIDName" value="Wolframin  [Source:UniProtKB/Swiss-Prot;Acc:O76024]"/>
    <att type="string" name="webLinkID" value="ENSG00000109501"/>
    <att type="integer" name="Degree" value="1"/>
    <att type="string" name="nodeType" value="protein"/>
    <att type="string" name="nodeStatus" value="Query"/>
    <att type="string" name="canonicalName" value="WFS1"/>
    <att type="integer" name="number1stNeighbors" value="0"/>
    <graphics type="ELLIPSE" h="30.0" w="70.0" x="3142.552978515625" y="3506.61083984375" fill="#000000" width="1" outline="#000000"/>
  </node>
  <node label="RYK" id="-2797">
    <att type="integer" name="webLinkIDType" value="1"/>
    <att type="string" name="webLinkIDName" value="Tyrosine-protein kinase RYK Precursor (EC 2.7.10.1) [Source:UniProtKB/Swiss-Prot;Acc:P34925]"/>
    <att type="string" name="webLinkID" value="ENSG00000163785"/>
    <att type="integer" name="Degree" value="1"/>
    <att type="string" name="nodeType" value="protein"/>
    <att type="string" name="nodeStatus" value="Query"/>
    <att type="string" name="canonicalName" value="RYK"/>
    <att type="integer" name="number1stNeighbors" value="0"/>
    <graphics type="ELLIPSE" h="30.0" w="70.0" x="2822.689453125" y="3371.344970703125" fill="#000000" width="1" outline="#000000"/>
  </node>
  <node label="TJP3" id="-2796">
    <att type="integer" name="webLinkIDType" value="1"/>
    <att type="string" name="webLinkIDName" value="Tight junction protein ZO-3 (Zonula occludens protein 3)(Zona occludens protein 3)(Tight junction protein 3) [Source:UniProtKB/Swiss-Prot;Acc:O95049]"/>
    <att type="string" name="webLinkID" value="ENSG00000105289"/>
    <att type="integer" name="Degree" value="1"/>
    <att type="string" name="nodeType" value="protein"/>
    <att type="string" name="nodeStatus" value="Query"/>
    <att type="string" name="canonicalName" value="TJP3"/>
    <att type="integer" name="number1stNeighbors" value="0"/>
    <graphics type="ELLIPSE" h="30.0" w="70.0" x="3532.56005859375" y="3039.267333984375" fill="#000000" width="1" outline="#000000"/>
  </node>
  <node label="CAPNS1" id="-2795">
    <att type="integer" name="webLinkIDType" value="1"/>
    <att type="string" name="webLinkIDName" value="Calpain small subunit 1 (CSS1)(Calcium-dependent protease small subunit 1)(Calcium-dependent protease small subunit)(CDPS)(Calpain regulatory subunit)(Calcium-activated neutral proteinase small subunit)(CANP small subunit) [Source:UniProtKB/Swiss-Prot;Acc:P04632]"/>
    <att type="string" name="webLinkID" value="ENSG00000126247"/>
    <att type="integer" name="Degree" value="1"/>
    <att type="string" name="nodeType" value="protein"/>
    <att type="string" name="nodeStatus" value="Query"/>
    <att type="string" name="canonicalName" value="CAPNS1"/>
    <att type="integer" name="number1stNeighbors" value="0"/>
    <graphics type="ELLIPSE" h="30.0" w="70.0" x="3164.073974609375" y="3263.305908203125" fill="#000000" width="1" outline="#000000"/>
  </node>
  <node label="CANX" id="-2794">
    <att type="integer" name="webLinkIDType" value="1"/>
    <att type="string" name="webLinkIDName" value="Calnexin Precursor (Major histocompatibility complex class I antigen-binding protein p88)(p90)(IP90) [Source:UniProtKB/Swiss-Prot;Acc:P27824]"/>
    <att type="string" name="webLinkID" value="ENSG00000127022"/>
    <att type="integer" name="Degree" value="1"/>
    <att type="string" name="nodeType" value="protein"/>
    <att type="string" name="nodeStatus" value="Query"/>
    <att type="string" name="canonicalName" value="CANX"/>
    <att type="integer" name="number1stNeighbors" value="0"/>
    <graphics type="ELLIPSE" h="30.0" w="70.0" x="3494.798583984375" y="3482.9326171875" fill="#000000" width="1" outline="#000000"/>
  </node>
  <node label="GRN" id="-2793">
    <att type="integer" name="webLinkIDType" value="1"/>
    <att type="string" name="webLinkIDName" value="Granulins Precursor (Proepithelin)(PEPI) [Contains Acrogranin;Paragranulin;Granulin-1(Granulin G);Granulin-2(Granulin F);Granulin-3(Granulin B);Granulin-4(Granulin A);Granulin-5(Granulin C);Granulin-6(Granulin D);Granulin-7(Granulin E)] [Source:UniProtKB/Swiss-Prot;Acc:P28799]"/>
    <att type="string" name="webLinkID" value="ENSG00000030582"/>
    <att type="integer" name="Degree" value="1"/>
    <att type="string" name="nodeType" value="protein"/>
    <att type="string" name="nodeStatus" value="Query"/>
    <att type="string" name="canonicalName" value="GRN"/>
    <att type="integer" name="number1stNeighbors" value="0"/>
    <graphics type="ELLIPSE" h="30.0" w="70.0" x="3636.987548828125" y="2380.65234375" fill="#000000" width="1" outline="#000000"/>
  </node>
  <node label="ADCY8" id="-2792">
    <att type="integer" name="webLinkIDType" value="1"/>
    <att type="string" name="webLinkIDName" value="Adenylate cyclase type 8 (EC 4.6.1.1)(Adenylate cyclase type VIII)(ATP pyrophosphate-lyase 8)(Adenylyl cyclase 8)(Ca(2+)/calmodulin-activated adenylyl cyclase) [Source:UniProtKB/Swiss-Prot;Acc:P40145]"/>
    <att type="string" name="webLinkID" value="ENSG00000155897"/>
    <att type="integer" name="Degree" value="1"/>
    <att type="string" name="nodeType" value="protein"/>
    <att type="string" name="nodeStatus" value="Query"/>
    <att type="string" name="canonicalName" value="ADCY8"/>
    <att type="integer" name="number1stNeighbors" value="0"/>
    <graphics type="ELLIPSE" h="30.0" w="70.0" x="3581.110107421875" y="2646.035400390625" fill="#000000" width="1" outline="#000000"/>
  </node>
  <node label="HSPA6" id="-2791">
    <att type="integer" name="webLinkIDType" value="1"/>
    <att type="string" name="webLinkIDName" value="Heat shock 70 kDa protein 6 (Heat shock 70 kDa protein B&apos;) [Source:UniProtKB/Swiss-Prot;Acc:P17066]"/>
    <att type="string" name="webLinkID" value="ENSG00000173110"/>
    <att type="integer" name="Degree" value="1"/>
    <att type="string" name="nodeType" value="protein"/>
    <att type="string" name="nodeStatus" value="Query"/>
    <att type="string" name="canonicalName" value="HSPA6"/>
    <att type="integer" name="number1stNeighbors" value="0"/>
    <graphics type="ELLIPSE" h="30.0" w="70.0" x="3626.02685546875" y="2561.333740234375" fill="#000000" width="1" outline="#000000"/>
  </node>
  <node label="CLTCL1" id="-2790">
    <att type="integer" name="webLinkIDType" value="1"/>
    <att type="string" name="webLinkIDName" value="Clathrin heavy chain 2 (CLH-22) [Source:UniProtKB/Swiss-Prot;Acc:P53675]"/>
    <att type="string" name="webLinkID" value="ENSG00000070371"/>
    <att type="integer" name="Degree" value="1"/>
    <att type="string" name="nodeType" value="protein"/>
    <att type="string" name="nodeStatus" value="Query"/>
    <att type="string" name="canonicalName" value="CLTCL1"/>
    <att type="integer" name="number1stNeighbors" value="0"/>
    <graphics type="ELLIPSE" h="30.0" w="70.0" x="2461.349365234375" y="3689.550537109375" fill="#000000" width="1" outline="#000000"/>
  </node>
  <node label="TMOD3" id="-2789">
    <att type="integer" name="webLinkIDType" value="1"/>
    <att type="string" name="webLinkIDName" value="Tropomodulin-3 (Ubiquitous tropomodulin)(U-Tmod) [Source:UniProtKB/Swiss-Prot;Acc:Q9NYL9]"/>
    <att type="string" name="webLinkID" value="ENSG00000138594"/>
    <att type="integer" name="Degree" value="1"/>
    <att type="string" name="nodeType" value="protein"/>
    <att type="string" name="nodeStatus" value="Query"/>
    <att type="string" name="canonicalName" value="TMOD3"/>
    <att type="integer" name="number1stNeighbors" value="0"/>
    <graphics type="ELLIPSE" h="30.0" w="70.0" x="2956.408935546875" y="3445.8251953125" fill="#000000" width="1" outline="#000000"/>
  </node>
  <node label="C6orf48" id="-2788">
    <att type="integer" name="webLinkIDType" value="1"/>
    <att type="string" name="webLinkIDName" value="Protein G8  [Source:UniProtKB/Swiss-Prot;Acc:Q9UBA6]"/>
    <att type="string" name="webLinkID" value="ENSG00000204387"/>
    <att type="integer" name="Degree" value="1"/>
    <att type="string" name="nodeType" value="protein"/>
    <att type="string" name="nodeStatus" value="Query"/>
    <att type="string" name="canonicalName" value="C6orf48"/>
    <att type="integer" name="number1stNeighbors" value="0"/>
    <graphics type="ELLIPSE" h="30.0" w="70.0" x="3291.443115234375" y="2991.84521484375" fill="#000000" width="1" outline="#000000"/>
  </node>
  <node label="APOA2" id="-2787">
    <att type="integer" name="webLinkIDType" value="1"/>
    <att type="string" name="webLinkIDName" value="Apolipoprotein A-II Precursor (Apo-AII)(ApoA-II) [Contains Apolipoprotein A-II(1-76)] [Source:UniProtKB/Swiss-Prot;Acc:P02652]"/>
    <att type="string" name="webLinkID" value="ENSG00000158874"/>
    <att type="integer" name="Degree" value="1"/>
    <att type="string" name="nodeType" value="protein"/>
    <att type="string" name="nodeStatus" value="Query"/>
    <att type="string" name="canonicalName" value="APOA2"/>
    <att type="integer" name="number1stNeighbors" value="0"/>
    <graphics type="ELLIPSE" h="30.0" w="70.0" x="2631.9287109375" y="3613.67529296875" fill="#000000" width="1" outline="#000000"/>
  </node>
  <node label="CLINT1" id="-2786">
    <att type="integer" name="webLinkIDType" value="1"/>
    <att type="string" name="webLinkIDName" value="Clathrin interactor 1 (Epsin-4)(Epsin-related protein)(EpsinR)(Enthoprotin)(Clathrin-interacting protein localized in the trans-Golgi region)(Clint) [Source:UniProtKB/Swiss-Prot;Acc:Q14677]"/>
    <att type="string" name="webLinkID" value="ENSG00000113282"/>
    <att type="integer" name="Degree" value="1"/>
    <att type="string" name="nodeType" value="protein"/>
    <att type="string" name="nodeStatus" value="Query"/>
    <att type="string" name="canonicalName" value="CLINT1"/>
    <att type="integer" name="number1stNeighbors" value="0"/>
    <graphics type="ELLIPSE" h="30.0" w="70.0" x="3700.903564453125" y="2873.458740234375" fill="#000000" width="1" outline="#000000"/>
  </node>
  <node label="LIN7C" id="-2785">
    <att type="integer" name="webLinkIDType" value="1"/>
    <att type="string" name="webLinkIDName" value="Lin-7 homolog C (Lin-7C)(Mammalian lin-seven protein 3)(MALS-3)(Vertebrate lin-7 homolog 3)(Veli-3 protein) [Source:UniProtKB/Swiss-Prot;Acc:Q9NUP9]"/>
    <att type="string" name="webLinkID" value="ENSG00000148943"/>
    <att type="integer" name="Degree" value="1"/>
    <att type="string" name="nodeType" value="protein"/>
    <att type="string" name="nodeStatus" value="Query"/>
    <att type="string" name="canonicalName" value="LIN7C"/>
    <att type="integer" name="number1stNeighbors" value="0"/>
    <graphics type="ELLIPSE" h="30.0" w="70.0" x="3036.725341796875" y="2890.2841796875" fill="#000000" width="1" outline="#000000"/>
  </node>
  <node label="EXO1" id="-2784">
    <att type="integer" name="webLinkIDType" value="1"/>
    <att type="string" name="webLinkIDName" value="Exonuclease 1 (hExo1)(EC 3.1.-.-)(Exonuclease I)(hExoI) [Source:UniProtKB/Swiss-Prot;Acc:Q9UQ84]"/>
    <att type="string" name="webLinkID" value="ENSG00000174371"/>
    <att type="integer" name="Degree" value="1"/>
    <att type="string" name="nodeType" value="protein"/>
    <att type="string" name="nodeStatus" value="Query"/>
    <att type="string" name="canonicalName" value="EXO1"/>
    <att type="integer" name="number1stNeighbors" value="0"/>
    <graphics type="ELLIPSE" h="30.0" w="70.0" x="2390.56201171875" y="2254.781494140625" fill="#000000" width="1" outline="#000000"/>
  </node>
  <node label="COPB1" id="-2783">
    <att type="integer" name="webLinkIDType" value="1"/>
    <att type="string" name="webLinkIDName" value="Coatomer subunit beta (Beta-coat protein)(Beta-COP) [Source:UniProtKB/Swiss-Prot;Acc:P53618]"/>
    <att type="string" name="webLinkID" value="ENSG00000129083"/>
    <att type="integer" name="Degree" value="1"/>
    <att type="string" name="nodeType" value="protein"/>
    <att type="string" name="nodeStatus" value="Query"/>
    <att type="string" name="canonicalName" value="COPB1"/>
    <att type="integer" name="number1stNeighbors" value="0"/>
    <graphics type="ELLIPSE" h="30.0" w="70.0" x="3449.027587890625" y="2267.205078125" fill="#000000" width="1" outline="#000000"/>
  </node>
  <node label="SNX4" id="-2782">
    <att type="integer" name="webLinkIDType" value="1"/>
    <att type="string" name="webLinkIDName" value="Sorting nexin-4  [Source:UniProtKB/Swiss-Prot;Acc:O95219]"/>
    <att type="string" name="webLinkID" value="ENSG00000114520"/>
    <att type="integer" name="Degree" value="1"/>
    <att type="string" name="nodeType" value="protein"/>
    <att type="string" name="nodeStatus" value="Query"/>
    <att type="string" name="canonicalName" value="SNX4"/>
    <att type="integer" name="number1stNeighbors" value="0"/>
    <graphics type="ELLIPSE" h="30.0" w="70.0" x="3051.9912109375" y="3636.6103515625" fill="#000000" width="1" outline="#000000"/>
  </node>
  <node label="EMD" id="-2781">
    <att type="integer" name="webLinkIDType" value="1"/>
    <att type="string" name="webLinkIDName" value="Emerin  [Source:UniProtKB/Swiss-Prot;Acc:P50402]"/>
    <att type="string" name="webLinkID" value="ENSG00000102119"/>
    <att type="integer" name="Degree" value="1"/>
    <att type="string" name="nodeType" value="protein"/>
    <att type="string" name="nodeStatus" value="Query"/>
    <att type="string" name="canonicalName" value="EMD"/>
    <att type="integer" name="number1stNeighbors" value="0"/>
    <graphics type="ELLIPSE" h="30.0" w="70.0" x="3529.47021484375" y="2422.24609375" fill="#000000" width="1" outline="#000000"/>
  </node>
  <node label="ATXN2L" id="-2780">
    <att type="integer" name="webLinkIDType" value="1"/>
    <att type="string" name="webLinkIDName" value="Ataxin-2-like protein (Ataxin-2 domain protein)(Ataxin-2-related protein) [Source:UniProtKB/Swiss-Prot;Acc:Q8WWM7]"/>
    <att type="string" name="webLinkID" value="ENSG00000168488"/>
    <att type="integer" name="Degree" value="1"/>
    <att type="string" name="nodeType" value="protein"/>
    <att type="string" name="nodeStatus" value="Query"/>
    <att type="string" name="canonicalName" value="ATXN2L"/>
    <att type="integer" name="number1stNeighbors" value="0"/>
    <graphics type="ELLIPSE" h="30.0" w="70.0" x="2985.17236328125" y="2809.586669921875" fill="#000000" width="1" outline="#000000"/>
  </node>
  <node label="CAPRIN1" id="-2779">
    <att type="integer" name="webLinkIDType" value="1"/>
    <att type="string" name="webLinkIDName" value="Caprin-1 (Cytoplasmic activation- and proliferation-associated protein 1)(GPI-anchored membrane protein 1)(GPI-anchored protein p137)(GPI-p137)(p137GPI)(Cell cycle associated protein 1)(Membrane component chromosome 11 surface marker 1) [Source:UniProtKB/Swiss-Prot;Acc:Q14444]"/>
    <att type="string" name="webLinkID" value="ENSG00000135387"/>
    <att type="integer" name="Degree" value="1"/>
    <att type="string" name="nodeType" value="protein"/>
    <att type="string" name="nodeStatus" value="Query"/>
    <att type="string" name="canonicalName" value="CAPRIN1"/>
    <att type="integer" name="number1stNeighbors" value="0"/>
    <graphics type="ELLIPSE" h="30.0" w="70.0" x="3689.47021484375" y="2805.508056640625" fill="#000000" width="1" outline="#000000"/>
  </node>
  <node label="SLC9A3R1" id="-2778">
    <att type="integer" name="webLinkIDType" value="1"/>
    <att type="string" name="webLinkIDName" value="Ezrin-radixin-moesin-binding phosphoprotein 50 (EBP50)(Na(+)/H(+) exchange regulatory cofactor NHE-RF)(NHERF-1)(Regulatory cofactor of Na(+)/H(+) exchanger)(Sodium-hydrogen exchanger regulatory factor 1)(Solute carrier family 9 isoform A3 regulatory factor 1) [Source:UniProtKB/Swiss-Prot;Acc:O14745]"/>
    <att type="string" name="webLinkID" value="ENSG00000109062"/>
    <att type="integer" name="metagene" value="28"/>
    <att type="integer" name="Degree" value="1"/>
    <att type="string" name="nodeType" value="protein"/>
    <att type="string" name="nodeStatus" value="Query"/>
    <att type="string" name="canonicalName" value="SLC9A3R1"/>
    <att type="integer" name="number1stNeighbors" value="0"/>
    <graphics type="ELLIPSE" h="30.0" w="70.0" x="2705.1904296875" y="3443.56982421875" fill="#ff00ff" width="1" outline="#000000"/>
  </node>
  <node label="SLC9A3R2" id="-2777">
    <att type="integer" name="webLinkIDType" value="1"/>
    <att type="string" name="webLinkIDName" value="Na(+)/H(+) exchange regulatory cofactor NHE-RF2 (NHERF-2)(Tyrosine kinase activator protein 1)(TKA-1)(SRY-interacting protein 1)(SIP-1)(Solute carrier family 9 isoform A3 regulatory factor 2)(NHE3 kinase A regulatory protein E3KARP)(Sodium-hydrogen exchanger regulatory factor 2) [Source:UniProtKB/Swiss-Prot;Acc:Q15599]"/>
    <att type="string" name="webLinkID" value="ENSG00000065054"/>
    <att type="integer" name="Degree" value="1"/>
    <att type="string" name="nodeType" value="protein"/>
    <att type="string" name="nodeStatus" value="Query"/>
    <att type="string" name="canonicalName" value="SLC9A3R2"/>
    <att type="integer" name="number1stNeighbors" value="0"/>
    <graphics type="ELLIPSE" h="30.0" w="70.0" x="3069.208251953125" y="3445.365234375" fill="#000000" width="1" outline="#000000"/>
  </node>
  <node label="C8orf55" id="-2776">
    <att type="integer" name="webLinkIDType" value="1"/>
    <att type="string" name="webLinkIDName" value="UPF0670 protein C8orf55 Precursor (Mesenchymal stem cell protein DSCD75) [Source:UniProtKB/Swiss-Prot;Acc:Q8WUY1]"/>
    <att type="string" name="webLinkID" value="ENSG00000130193"/>
    <att type="integer" name="metagene" value="26"/>
    <att type="integer" name="Degree" value="1"/>
    <att type="string" name="nodeType" value="protein"/>
    <att type="string" name="nodeStatus" value="Query"/>
    <att type="string" name="canonicalName" value="C8orf55"/>
    <att type="integer" name="number1stNeighbors" value="0"/>
    <graphics type="ELLIPSE" h="30.0" w="70.0" x="3494.69677734375" y="2590.622314453125" fill="#ff00ff" width="1" outline="#000000"/>
  </node>
  <node label="MAP4K1" id="-2775">
    <att type="integer" name="webLinkIDType" value="1"/>
    <att type="string" name="webLinkIDName" value="Mitogen-activated protein kinase kinase kinase kinase 1 (EC 2.7.11.1)(MAPK/ERK kinase kinase kinase 1)(MEK kinase kinase 1)(MEKKK 1)(Hematopoietic progenitor kinase) [Source:UniProtKB/Swiss-Prot;Acc:Q92918]"/>
    <att type="string" name="webLinkID" value="ENSG00000104814"/>
    <att type="integer" name="Degree" value="2"/>
    <att type="string" name="nodeType" value="protein"/>
    <att type="string" name="nodeStatus" value="Query"/>
    <att type="string" name="canonicalName" value="MAP4K1"/>
    <att type="integer" name="number1stNeighbors" value="0"/>
    <graphics type="ELLIPSE" h="30.0" w="70.0" x="2588.46875" y="3071.107666015625" fill="#000000" width="1" outline="#000000"/>
  </node>
  <node label="C1QL3" id="-2774">
    <att type="integer" name="webLinkIDType" value="1"/>
    <att type="string" name="webLinkIDName" value="Complement C1q-like protein 3 Precursor  [Source:UniProtKB/Swiss-Prot;Acc:Q5VWW1]"/>
    <att type="string" name="webLinkID" value="ENSG00000165985"/>
    <att type="integer" name="Degree" value="1"/>
    <att type="string" name="nodeType" value="protein"/>
    <att type="string" name="nodeStatus" value="Query"/>
    <att type="string" name="canonicalName" value="C1QL3"/>
    <att type="integer" name="number1stNeighbors" value="0"/>
    <graphics type="ELLIPSE" h="30.0" w="70.0" x="2120.536865234375" y="3071.04541015625" fill="#000000" width="1" outline="#000000"/>
  </node>
  <node label="LGALS4" id="-2773">
    <att type="integer" name="webLinkIDType" value="1"/>
    <att type="string" name="webLinkIDName" value="Galectin-4 (Lactose-binding lectin 4)(L-36 lactose-binding protein)(L36LBP)(Antigen NY-CO-27) [Source:UniProtKB/Swiss-Prot;Acc:P56470]"/>
    <att type="string" name="webLinkID" value="ENSG00000171747"/>
    <att type="integer" name="Degree" value="1"/>
    <att type="string" name="nodeType" value="protein"/>
    <att type="string" name="nodeStatus" value="Query"/>
    <att type="string" name="canonicalName" value="LGALS4"/>
    <att type="integer" name="number1stNeighbors" value="0"/>
    <graphics type="ELLIPSE" h="30.0" w="70.0" x="3402.287841796875" y="3352.688720703125" fill="#000000" width="1" outline="#000000"/>
  </node>
  <node label="SH3BGRL2" id="-2772">
    <att type="integer" name="webLinkIDType" value="1"/>
    <att type="string" name="webLinkIDName" value="SH3 domain-binding glutamic acid-rich-like protein 2 (Fovea-associated SH3 domain-binding protein) [Source:UniProtKB/Swiss-Prot;Acc:Q9UJC5]"/>
    <att type="string" name="webLinkID" value="ENSG00000198478"/>
    <att type="integer" name="Degree" value="1"/>
    <att type="string" name="nodeType" value="protein"/>
    <att type="string" name="nodeStatus" value="Query"/>
    <att type="string" name="canonicalName" value="SH3BGRL2"/>
    <att type="integer" name="number1stNeighbors" value="0"/>
    <graphics type="ELLIPSE" h="30.0" w="70.0" x="3025.5517578125" y="3056.769287109375" fill="#000000" width="1" outline="#000000"/>
  </node>
  <node label="IL1RAPL1" id="-2771">
    <att type="integer" name="webLinkIDType" value="1"/>
    <att type="string" name="webLinkIDName" value="X-linked interleukin-1 receptor accessory protein-like 1 Precursor (IL1RAPL-1)(Oligophrenin-4)(Three immunoglobulin domain-containing IL-1 receptor-related 2)(TIGIRR-2) [Source:UniProtKB/Swiss-Prot;Acc:Q9NZN1]"/>
    <att type="string" name="webLinkID" value="ENSG00000169306"/>
    <att type="integer" name="Degree" value="1"/>
    <att type="string" name="nodeType" value="protein"/>
    <att type="string" name="nodeStatus" value="Query"/>
    <att type="string" name="canonicalName" value="IL1RAPL1"/>
    <att type="integer" name="number1stNeighbors" value="0"/>
    <graphics type="ELLIPSE" h="30.0" w="70.0" x="2634.3857421875" y="2775.165283203125" fill="#000000" width="1" outline="#000000"/>
  </node>
  <node label="SNX9" id="-2770">
    <att type="integer" name="webLinkIDType" value="1"/>
    <att type="string" name="webLinkIDName" value="Sorting nexin-9 (SH3 and PX domain-containing protein 1)(Protein SDP1)(SH3 and PX domain-containing protein 3A) [Source:UniProtKB/Swiss-Prot;Acc:Q9Y5X1]"/>
    <att type="string" name="webLinkID" value="ENSG00000130340"/>
    <att type="integer" name="Degree" value="1"/>
    <att type="string" name="nodeType" value="protein"/>
    <att type="string" name="nodeStatus" value="Query"/>
    <att type="string" name="canonicalName" value="SNX9"/>
    <att type="integer" name="number1stNeighbors" value="0"/>
    <graphics type="ELLIPSE" h="30.0" w="70.0" x="3382.61767578125" y="3251.115478515625" fill="#000000" width="1" outline="#000000"/>
  </node>
  <node label="GNAI2" id="-2769">
    <att type="integer" name="webLinkIDType" value="1"/>
    <att type="string" name="webLinkIDName" value="Guanine nucleotide-binding protein G(i), alpha-2 subunit (Adenylate cyclase-inhibiting G alpha protein) [Source:UniProtKB/Swiss-Prot;Acc:P04899]"/>
    <att type="string" name="webLinkID" value="ENSG00000114353"/>
    <att type="integer" name="Degree" value="1"/>
    <att type="string" name="nodeType" value="protein"/>
    <att type="string" name="nodeStatus" value="Query"/>
    <att type="string" name="canonicalName" value="GNAI2"/>
    <att type="integer" name="number1stNeighbors" value="0"/>
    <graphics type="ELLIPSE" h="30.0" w="70.0" x="2131.727783203125" y="2380.58935546875" fill="#000000" width="1" outline="#000000"/>
  </node>
  <node label="SORL1" id="-2768">
    <att type="integer" name="webLinkIDType" value="1"/>
    <att type="string" name="webLinkIDName" value="Sortilin-related receptor Precursor (Sorting protein-related receptor containing LDLR class A repeats)(SorLA)(SorLA-1)(Low-density lipoprotein receptor relative with 11 ligand-binding repeats)(LDLR relative with 11 ligand-binding repeats)(LR11) [Source:UniProtKB/Swiss-Prot;Acc:Q92673]"/>
    <att type="string" name="webLinkID" value="ENSG00000137642"/>
    <att type="integer" name="metagene" value="23"/>
    <att type="integer" name="Degree" value="1"/>
    <att type="string" name="nodeType" value="protein"/>
    <att type="string" name="nodeStatus" value="Query"/>
    <att type="string" name="canonicalName" value="SORL1"/>
    <att type="integer" name="number1stNeighbors" value="0"/>
    <graphics type="ELLIPSE" h="30.0" w="70.0" x="2693.41943359375" y="2476.468505859375" fill="#ff00ff" width="1" outline="#000000"/>
  </node>
  <node label="MUC13" id="-2767">
    <att type="integer" name="webLinkIDType" value="1"/>
    <att type="string" name="webLinkIDName" value="Mucin-13 Precursor (MUC-13)(Down-regulated in colon cancer 1) [Source:UniProtKB/Swiss-Prot;Acc:Q9H3R2]"/>
    <att type="string" name="webLinkID" value="ENSG00000173702"/>
    <att type="integer" name="Degree" value="1"/>
    <att type="string" name="nodeType" value="protein"/>
    <att type="string" name="nodeStatus" value="Query"/>
    <att type="string" name="canonicalName" value="MUC13"/>
    <att type="integer" name="number1stNeighbors" value="0"/>
    <graphics type="ELLIPSE" h="30.0" w="70.0" x="3403.620849609375" y="2763.2529296875" fill="#000000" width="1" outline="#000000"/>
  </node>
  <node label="REPS1" id="-2766">
    <att type="integer" name="webLinkIDType" value="1"/>
    <att type="string" name="webLinkIDName" value="RalBP1-associated Eps domain-containing protein 1 (RalBP1-interacting protein 1) [Source:UniProtKB/Swiss-Prot;Acc:Q96D71]"/>
    <att type="string" name="webLinkID" value="ENSG00000135597"/>
    <att type="integer" name="Degree" value="1"/>
    <att type="string" name="nodeType" value="protein"/>
    <att type="string" name="nodeStatus" value="Query"/>
    <att type="string" name="canonicalName" value="REPS1"/>
    <att type="integer" name="number1stNeighbors" value="0"/>
    <graphics type="ELLIPSE" h="30.0" w="70.0" x="2617.79248046875" y="2724.609130859375" fill="#000000" width="1" outline="#000000"/>
  </node>
  <node label="PLD2" id="-2765">
    <att type="integer" name="webLinkIDType" value="1"/>
    <att type="string" name="webLinkIDName" value="Phospholipase D2 (PLD 2)(hPLD2)(EC 3.1.4.4)(Choline phosphatase 2)(Phosphatidylcholine-hydrolyzing phospholipase D2)(PLD1C) [Source:UniProtKB/Swiss-Prot;Acc:O14939]"/>
    <att type="string" name="webLinkID" value="ENSG00000129219"/>
    <att type="integer" name="Degree" value="1"/>
    <att type="string" name="nodeType" value="protein"/>
    <att type="string" name="nodeStatus" value="Query"/>
    <att type="string" name="canonicalName" value="PLD2"/>
    <att type="integer" name="number1stNeighbors" value="0"/>
    <graphics type="ELLIPSE" h="30.0" w="70.0" x="3430.34326171875" y="3148.724609375" fill="#000000" width="1" outline="#000000"/>
  </node>
  <node label="CD59" id="-2764">
    <att type="integer" name="webLinkIDType" value="1"/>
    <att type="string" name="webLinkIDName" value="CD59 glycoprotein Precursor (Membrane attack complex inhibition factor)(MACIF)(MAC-inhibitory protein)(MAC-IP)(Protectin)(MEM43 antigen)(Membrane inhibitor of reactive lysis)(MIRL)(20 kDa homologous restriction factor)(HRF-20)(HRF20)(1F5 antigen)(CD59 antigen) [Source:UniProtKB/Swiss-Prot;Acc:P13987]"/>
    <att type="string" name="webLinkID" value="ENSG00000085063"/>
    <att type="integer" name="Degree" value="1"/>
    <att type="string" name="nodeType" value="protein"/>
    <att type="string" name="nodeStatus" value="Query"/>
    <att type="string" name="canonicalName" value="CD59"/>
    <att type="integer" name="number1stNeighbors" value="0"/>
    <graphics type="ELLIPSE" h="30.0" w="70.0" x="3519.4365234375" y="3094.920654296875" fill="#000000" width="1" outline="#000000"/>
  </node>
  <node label="MS4A5" id="-2763">
    <att type="integer" name="webLinkIDType" value="1"/>
    <att type="string" name="webLinkIDName" value="Membrane-spanning 4-domains subfamily A member 5 (Testis-expressed transmembrane 4 protein)(CD20 antigen-like 2)(CD20 antigen) [Source:UniProtKB/Swiss-Prot;Acc:Q9H3V2]"/>
    <att type="string" name="webLinkID" value="ENSG00000166930"/>
    <att type="integer" name="Degree" value="1"/>
    <att type="string" name="nodeType" value="protein"/>
    <att type="string" name="nodeStatus" value="Query"/>
    <att type="string" name="canonicalName" value="MS4A5"/>
    <att type="integer" name="number1stNeighbors" value="0"/>
    <graphics type="ELLIPSE" h="30.0" w="70.0" x="3050.805419921875" y="3476.42236328125" fill="#000000" width="1" outline="#000000"/>
  </node>
  <node label="PLEKHA6" id="-2762">
    <att type="integer" name="webLinkIDType" value="1"/>
    <att type="string" name="webLinkIDName" value="Pleckstrin homology domain-containing family A member 6 (Phosphoinositol 3-phosphate-binding protein 3)(PEPP-3) [Source:UniProtKB/Swiss-Prot;Acc:Q9Y2H5]"/>
    <att type="string" name="webLinkID" value="ENSG00000143850"/>
    <att type="integer" name="Degree" value="1"/>
    <att type="string" name="nodeType" value="protein"/>
    <att type="string" name="nodeStatus" value="Query"/>
    <att type="string" name="canonicalName" value="PLEKHA6"/>
    <att type="integer" name="number1stNeighbors" value="0"/>
    <graphics type="ELLIPSE" h="30.0" w="70.0" x="2487.69873046875" y="3655.577392578125" fill="#000000" width="1" outline="#000000"/>
  </node>
  <node label="LRRFIP2" id="-2761">
    <att type="integer" name="webLinkIDType" value="1"/>
    <att type="string" name="webLinkIDName" value="Leucine-rich repeat flightless-interacting protein 2 (LRR FLII-interacting protein 2) [Source:UniProtKB/Swiss-Prot;Acc:Q9Y608]"/>
    <att type="string" name="webLinkID" value="ENSG00000093167"/>
    <att type="integer" name="Degree" value="1"/>
    <att type="string" name="nodeType" value="protein"/>
    <att type="string" name="nodeStatus" value="Query"/>
    <att type="string" name="canonicalName" value="LRRFIP2"/>
    <att type="integer" name="number1stNeighbors" value="0"/>
    <graphics type="ELLIPSE" h="30.0" w="70.0" x="3112.007080078125" y="3589.1953125" fill="#000000" width="1" outline="#000000"/>
  </node>
  <node label="CLTA" id="-2760">
    <att type="integer" name="webLinkIDType" value="1"/>
    <att type="string" name="webLinkIDName" value="Clathrin light chain A (Lca) [Source:UniProtKB/Swiss-Prot;Acc:P09496]"/>
    <att type="string" name="webLinkID" value="ENSG00000122705"/>
    <att type="integer" name="Degree" value="1"/>
    <att type="string" name="nodeType" value="protein"/>
    <att type="string" name="nodeStatus" value="Query"/>
    <att type="string" name="canonicalName" value="CLTA"/>
    <att type="integer" name="number1stNeighbors" value="0"/>
    <graphics type="ELLIPSE" h="30.0" w="70.0" x="2666.65478515625" y="2542.169921875" fill="#000000" width="1" outline="#000000"/>
  </node>
  <node label="FLOT2" id="-2759">
    <att type="integer" name="webLinkIDType" value="1"/>
    <att type="string" name="webLinkIDName" value="Flotillin-2 (Epidermal surface antigen)(ESA) [Source:UniProtKB/Swiss-Prot;Acc:Q14254]"/>
    <att type="string" name="webLinkID" value="ENSG00000132589"/>
    <att type="integer" name="Degree" value="1"/>
    <att type="string" name="nodeType" value="protein"/>
    <att type="string" name="nodeStatus" value="Query"/>
    <att type="string" name="canonicalName" value="FLOT2"/>
    <att type="integer" name="number1stNeighbors" value="0"/>
    <graphics type="ELLIPSE" h="30.0" w="70.0" x="2458.574951171875" y="2467.51220703125" fill="#000000" width="1" outline="#000000"/>
  </node>
  <node label="ATP2A3" id="-2758">
    <att type="integer" name="webLinkIDType" value="1"/>
    <att type="string" name="webLinkIDName" value="Sarcoplasmic/endoplasmic reticulum calcium ATPase 3 (SERCA3)(EC 3.6.3.8)(Calcium pump 3)(SR Ca(2+)-ATPase 3) [Source:UniProtKB/Swiss-Prot;Acc:Q93084]"/>
    <att type="string" name="webLinkID" value="ENSG00000074370"/>
    <att type="integer" name="Degree" value="1"/>
    <att type="string" name="nodeType" value="protein"/>
    <att type="string" name="nodeStatus" value="Query"/>
    <att type="string" name="canonicalName" value="ATP2A3"/>
    <att type="integer" name="number1stNeighbors" value="0"/>
    <graphics type="ELLIPSE" h="30.0" w="70.0" x="2388.84228515625" y="2957.795654296875" fill="#000000" width="1" outline="#000000"/>
  </node>
  <node label="ATAD3A" id="-2757">
    <att type="integer" name="webLinkIDType" value="1"/>
    <att type="string" name="webLinkIDName" value="ATPase family AAA domain-containing protein 3A  [Source:UniProtKB/Swiss-Prot;Acc:Q9NVI7]"/>
    <att type="string" name="webLinkID" value="ENSG00000197785"/>
    <att type="integer" name="Degree" value="1"/>
    <att type="string" name="nodeType" value="protein"/>
    <att type="string" name="nodeStatus" value="Query"/>
    <att type="string" name="canonicalName" value="ATAD3A"/>
    <att type="integer" name="number1stNeighbors" value="0"/>
    <graphics type="ELLIPSE" h="30.0" w="70.0" x="3740.439453125" y="2722.346923828125" fill="#000000" width="1" outline="#000000"/>
  </node>
  <node label="SVIL" id="-2756">
    <att type="integer" name="webLinkIDType" value="1"/>
    <att type="string" name="webLinkIDName" value="Supervillin (Archvillin)(p205/p250) [Source:UniProtKB/Swiss-Prot;Acc:O95425]"/>
    <att type="string" name="webLinkID" value="ENSG00000197321"/>
    <att type="integer" name="Degree" value="1"/>
    <att type="string" name="nodeType" value="protein"/>
    <att type="string" name="nodeStatus" value="Query"/>
    <att type="string" name="canonicalName" value="SVIL"/>
    <att type="integer" name="number1stNeighbors" value="0"/>
    <graphics type="ELLIPSE" h="30.0" w="70.0" x="2800.6064453125" y="3230.314208984375" fill="#000000" width="1" outline="#000000"/>
  </node>
  <node label="CEP170" id="-2755">
    <att type="integer" name="webLinkIDType" value="1"/>
    <att type="string" name="webLinkIDName" value="Centrosomal protein of 170 kDa (Cep170)(KARP-1-binding protein)(KARP1-binding protein) [Source:UniProtKB/Swiss-Prot;Acc:Q5SW79]"/>
    <att type="string" name="webLinkID" value="ENSG00000143702"/>
    <att type="integer" name="Degree" value="1"/>
    <att type="string" name="nodeType" value="protein"/>
    <att type="string" name="nodeStatus" value="Query"/>
    <att type="string" name="canonicalName" value="CEP170"/>
    <att type="integer" name="number1stNeighbors" value="0"/>
    <graphics type="ELLIPSE" h="30.0" w="70.0" x="2104.6826171875" y="2624.311279296875" fill="#000000" width="1" outline="#000000"/>
  </node>
  <node label="ACTR2" id="-2754">
    <att type="integer" name="webLinkIDType" value="1"/>
    <att type="string" name="webLinkIDName" value="Actin-related protein 2 (Actin-like protein 2) [Source:UniProtKB/Swiss-Prot;Acc:P61160]"/>
    <att type="string" name="webLinkID" value="ENSG00000138071"/>
    <att type="integer" name="Degree" value="1"/>
    <att type="string" name="nodeType" value="protein"/>
    <att type="string" name="nodeStatus" value="Query"/>
    <att type="string" name="canonicalName" value="ACTR2"/>
    <att type="integer" name="number1stNeighbors" value="0"/>
    <graphics type="ELLIPSE" h="30.0" w="70.0" x="3551.861083984375" y="3295.885498046875" fill="#000000" width="1" outline="#000000"/>
  </node>
  <node label="VPS4A" id="-2753">
    <att type="integer" name="webLinkIDType" value="1"/>
    <att type="string" name="webLinkIDName" value="Vacuolar protein sorting-associating protein 4A (VPS4-1)(hVPS4)(Protein SKD2) [Source:UniProtKB/Swiss-Prot;Acc:Q9UN37]"/>
    <att type="string" name="webLinkID" value="ENSG00000132612"/>
    <att type="integer" name="Degree" value="1"/>
    <att type="string" name="nodeType" value="protein"/>
    <att type="string" name="nodeStatus" value="Query"/>
    <att type="string" name="canonicalName" value="VPS4A"/>
    <att type="integer" name="number1stNeighbors" value="0"/>
    <graphics type="ELLIPSE" h="30.0" w="70.0" x="2952.474853515625" y="3045.056884765625" fill="#000000" width="1" outline="#000000"/>
  </node>
  <node label="DNAJB1" id="-2752">
    <att type="integer" name="webLinkIDType" value="1"/>
    <att type="string" name="webLinkIDName" value="DnaJ homolog subfamily B member 1 (Heat shock 40 kDa protein 1)(Heat shock protein 40)(HSP40)(DnaJ protein homolog 1)(HDJ-1) [Source:UniProtKB/Swiss-Prot;Acc:P25685]"/>
    <att type="string" name="webLinkID" value="ENSG00000132002"/>
    <att type="integer" name="Degree" value="1"/>
    <att type="string" name="nodeType" value="protein"/>
    <att type="string" name="nodeStatus" value="Query"/>
    <att type="string" name="canonicalName" value="DNAJB1"/>
    <att type="integer" name="number1stNeighbors" value="0"/>
    <graphics type="ELLIPSE" h="30.0" w="70.0" x="3584.103515625" y="3307.829833984375" fill="#000000" width="1" outline="#000000"/>
  </node>
  <node label="FAT1" id="-2751">
    <att type="integer" name="webLinkIDType" value="1"/>
    <att type="string" name="webLinkIDName" value="Protocadherin Fat 1 Precursor (Cadherin-related tumor suppressor homolog)(Protein fat homolog) [Source:UniProtKB/Swiss-Prot;Acc:Q14517]"/>
    <att type="string" name="webLinkID" value="ENSG00000083857"/>
    <att type="integer" name="Degree" value="1"/>
    <att type="string" name="nodeType" value="protein"/>
    <att type="string" name="nodeStatus" value="Query"/>
    <att type="string" name="canonicalName" value="FAT1"/>
    <att type="integer" name="number1stNeighbors" value="0"/>
    <graphics type="ELLIPSE" h="30.0" w="70.0" x="2570.660888671875" y="3670.110595703125" fill="#000000" width="1" outline="#000000"/>
  </node>
  <node label="FAM120A" id="-2750">
    <att type="integer" name="webLinkIDType" value="1"/>
    <att type="string" name="webLinkIDName" value="Constitutive coactivator of PPAR-gamma-like protein 1 (Protein FAM120A) [Source:UniProtKB/Swiss-Prot;Acc:Q9NZB2]"/>
    <att type="string" name="webLinkID" value="ENSG00000048828"/>
    <att type="integer" name="Degree" value="1"/>
    <att type="string" name="nodeType" value="protein"/>
    <att type="string" name="nodeStatus" value="Query"/>
    <att type="string" name="canonicalName" value="FAM120A"/>
    <att type="integer" name="number1stNeighbors" value="0"/>
    <graphics type="ELLIPSE" h="30.0" w="70.0" x="3198.3232421875" y="3529.57763671875" fill="#000000" width="1" outline="#000000"/>
  </node>
  <node label="S100A7" id="-2749">
    <att type="integer" name="webLinkIDType" value="1"/>
    <att type="string" name="webLinkIDName" value="Protein S100-A7 (S100 calcium-binding protein A7)(Psoriasin) [Source:UniProtKB/Swiss-Prot;Acc:P31151]"/>
    <att type="string" name="webLinkID" value="ENSG00000143556"/>
    <att type="integer" name="Degree" value="1"/>
    <att type="string" name="nodeType" value="protein"/>
    <att type="string" name="nodeStatus" value="Query"/>
    <att type="string" name="canonicalName" value="S100A7"/>
    <att type="integer" name="number1stNeighbors" value="0"/>
    <graphics type="ELLIPSE" h="30.0" w="70.0" x="3017.03125" y="2351.45556640625" fill="#000000" width="1" outline="#000000"/>
  </node>
  <node label="TRIP12" id="-2748">
    <att type="integer" name="webLinkIDType" value="1"/>
    <att type="string" name="webLinkIDName" value="Probable E3 ubiquitin-protein ligase TRIP12 (EC 6.3.2.-)(Thyroid receptor-interacting protein 12)(TRIP-12) [Source:UniProtKB/Swiss-Prot;Acc:Q14669]"/>
    <att type="string" name="webLinkID" value="ENSG00000153827"/>
    <att type="integer" name="Degree" value="1"/>
    <att type="string" name="nodeType" value="protein"/>
    <att type="string" name="nodeStatus" value="Query"/>
    <att type="string" name="canonicalName" value="TRIP12"/>
    <att type="integer" name="number1stNeighbors" value="0"/>
    <graphics type="ELLIPSE" h="30.0" w="70.0" x="3287.393798828125" y="3376.078369140625" fill="#000000" width="1" outline="#000000"/>
  </node>
  <node label="SFXN3" id="-2747">
    <att type="integer" name="webLinkIDType" value="1"/>
    <att type="string" name="webLinkIDName" value="Sideroflexin-3  [Source:UniProtKB/Swiss-Prot;Acc:Q9BWM7]"/>
    <att type="string" name="webLinkID" value="ENSG00000107819"/>
    <att type="integer" name="Degree" value="1"/>
    <att type="string" name="nodeType" value="protein"/>
    <att type="string" name="nodeStatus" value="Query"/>
    <att type="string" name="canonicalName" value="SFXN3"/>
    <att type="integer" name="number1stNeighbors" value="0"/>
    <graphics type="ELLIPSE" h="30.0" w="70.0" x="2195.750244140625" y="3289.890869140625" fill="#000000" width="1" outline="#000000"/>
  </node>
  <node label="CD79A" id="-2746">
    <att type="integer" name="webLinkIDType" value="1"/>
    <att type="string" name="webLinkIDName" value="B-cell antigen receptor complex-associated protein alpha-chain Precursor (Ig-alpha)(MB-1 membrane glycoprotein)(Surface IgM-associated protein)(Membrane-bound immunoglobulin-associated protein)(CD79a antigen) [Source:UniProtKB/Swiss-Prot;Acc:P11912]"/>
    <att type="string" name="webLinkID" value="ENSG00000105369"/>
    <att type="integer" name="Degree" value="1"/>
    <att type="string" name="nodeType" value="protein"/>
    <att type="string" name="nodeStatus" value="Query"/>
    <att type="string" name="canonicalName" value="CD79A"/>
    <att type="integer" name="number1stNeighbors" value="0"/>
    <graphics type="ELLIPSE" h="30.0" w="70.0" x="2113.050537109375" y="3238.82177734375" fill="#000000" width="1" outline="#000000"/>
  </node>
  <node label="DHX29" id="-2745">
    <att type="integer" name="webLinkIDType" value="1"/>
    <att type="string" name="webLinkIDName" value="Putative ATP-dependent RNA helicase DHX29 (EC 3.6.1.-)(DEAH box protein 29)(Nucleic acid helicase DDXx) [Source:UniProtKB/Swiss-Prot;Acc:Q7Z478]"/>
    <att type="string" name="webLinkID" value="ENSG00000067248"/>
    <att type="integer" name="Degree" value="1"/>
    <att type="string" name="nodeType" value="protein"/>
    <att type="string" name="nodeStatus" value="Query"/>
    <att type="string" name="canonicalName" value="DHX29"/>
    <att type="integer" name="number1stNeighbors" value="0"/>
    <graphics type="ELLIPSE" h="30.0" w="70.0" x="1926.046875" y="1547.090087890625" fill="#000000" width="1" outline="#000000"/>
  </node>
  <node label="PPCDC" id="-2744">
    <att type="integer" name="webLinkIDType" value="1"/>
    <att type="string" name="webLinkIDName" value="Phosphopantothenoylcysteine decarboxylase (PPC-DC)(EC 4.1.1.36)(CoaC) [Source:UniProtKB/Swiss-Prot;Acc:Q96CD2]"/>
    <att type="string" name="webLinkID" value="ENSG00000138621"/>
    <att type="integer" name="Degree" value="1"/>
    <att type="string" name="nodeType" value="protein"/>
    <att type="string" name="nodeStatus" value="Query"/>
    <att type="string" name="canonicalName" value="PPCDC"/>
    <att type="integer" name="number1stNeighbors" value="0"/>
    <graphics type="ELLIPSE" h="30.0" w="70.0" x="1468.1826171875" y="2477.19140625" fill="#000000" width="1" outline="#000000"/>
  </node>
  <node label="TCEA2" id="-2743">
    <att type="integer" name="webLinkIDType" value="1"/>
    <att type="string" name="webLinkIDName" value="Transcription elongation factor A protein 2 (Transcription elongation factor S-II protein 2)(Testis-specific S-II)(Transcription elongation factor TFIIS.l) [Source:UniProtKB/Swiss-Prot;Acc:Q15560]"/>
    <att type="string" name="webLinkID" value="ENSG00000171703"/>
    <att type="integer" name="Degree" value="1"/>
    <att type="string" name="nodeType" value="protein"/>
    <att type="string" name="nodeStatus" value="Query"/>
    <att type="string" name="canonicalName" value="TCEA2"/>
    <att type="integer" name="number1stNeighbors" value="0"/>
    <graphics type="ELLIPSE" h="30.0" w="70.0" x="2170.51611328125" y="1544.96826171875" fill="#000000" width="1" outline="#000000"/>
  </node>
  <node label="SNCB" id="-2742">
    <att type="integer" name="webLinkIDType" value="1"/>
    <att type="string" name="webLinkIDName" value="Beta-synuclein  [Source:UniProtKB/Swiss-Prot;Acc:Q16143]"/>
    <att type="string" name="webLinkID" value="ENSG00000074317"/>
    <att type="integer" name="Degree" value="1"/>
    <att type="string" name="nodeType" value="protein"/>
    <att type="string" name="nodeStatus" value="Query"/>
    <att type="string" name="canonicalName" value="SNCB"/>
    <att type="integer" name="number1stNeighbors" value="0"/>
    <graphics type="ELLIPSE" h="30.0" w="70.0" x="1622.518798828125" y="1746.09326171875" fill="#000000" width="1" outline="#000000"/>
  </node>
  <node label="ZNF689" id="-2741">
    <att type="integer" name="webLinkIDType" value="1"/>
    <att type="string" name="webLinkIDName" value="Zinc finger protein 689  [Source:UniProtKB/Swiss-Prot;Acc:Q96CS4]"/>
    <att type="string" name="webLinkID" value="ENSG00000156853"/>
    <att type="integer" name="Degree" value="1"/>
    <att type="string" name="nodeType" value="protein"/>
    <att type="string" name="nodeStatus" value="Query"/>
    <att type="string" name="canonicalName" value="ZNF689"/>
    <att type="integer" name="number1stNeighbors" value="0"/>
    <graphics type="ELLIPSE" h="30.0" w="70.0" x="2528.268310546875" y="2658.560302734375" fill="#000000" width="1" outline="#000000"/>
  </node>
  <node label="SH3BP2" id="-2740">
    <att type="integer" name="webLinkIDType" value="1"/>
    <att type="string" name="webLinkIDName" value="SH3 domain-binding protein 2 (3BP-2) [Source:UniProtKB/Swiss-Prot;Acc:P78314]"/>
    <att type="string" name="webLinkID" value="ENSG00000087266"/>
    <att type="integer" name="Degree" value="2"/>
    <att type="string" name="nodeType" value="protein"/>
    <att type="string" name="nodeStatus" value="Query"/>
    <att type="string" name="canonicalName" value="SH3BP2"/>
    <att type="integer" name="number1stNeighbors" value="0"/>
    <graphics type="ELLIPSE" h="30.0" w="70.0" x="3526.842041015625" y="2665.598876953125" fill="#000000" width="1" outline="#000000"/>
  </node>
  <node label="LAT" id="-2739">
    <att type="integer" name="webLinkIDType" value="1"/>
    <att type="string" name="webLinkIDName" value="Linker for activation of T-cells family member 1 (36 kDa phospho-tyrosine adapter protein)(pp36)(p36-38) [Source:UniProtKB/Swiss-Prot;Acc:O43561]"/>
    <att type="string" name="webLinkID" value="ENSG00000213658"/>
    <att type="integer" name="Degree" value="1"/>
    <att type="string" name="nodeType" value="protein"/>
    <att type="string" name="nodeStatus" value="Query"/>
    <att type="string" name="canonicalName" value="LAT"/>
    <att type="integer" name="number1stNeighbors" value="0"/>
    <graphics type="ELLIPSE" h="30.0" w="70.0" x="2632.840087890625" y="1898.2491455078125" fill="#000000" width="1" outline="#000000"/>
  </node>
  <node label="ZAP70" id="-2738">
    <att type="integer" name="webLinkIDType" value="1"/>
    <att type="string" name="webLinkIDName" value="Tyrosine-protein kinase ZAP-70 (EC 2.7.10.2)(70 kDa zeta-associated protein)(Syk-related tyrosine kinase) [Source:UniProtKB/Swiss-Prot;Acc:P43403]"/>
    <att type="string" name="webLinkID" value="ENSG00000115085"/>
    <att type="integer" name="Degree" value="1"/>
    <att type="string" name="nodeType" value="protein"/>
    <att type="string" name="nodeStatus" value="Query"/>
    <att type="string" name="canonicalName" value="ZAP70"/>
    <att type="integer" name="number1stNeighbors" value="0"/>
    <graphics type="ELLIPSE" h="30.0" w="70.0" x="2775.87841796875" y="1951.221435546875" fill="#000000" width="1" outline="#000000"/>
  </node>
  <node label="GPRASP1" id="-2737">
    <att type="integer" name="webLinkIDType" value="1"/>
    <att type="string" name="webLinkIDName" value="G-protein coupled receptor-associated sorting protein 1 (GASP-1) [Source:UniProtKB/Swiss-Prot;Acc:Q5JY77]"/>
    <att type="string" name="webLinkID" value="ENSG00000198932"/>
    <att type="integer" name="Degree" value="1"/>
    <att type="string" name="nodeType" value="protein"/>
    <att type="string" name="nodeStatus" value="Query"/>
    <att type="string" name="canonicalName" value="GPRASP1"/>
    <att type="integer" name="number1stNeighbors" value="0"/>
    <graphics type="ELLIPSE" h="30.0" w="70.0" x="2099.663330078125" y="2946.69189453125" fill="#000000" width="1" outline="#000000"/>
  </node>
  <node label="PER3" id="-2736">
    <att type="integer" name="webLinkIDType" value="1"/>
    <att type="string" name="webLinkIDName" value="Period circadian protein homolog 3 (Circadian clock protein PERIOD 3)(hPER3)(Cell growth-inhibiting gene 13 protein) [Source:UniProtKB/Swiss-Prot;Acc:P56645]"/>
    <att type="string" name="webLinkID" value="ENSG00000049246"/>
    <att type="integer" name="Degree" value="1"/>
    <att type="string" name="nodeType" value="protein"/>
    <att type="string" name="nodeStatus" value="Query"/>
    <att type="string" name="canonicalName" value="PER3"/>
    <att type="integer" name="number1stNeighbors" value="0"/>
    <graphics type="ELLIPSE" h="30.0" w="70.0" x="1964.5611572265625" y="1491.674560546875" fill="#000000" width="1" outline="#000000"/>
  </node>
  <node label="GSPT1" id="-2735">
    <att type="integer" name="webLinkIDType" value="1"/>
    <att type="string" name="webLinkIDName" value="Eukaryotic peptide chain release factor GTP-binding subunit ERF3A (Eukaryotic peptide chain release factor subunit 3a)(eRF3a)(G1 to S phase transition protein 1 homolog) [Source:UniProtKB/Swiss-Prot;Acc:P15170]"/>
    <att type="string" name="webLinkID" value="ENSG00000103342"/>
    <att type="integer" name="Degree" value="1"/>
    <att type="string" name="nodeType" value="protein"/>
    <att type="string" name="nodeStatus" value="Query"/>
    <att type="string" name="canonicalName" value="GSPT1"/>
    <att type="integer" name="number1stNeighbors" value="0"/>
    <graphics type="ELLIPSE" h="30.0" w="70.0" x="2913.585693359375" y="3174.1005859375" fill="#000000" width="1" outline="#000000"/>
  </node>
  <node label="CRY2" id="-2734">
    <att type="integer" name="webLinkIDType" value="1"/>
    <att type="string" name="webLinkIDName" value="Cryptochrome-2  [Source:UniProtKB/Swiss-Prot;Acc:Q49AN0]"/>
    <att type="string" name="webLinkID" value="ENSG00000121671"/>
    <att type="integer" name="Degree" value="1"/>
    <att type="string" name="nodeType" value="protein"/>
    <att type="string" name="nodeStatus" value="Query"/>
    <att type="string" name="canonicalName" value="CRY2"/>
    <att type="integer" name="number1stNeighbors" value="0"/>
    <graphics type="ELLIPSE" h="30.0" w="70.0" x="2354.21484375" y="1294.1907958984375" fill="#000000" width="1" outline="#000000"/>
  </node>
  <node label="ETF1" id="-2733">
    <att type="integer" name="webLinkIDType" value="1"/>
    <att type="string" name="webLinkIDName" value="Eukaryotic peptide chain release factor subunit 1 (Eukaryotic release factor 1)(eRF1)(TB3-1)(Protein Cl1) [Source:UniProtKB/Swiss-Prot;Acc:P62495]"/>
    <att type="string" name="webLinkID" value="ENSG00000120705"/>
    <att type="integer" name="Degree" value="1"/>
    <att type="string" name="nodeType" value="protein"/>
    <att type="string" name="nodeStatus" value="Query"/>
    <att type="string" name="canonicalName" value="ETF1"/>
    <att type="integer" name="number1stNeighbors" value="0"/>
    <graphics type="ELLIPSE" h="30.0" w="70.0" x="1858.198486328125" y="2503.404052734375" fill="#000000" width="1" outline="#000000"/>
  </node>
  <node label="ACTA2" id="-2732">
    <att type="integer" name="webLinkIDType" value="1"/>
    <att type="string" name="webLinkIDName" value="Actin, aortic smooth muscle (Alpha-actin-2)(Cell growth-inhibiting gene 46 protein) [Source:UniProtKB/Swiss-Prot;Acc:P62736]"/>
    <att type="string" name="webLinkID" value="ENSG00000107796"/>
    <att type="integer" name="Degree" value="1"/>
    <att type="string" name="nodeType" value="protein"/>
    <att type="string" name="nodeStatus" value="Query"/>
    <att type="string" name="canonicalName" value="ACTA2"/>
    <att type="integer" name="number1stNeighbors" value="0"/>
    <graphics type="ELLIPSE" h="30.0" w="70.0" x="2740.1181640625" y="1393.79443359375" fill="#000000" width="1" outline="#000000"/>
  </node>
  <node label="CD177" id="-2731">
    <att type="integer" name="webLinkIDType" value="1"/>
    <att type="string" name="webLinkIDName" value="CD177_HUMAN Isoform 3 of Q8N6Q3 - Homo sapiens (Human) [Source:UniprotKB/SpliceVariant;Acc:Q8N6Q3-3]"/>
    <att type="string" name="webLinkID" value="ENSG00000204936"/>
    <att type="integer" name="Degree" value="1"/>
    <att type="string" name="nodeType" value="protein"/>
    <att type="string" name="nodeStatus" value="Query"/>
    <att type="string" name="canonicalName" value="CD177"/>
    <att type="integer" name="number1stNeighbors" value="0"/>
    <graphics type="ELLIPSE" h="30.0" w="70.0" x="3497.212890625" y="1920.0733642578125" fill="#000000" width="1" outline="#000000"/>
  </node>
  <node label="COL1A2" id="-2730">
    <att type="integer" name="webLinkIDType" value="1"/>
    <att type="string" name="webLinkIDName" value="Collagen alpha-2(I) chain Precursor (Alpha-2 type I collagen) [Source:UniProtKB/Swiss-Prot;Acc:P08123]"/>
    <att type="string" name="webLinkID" value="ENSG00000164692"/>
    <att type="integer" name="Degree" value="1"/>
    <att type="string" name="nodeType" value="protein"/>
    <att type="string" name="nodeStatus" value="Query"/>
    <att type="string" name="canonicalName" value="COL1A2"/>
    <att type="integer" name="number1stNeighbors" value="0"/>
    <graphics type="ELLIPSE" h="30.0" w="70.0" x="3523.76611328125" y="2537.875244140625" fill="#000000" width="1" outline="#000000"/>
  </node>
  <node label="DSTN" id="-2729">
    <att type="integer" name="webLinkIDType" value="1"/>
    <att type="string" name="webLinkIDName" value="Destrin (Actin-depolymerizing factor)(ADF) [Source:UniProtKB/Swiss-Prot;Acc:P60981]"/>
    <att type="string" name="webLinkID" value="ENSG00000125868"/>
    <att type="integer" name="Degree" value="1"/>
    <att type="string" name="nodeType" value="protein"/>
    <att type="string" name="nodeStatus" value="Query"/>
    <att type="string" name="canonicalName" value="DSTN"/>
    <att type="integer" name="number1stNeighbors" value="0"/>
    <graphics type="ELLIPSE" h="30.0" w="70.0" x="1851.25390625" y="1974.838134765625" fill="#000000" width="1" outline="#000000"/>
  </node>
  <node label="APEH" id="-2728">
    <att type="integer" name="webLinkIDType" value="1"/>
    <att type="string" name="webLinkIDName" value="Acylamino-acid-releasing enzyme (AARE)(EC 3.4.19.1)(Acyl-peptide hydrolase)(APH)(Acylaminoacyl-peptidase)(Oxidized protein hydrolase)(OPH) [Source:UniProtKB/Swiss-Prot;Acc:P13798]"/>
    <att type="string" name="webLinkID" value="ENSG00000164062"/>
    <att type="integer" name="Degree" value="1"/>
    <att type="string" name="nodeType" value="protein"/>
    <att type="string" name="nodeStatus" value="Query"/>
    <att type="string" name="canonicalName" value="APEH"/>
    <att type="integer" name="number1stNeighbors" value="0"/>
    <graphics type="ELLIPSE" h="30.0" w="70.0" x="2954.784423828125" y="3059.078125" fill="#000000" width="1" outline="#000000"/>
  </node>
  <node label="C17orf65" id="-2727">
    <att type="integer" name="webLinkIDType" value="1"/>
    <att type="string" name="webLinkIDName" value="Uncharacterized protein C17orf65  [Source:UniProtKB/Swiss-Prot;Acc:Q495Z4]"/>
    <att type="string" name="webLinkID" value="ENSG00000168597"/>
    <att type="integer" name="Degree" value="1"/>
    <att type="string" name="nodeType" value="protein"/>
    <att type="string" name="nodeStatus" value="Query"/>
    <att type="string" name="canonicalName" value="C17orf65"/>
    <att type="integer" name="number1stNeighbors" value="0"/>
    <graphics type="ELLIPSE" h="30.0" w="70.0" x="3047.14892578125" y="1544.08984375" fill="#000000" width="1" outline="#000000"/>
  </node>
  <node label="SEMA3F" id="-2726">
    <att type="integer" name="webLinkIDType" value="1"/>
    <att type="string" name="webLinkIDName" value="Semaphorin-3F Precursor (Semaphorin IV)(Sema IV)(Sema III/F) [Source:UniProtKB/Swiss-Prot;Acc:Q13275]"/>
    <att type="string" name="webLinkID" value="ENSG00000001617"/>
    <att type="integer" name="Degree" value="2"/>
    <att type="string" name="nodeType" value="protein"/>
    <att type="string" name="nodeStatus" value="Query"/>
    <att type="string" name="canonicalName" value="SEMA3F"/>
    <att type="integer" name="number1stNeighbors" value="0"/>
    <graphics type="ELLIPSE" h="30.0" w="70.0" x="2694.676513671875" y="1523.331298828125" fill="#000000" width="1" outline="#000000"/>
  </node>
  <node label="CECR5" id="-2725">
    <att type="integer" name="webLinkIDType" value="1"/>
    <att type="string" name="webLinkIDName" value="Cat eye syndrome critical region protein 5 Precursor  [Source:UniProtKB/Swiss-Prot;Acc:Q9BXW7]"/>
    <att type="string" name="webLinkID" value="ENSG00000069998"/>
    <att type="integer" name="Degree" value="1"/>
    <att type="string" name="nodeType" value="protein"/>
    <att type="string" name="nodeStatus" value="Query"/>
    <att type="string" name="canonicalName" value="CECR5"/>
    <att type="integer" name="number1stNeighbors" value="0"/>
    <graphics type="ELLIPSE" h="30.0" w="70.0" x="3056.46533203125" y="1423.751220703125" fill="#000000" width="1" outline="#000000"/>
  </node>
  <node label="SLC37A1" id="-2724">
    <att type="integer" name="webLinkIDType" value="1"/>
    <att type="string" name="webLinkIDName" value="Glycerol-3-phosphate transporter (G-3-P transporter)(G-3-P permease)(Solute carrier family 37 member 1) [Source:UniProtKB/Swiss-Prot;Acc:P57057]"/>
    <att type="string" name="webLinkID" value="ENSG00000160190"/>
    <att type="integer" name="Degree" value="1"/>
    <att type="string" name="nodeType" value="protein"/>
    <att type="string" name="nodeStatus" value="Query"/>
    <att type="string" name="canonicalName" value="SLC37A1"/>
    <att type="integer" name="number1stNeighbors" value="0"/>
    <graphics type="ELLIPSE" h="30.0" w="70.0" x="2235.3427734375" y="1452.971435546875" fill="#000000" width="1" outline="#000000"/>
  </node>
  <node label="MT1G" id="-2723">
    <att type="integer" name="webLinkIDType" value="1"/>
    <att type="string" name="webLinkIDName" value="Metallothionein-1G (MT-1G)(Metallothionein-IG)(MT-IG)(Metallothionein-1K)(MT-1K) [Source:UniProtKB/Swiss-Prot;Acc:P13640]"/>
    <att type="string" name="webLinkID" value="ENSG00000125144"/>
    <att type="integer" name="Degree" value="1"/>
    <att type="string" name="nodeType" value="protein"/>
    <att type="string" name="nodeStatus" value="Query"/>
    <att type="string" name="canonicalName" value="MT1G"/>
    <att type="integer" name="number1stNeighbors" value="0"/>
    <graphics type="ELLIPSE" h="30.0" w="70.0" x="2202.67919921875" y="1414.34423828125" fill="#000000" width="1" outline="#000000"/>
  </node>
  <node label="DDX3Y" id="-2722">
    <att type="integer" name="webLinkIDType" value="1"/>
    <att type="string" name="webLinkIDName" value="ATP-dependent RNA helicase DDX3Y (EC 3.6.1.-)(DEAD box protein 3, Y-chromosomal) [Source:UniProtKB/Swiss-Prot;Acc:O15523]"/>
    <att type="string" name="webLinkID" value="ENSG00000067048"/>
    <att type="integer" name="Degree" value="1"/>
    <att type="string" name="nodeType" value="protein"/>
    <att type="string" name="nodeStatus" value="Query"/>
    <att type="string" name="canonicalName" value="DDX3Y"/>
    <att type="integer" name="number1stNeighbors" value="0"/>
    <graphics type="ELLIPSE" h="30.0" w="70.0" x="2982.017333984375" y="1766.207275390625" fill="#000000" width="1" outline="#000000"/>
  </node>
  <node label="CLEC4G" id="-2721">
    <att type="integer" name="webLinkIDType" value="1"/>
    <att type="string" name="webLinkIDName" value="C-type lectin domain family 4 member G  [Source:UniProtKB/Swiss-Prot;Acc:Q6UXB4]"/>
    <att type="string" name="webLinkID" value="ENSG00000182566"/>
    <att type="integer" name="Degree" value="1"/>
    <att type="string" name="nodeType" value="protein"/>
    <att type="string" name="nodeStatus" value="Query"/>
    <att type="string" name="canonicalName" value="CLEC4G"/>
    <att type="integer" name="number1stNeighbors" value="0"/>
    <graphics type="ELLIPSE" h="30.0" w="70.0" x="3107.677490234375" y="1346.375732421875" fill="#000000" width="1" outline="#000000"/>
  </node>
  <node label="USMG5" id="-2720">
    <att type="integer" name="webLinkIDType" value="1"/>
    <att type="string" name="webLinkIDName" value="Up-regulated during skeletal muscle growth protein 5 (HCV F-transactivated protein 2) [Source:UniProtKB/Swiss-Prot;Acc:Q96IX5]"/>
    <att type="string" name="webLinkID" value="ENSG00000173915"/>
    <att type="integer" name="Degree" value="1"/>
    <att type="string" name="nodeType" value="protein"/>
    <att type="string" name="nodeStatus" value="Query"/>
    <att type="string" name="canonicalName" value="USMG5"/>
    <att type="integer" name="number1stNeighbors" value="0"/>
    <graphics type="ELLIPSE" h="30.0" w="70.0" x="2022.69580078125" y="1921.1424560546875" fill="#000000" width="1" outline="#000000"/>
  </node>
  <node label="SORD" id="-2719">
    <att type="integer" name="webLinkIDType" value="1"/>
    <att type="string" name="webLinkIDName" value="Sorbitol dehydrogenase (EC 1.1.1.14)(L-iditol 2-dehydrogenase) [Source:UniProtKB/Swiss-Prot;Acc:Q00796]"/>
    <att type="string" name="webLinkID" value="ENSG00000140263"/>
    <att type="integer" name="Degree" value="1"/>
    <att type="string" name="nodeType" value="protein"/>
    <att type="string" name="nodeStatus" value="Query"/>
    <att type="string" name="canonicalName" value="SORD"/>
    <att type="integer" name="number1stNeighbors" value="0"/>
    <graphics type="ELLIPSE" h="30.0" w="70.0" x="2274.58251953125" y="1329.3499755859375" fill="#000000" width="1" outline="#000000"/>
  </node>
  <node label="AK2" id="-2718">
    <att type="integer" name="webLinkIDType" value="1"/>
    <att type="string" name="webLinkIDName" value="Adenylate kinase isoenzyme 2, mitochondrial (AK 2)(EC 2.7.4.3)(ATP-AMP transphosphorylase 2) [Source:UniProtKB/Swiss-Prot;Acc:P54819]"/>
    <att type="string" name="webLinkID" value="ENSG00000004455"/>
    <att type="integer" name="Degree" value="1"/>
    <att type="string" name="nodeType" value="protein"/>
    <att type="string" name="nodeStatus" value="Query"/>
    <att type="string" name="canonicalName" value="AK2"/>
    <att type="integer" name="number1stNeighbors" value="0"/>
    <graphics type="ELLIPSE" h="30.0" w="70.0" x="3050.529296875" y="1479.98779296875" fill="#000000" width="1" outline="#000000"/>
  </node>
  <node label="ACTG2" id="-2717">
    <att type="integer" name="webLinkIDType" value="1"/>
    <att type="string" name="webLinkIDName" value="Actin, gamma-enteric smooth muscle (Smooth muscle gamma-actin)(Gamma-2-actin)(Alpha-actin-3) [Source:UniProtKB/Swiss-Prot;Acc:P63267]"/>
    <att type="string" name="webLinkID" value="ENSG00000163017"/>
    <att type="integer" name="Degree" value="1"/>
    <att type="string" name="nodeType" value="protein"/>
    <att type="string" name="nodeStatus" value="Query"/>
    <att type="string" name="canonicalName" value="ACTG2"/>
    <att type="integer" name="number1stNeighbors" value="0"/>
    <graphics type="ELLIPSE" h="30.0" w="70.0" x="3219.207275390625" y="2773.80908203125" fill="#000000" width="1" outline="#000000"/>
  </node>
  <node label="SRI" id="-2716">
    <att type="integer" name="webLinkIDType" value="1"/>
    <att type="string" name="webLinkIDName" value="Sorcin (22 kDa protein)(CP-22)(V19) [Source:UniProtKB/Swiss-Prot;Acc:P30626]"/>
    <att type="string" name="webLinkID" value="ENSG00000075142"/>
    <att type="integer" name="Degree" value="1"/>
    <att type="string" name="nodeType" value="protein"/>
    <att type="string" name="nodeStatus" value="Query"/>
    <att type="string" name="canonicalName" value="SRI"/>
    <att type="integer" name="number1stNeighbors" value="0"/>
    <graphics type="ELLIPSE" h="30.0" w="70.0" x="1846.24560546875" y="1820.214599609375" fill="#000000" width="1" outline="#000000"/>
  </node>
  <node label="PTGDS" id="-2715">
    <att type="integer" name="webLinkIDType" value="1"/>
    <att type="string" name="webLinkIDName" value="Prostaglandin-H2 D-isomerase Precursor (EC 5.3.99.2)(Lipocalin-type prostaglandin-D synthase)(Glutathione-independent PGD synthetase)(Prostaglandin-D2 synthase)(PGD2 synthase)(PGDS2)(PGDS)(Beta-trace protein)(Cerebrin-28) [Source:UniProtKB/Swiss-Prot;Acc:P41222]"/>
    <att type="string" name="webLinkID" value="ENSG00000107317"/>
    <att type="integer" name="Degree" value="1"/>
    <att type="string" name="nodeType" value="protein"/>
    <att type="string" name="nodeStatus" value="Query"/>
    <att type="string" name="canonicalName" value="PTGDS"/>
    <att type="integer" name="number1stNeighbors" value="0"/>
    <graphics type="ELLIPSE" h="30.0" w="70.0" x="1966.901123046875" y="1521.6123046875" fill="#000000" width="1" outline="#000000"/>
  </node>
  <node label="NOMO3" id="-2714">
    <att type="integer" name="webLinkIDType" value="1"/>
    <att type="string" name="webLinkIDName" value="Nodal modulator 3 Precursor (pM5 protein 3) [Source:UniProtKB/Swiss-Prot;Acc:P69849]"/>
    <att type="string" name="webLinkID" value="ENSG00000103226"/>
    <att type="integer" name="Degree" value="2"/>
    <att type="string" name="nodeType" value="protein"/>
    <att type="string" name="nodeStatus" value="Query"/>
    <att type="string" name="canonicalName" value="NOMO3"/>
    <att type="integer" name="number1stNeighbors" value="0"/>
    <graphics type="ELLIPSE" h="30.0" w="70.0" x="2683.02734375" y="2706.3837890625" fill="#000000" width="1" outline="#000000"/>
  </node>
  <node label="UBE2O" id="-2713">
    <att type="integer" name="webLinkIDType" value="1"/>
    <att type="string" name="webLinkIDName" value="Ubiquitin-conjugating enzyme E2 O (EC 6.3.2.19)(Ubiquitin-protein ligase O)(Ubiquitin carrier protein O)(Ubiquitin-conjugating enzyme E2 of 230 kDa)(E2-230K) [Source:UniProtKB/Swiss-Prot;Acc:Q9C0C9]"/>
    <att type="string" name="webLinkID" value="ENSG00000175931"/>
    <att type="integer" name="metagene" value="28"/>
    <att type="integer" name="Degree" value="1"/>
    <att type="string" name="nodeType" value="protein"/>
    <att type="string" name="nodeStatus" value="Query"/>
    <att type="string" name="canonicalName" value="UBE2O"/>
    <att type="integer" name="number1stNeighbors" value="0"/>
    <graphics type="ELLIPSE" h="30.0" w="70.0" x="2172.888916015625" y="1424.1527099609375" fill="#ff00ff" width="1" outline="#000000"/>
  </node>
  <node label="ACPP" id="-2712">
    <att type="integer" name="webLinkIDType" value="1"/>
    <att type="string" name="webLinkIDName" value="Prostatic acid phosphatase Precursor (EC 3.1.3.2) [Source:UniProtKB/Swiss-Prot;Acc:P15309]"/>
    <att type="string" name="webLinkID" value="ENSG00000014257"/>
    <att type="integer" name="Degree" value="1"/>
    <att type="string" name="nodeType" value="protein"/>
    <att type="string" name="nodeStatus" value="Query"/>
    <att type="string" name="canonicalName" value="ACPP"/>
    <att type="integer" name="number1stNeighbors" value="0"/>
    <graphics type="ELLIPSE" h="30.0" w="70.0" x="1894.284423828125" y="1540.092529296875" fill="#000000" width="1" outline="#000000"/>
  </node>
  <node label="KLK4" id="-2711">
    <att type="integer" name="webLinkIDType" value="1"/>
    <att type="string" name="webLinkIDName" value="Kallikrein-4 Precursor (EC 3.4.21.-)(Prostase)(Kallikrein-like protein 1)(KLK-L1)(Enamel matrix serine proteinase 1)(Serine protease 17) [Source:UniProtKB/Swiss-Prot;Acc:Q9Y5K2]"/>
    <att type="string" name="webLinkID" value="ENSG00000167749"/>
    <att type="integer" name="Degree" value="1"/>
    <att type="string" name="nodeType" value="protein"/>
    <att type="string" name="nodeStatus" value="Query"/>
    <att type="string" name="canonicalName" value="KLK4"/>
    <att type="integer" name="number1stNeighbors" value="0"/>
    <graphics type="ELLIPSE" h="30.0" w="70.0" x="3579.7978515625" y="1809.1455078125" fill="#000000" width="1" outline="#000000"/>
  </node>
  <node label="RMND5B" id="-2710">
    <att type="integer" name="webLinkIDType" value="1"/>
    <att type="string" name="webLinkIDName" value="RMD5 homolog B  [Source:UniProtKB/Swiss-Prot;Acc:Q96G75]"/>
    <att type="string" name="webLinkID" value="ENSG00000145916"/>
    <att type="integer" name="Degree" value="1"/>
    <att type="string" name="nodeType" value="protein"/>
    <att type="string" name="nodeStatus" value="Query"/>
    <att type="string" name="canonicalName" value="RMND5B"/>
    <att type="integer" name="number1stNeighbors" value="0"/>
    <graphics type="ELLIPSE" h="30.0" w="70.0" x="2454.632568359375" y="1445.73876953125" fill="#000000" width="1" outline="#000000"/>
  </node>
  <node label="CLDN4" id="-2709">
    <att type="integer" name="webLinkIDType" value="1"/>
    <att type="string" name="webLinkIDName" value="Claudin-4 (Clostridium perfringens enterotoxin receptor)(CPE-receptor)(CPE-R)(Williams-Beuren syndrome chromosomal region 8 protein) [Source:UniProtKB/Swiss-Prot;Acc:O14493]"/>
    <att type="string" name="webLinkID" value="ENSG00000189143"/>
    <att type="integer" name="Degree" value="1"/>
    <att type="string" name="nodeType" value="protein"/>
    <att type="string" name="nodeStatus" value="Query"/>
    <att type="string" name="canonicalName" value="CLDN4"/>
    <att type="integer" name="number1stNeighbors" value="0"/>
    <graphics type="ELLIPSE" h="30.0" w="70.0" x="1876.33349609375" y="1584.98583984375" fill="#000000" width="1" outline="#000000"/>
  </node>
  <node label="PLA2G4B" id="-2708">
    <att type="integer" name="webLinkIDType" value="1"/>
    <att type="string" name="webLinkIDName" value="JmjC domain-containing protein 7  [Source:UniProtKB/Swiss-Prot;Acc:P0C870]"/>
    <att type="string" name="webLinkID" value="ENSG00000168970"/>
    <att type="integer" name="Degree" value="1"/>
    <att type="string" name="nodeType" value="protein"/>
    <att type="string" name="nodeStatus" value="Query"/>
    <att type="string" name="canonicalName" value="PLA2G4B"/>
    <att type="integer" name="number1stNeighbors" value="0"/>
    <graphics type="ELLIPSE" h="30.0" w="70.0" x="2595.568359375" y="1360.259765625" fill="#000000" width="1" outline="#000000"/>
  </node>
  <node label="APOBEC3D" id="-2707">
    <att type="integer" name="webLinkIDType" value="1"/>
    <att type="string" name="webLinkIDName" value="Probable DNA dC-&amp;gt;dU-editing enzyme APOBEC-3D (EC 3.5.4.-) [Source:UniProtKB/Swiss-Prot;Acc:Q96AK3]"/>
    <att type="string" name="webLinkID" value="ENSG00000198904"/>
    <att type="integer" name="Degree" value="1"/>
    <att type="string" name="nodeType" value="protein"/>
    <att type="string" name="nodeStatus" value="Query"/>
    <att type="string" name="canonicalName" value="APOBEC3D"/>
    <att type="integer" name="number1stNeighbors" value="0"/>
    <graphics type="ELLIPSE" h="30.0" w="70.0" x="1680.894775390625" y="2498.5693359375" fill="#000000" width="1" outline="#000000"/>
  </node>
  <node label="APOBEC3C" id="-2706">
    <att type="integer" name="webLinkIDType" value="1"/>
    <att type="string" name="webLinkIDName" value="Probable DNA dC-&amp;gt;dU-editing enzyme APOBEC-3C (EC 3.5.4.-)(APOBEC1-like)(Phorbolin I protein) [Source:UniProtKB/Swiss-Prot;Acc:Q9NRW3]"/>
    <att type="string" name="webLinkID" value="ENSG00000221940"/>
    <att type="integer" name="metagene" value="31"/>
    <att type="integer" name="Degree" value="1"/>
    <att type="string" name="nodeType" value="protein"/>
    <att type="string" name="nodeStatus" value="Query"/>
    <att type="string" name="canonicalName" value="APOBEC3C"/>
    <att type="integer" name="number1stNeighbors" value="0"/>
    <graphics type="ELLIPSE" h="30.0" w="70.0" x="2485.66064453125" y="1307.2899169921875" fill="#ff00ff" width="1" outline="#000000"/>
  </node>
  <node label="MT1F" id="-2705">
    <att type="integer" name="webLinkIDType" value="1"/>
    <att type="string" name="webLinkIDName" value="Metallothionein-1F (MT-1F)(Metallothionein-IF)(MT-IF) [Source:UniProtKB/Swiss-Prot;Acc:P04733]"/>
    <att type="string" name="webLinkID" value="ENSG00000198417"/>
    <att type="integer" name="Degree" value="1"/>
    <att type="string" name="nodeType" value="protein"/>
    <att type="string" name="nodeStatus" value="Query"/>
    <att type="string" name="canonicalName" value="MT1F"/>
    <att type="integer" name="number1stNeighbors" value="0"/>
    <graphics type="ELLIPSE" h="30.0" w="70.0" x="1905.61328125" y="1731.767333984375" fill="#000000" width="1" outline="#000000"/>
  </node>
  <node label="MXD4" id="-2704">
    <att type="integer" name="webLinkIDType" value="1"/>
    <att type="string" name="webLinkIDName" value="Max-interacting transcriptional repressor MAD4 (Max-associated protein 4)(MAX dimerization protein 4) [Source:UniProtKB/Swiss-Prot;Acc:Q14582]"/>
    <att type="string" name="webLinkID" value="ENSG00000123933"/>
    <att type="integer" name="Degree" value="1"/>
    <att type="string" name="nodeType" value="protein"/>
    <att type="string" name="nodeStatus" value="Query"/>
    <att type="string" name="canonicalName" value="MXD4"/>
    <att type="integer" name="number1stNeighbors" value="0"/>
    <graphics type="ELLIPSE" h="30.0" w="70.0" x="3191.058837890625" y="1509.5595703125" fill="#000000" width="1" outline="#000000"/>
  </node>
  <node label="PLP2" id="-2703">
    <att type="integer" name="webLinkIDType" value="1"/>
    <att type="string" name="webLinkIDName" value="Proteolipid protein 2 (Intestinal membrane A4 protein)(Differentiation-dependent protein A4) [Source:UniProtKB/Swiss-Prot;Acc:Q04941]"/>
    <att type="string" name="webLinkID" value="ENSG00000102007"/>
    <att type="integer" name="Degree" value="1"/>
    <att type="string" name="nodeType" value="protein"/>
    <att type="string" name="nodeStatus" value="Query"/>
    <att type="string" name="canonicalName" value="PLP2"/>
    <att type="integer" name="number1stNeighbors" value="0"/>
    <graphics type="ELLIPSE" h="30.0" w="70.0" x="1936.5345458984375" y="1512.07861328125" fill="#000000" width="1" outline="#000000"/>
  </node>
  <node label="PSTPIP2" id="-2702">
    <att type="integer" name="webLinkIDType" value="1"/>
    <att type="string" name="webLinkIDName" value="Proline-serine-threonine phosphatase-interacting protein 2  [Source:UniProtKB/Swiss-Prot;Acc:Q9H939]"/>
    <att type="string" name="webLinkID" value="ENSG00000152229"/>
    <att type="integer" name="Degree" value="1"/>
    <att type="string" name="nodeType" value="protein"/>
    <att type="string" name="nodeStatus" value="Query"/>
    <att type="string" name="canonicalName" value="PSTPIP2"/>
    <att type="integer" name="number1stNeighbors" value="0"/>
    <graphics type="ELLIPSE" h="30.0" w="70.0" x="2634.6728515625" y="1363.4261474609375" fill="#000000" width="1" outline="#000000"/>
  </node>
  <node label="CTSD" id="-2701">
    <att type="integer" name="webLinkIDType" value="1"/>
    <att type="string" name="webLinkIDName" value="Cathepsin D Precursor (EC 3.4.23.5) [Contains Cathepsin D light chain;Cathepsin D heavy chain] [Source:UniProtKB/Swiss-Prot;Acc:P07339]"/>
    <att type="string" name="webLinkID" value="ENSG00000117984"/>
    <att type="integer" name="Degree" value="1"/>
    <att type="string" name="nodeType" value="protein"/>
    <att type="string" name="nodeStatus" value="Query"/>
    <att type="string" name="canonicalName" value="CTSD"/>
    <att type="integer" name="number1stNeighbors" value="0"/>
    <graphics type="ELLIPSE" h="30.0" w="70.0" x="2229.055419921875" y="1399.899169921875" fill="#000000" width="1" outline="#000000"/>
  </node>
  <node label="MT2A" id="-2700">
    <att type="integer" name="webLinkIDType" value="1"/>
    <att type="string" name="webLinkIDName" value="Metallothionein-2 (MT-2)(Metallothionein-II)(MT-II)(Metallothionein-2A) [Source:UniProtKB/Swiss-Prot;Acc:P02795]"/>
    <att type="string" name="webLinkID" value="ENSG00000125148"/>
    <att type="integer" name="Degree" value="1"/>
    <att type="string" name="nodeType" value="protein"/>
    <att type="string" name="nodeStatus" value="Query"/>
    <att type="string" name="canonicalName" value="MT2A"/>
    <att type="integer" name="number1stNeighbors" value="0"/>
    <graphics type="ELLIPSE" h="30.0" w="70.0" x="3289.00390625" y="2930.13818359375" fill="#000000" width="1" outline="#000000"/>
  </node>
  <node label="EIF3F" id="-2699">
    <att type="integer" name="webLinkIDType" value="1"/>
    <att type="string" name="webLinkIDName" value="Eukaryotic translation initiation factor 3 subunit F (eIF3f)(Eukaryotic translation initiation factor 3 subunit 5)(eIF-3-epsilon)(eIF3 p47 subunit) [Source:UniProtKB/Swiss-Prot;Acc:O00303]"/>
    <att type="string" name="webLinkID" value="ENSG00000175390"/>
    <att type="integer" name="Degree" value="1"/>
    <att type="string" name="nodeType" value="protein"/>
    <att type="string" name="nodeStatus" value="Query"/>
    <att type="string" name="canonicalName" value="EIF3F"/>
    <att type="integer" name="number1stNeighbors" value="0"/>
    <graphics type="ELLIPSE" h="30.0" w="70.0" x="2854.036376953125" y="1296.494384765625" fill="#000000" width="1" outline="#000000"/>
  </node>
  <node label="GRHL1" id="-2698">
    <att type="integer" name="webLinkIDType" value="1"/>
    <att type="string" name="webLinkIDName" value="Grainyhead-like protein 1 homolog (Transcription factor CP2-like 2)(Transcription factor LBP-32)(NH32)(Mammalian grainyhead) [Source:UniProtKB/Swiss-Prot;Acc:Q9NZI5]"/>
    <att type="string" name="webLinkID" value="ENSG00000134317"/>
    <att type="integer" name="Degree" value="1"/>
    <att type="string" name="nodeType" value="protein"/>
    <att type="string" name="nodeStatus" value="Expanded"/>
    <att type="string" name="canonicalName" value="GRHL1"/>
    <att type="integer" name="number1stNeighbors" value="0"/>
    <graphics type="ELLIPSE" h="30.0" w="70.0" x="3608.57861328125" y="1495.54931640625" fill="#000000" width="1" outline="#000000"/>
  </node>
  <node label="ACADM" id="-2697">
    <att type="integer" name="webLinkIDType" value="1"/>
    <att type="string" name="webLinkIDName" value="Medium-chain specific acyl-CoA dehydrogenase, mitochondrial Precursor (MCAD)(EC 1.3.99.3) [Source:UniProtKB/Swiss-Prot;Acc:P11310]"/>
    <att type="string" name="webLinkID" value="ENSG00000117054"/>
    <att type="integer" name="Degree" value="2"/>
    <att type="string" name="nodeType" value="protein"/>
    <att type="string" name="nodeStatus" value="Query"/>
    <att type="string" name="canonicalName" value="ACADM"/>
    <att type="integer" name="number1stNeighbors" value="0"/>
    <graphics type="ELLIPSE" h="30.0" w="70.0" x="3431.89453125" y="2682.424072265625" fill="#000000" width="1" outline="#000000"/>
  </node>
  <node label="CHPF" id="-2696">
    <att type="integer" name="webLinkIDType" value="1"/>
    <att type="string" name="webLinkIDName" value="Chondroitin sulfate synthase 2 (EC 2.4.1.175)(Glucuronosyl-N-acetylgalactosaminyl-proteoglycan 4-beta-N-acetylgalactosaminyltransferase II)(N-acetylgalactosaminyl-proteoglycan 3-beta-glucuronosyltransferase II)(EC 2.4.1.226)(Chondroitin glucuronyltransferase II)(N-acetylgalactosaminyltransferase)(Chondroitin-polymerizing factor) [Source:UniProtKB/Swiss-Prot;Acc:Q8IZ52]"/>
    <att type="string" name="webLinkID" value="ENSG00000123989"/>
    <att type="integer" name="Degree" value="1"/>
    <att type="string" name="nodeType" value="protein"/>
    <att type="string" name="nodeStatus" value="Query"/>
    <att type="string" name="canonicalName" value="CHPF"/>
    <att type="integer" name="number1stNeighbors" value="0"/>
    <graphics type="ELLIPSE" h="30.0" w="70.0" x="2865.473876953125" y="3439.60205078125" fill="#000000" width="1" outline="#000000"/>
  </node>
  <node label="FOXRED1" id="-2695">
    <att type="integer" name="webLinkIDType" value="1"/>
    <att type="string" name="webLinkIDName" value="FAD-dependent oxidoreductase domain-containing protein 1  [Source:UniProtKB/Swiss-Prot;Acc:Q96CU9]"/>
    <att type="string" name="webLinkID" value="ENSG00000110074"/>
    <att type="integer" name="Degree" value="1"/>
    <att type="string" name="nodeType" value="protein"/>
    <att type="string" name="nodeStatus" value="Query"/>
    <att type="string" name="canonicalName" value="FOXRED1"/>
    <att type="integer" name="number1stNeighbors" value="0"/>
    <graphics type="ELLIPSE" h="30.0" w="70.0" x="2292.74462890625" y="3775.147705078125" fill="#000000" width="1" outline="#000000"/>
  </node>
  <node label="EXOSC7" id="-2694">
    <att type="integer" name="webLinkIDType" value="1"/>
    <att type="string" name="webLinkIDName" value="Exosome complex exonuclease RRP42 (EC 3.1.13.-)(Ribosomal RNA-processing protein 42)(Exosome component 7)(p8) [Source:UniProtKB/Swiss-Prot;Acc:Q15024]"/>
    <att type="string" name="webLinkID" value="ENSG00000075914"/>
    <att type="integer" name="Degree" value="2"/>
    <att type="string" name="nodeType" value="protein"/>
    <att type="string" name="nodeStatus" value="Query"/>
    <att type="string" name="canonicalName" value="EXOSC7"/>
    <att type="integer" name="number1stNeighbors" value="0"/>
    <graphics type="ELLIPSE" h="30.0" w="70.0" x="2072.04638671875" y="3579.8203125" fill="#000000" width="1" outline="#000000"/>
  </node>
  <node label="LSM8" id="-2693">
    <att type="integer" name="webLinkIDType" value="1"/>
    <att type="string" name="webLinkIDName" value="U6 snRNA-associated Sm-like protein LSm8  [Source:UniProtKB/Swiss-Prot;Acc:O95777]"/>
    <att type="string" name="webLinkID" value="ENSG00000128534"/>
    <att type="integer" name="Degree" value="1"/>
    <att type="string" name="nodeType" value="protein"/>
    <att type="string" name="nodeStatus" value="Query"/>
    <att type="string" name="canonicalName" value="LSM8"/>
    <att type="integer" name="number1stNeighbors" value="0"/>
    <graphics type="ELLIPSE" h="30.0" w="70.0" x="3180.791015625" y="3582.74169921875" fill="#000000" width="1" outline="#000000"/>
  </node>
  <node label="EXOSC5" id="-2692">
    <att type="integer" name="webLinkIDType" value="1"/>
    <att type="string" name="webLinkIDName" value="Exosome complex exonuclease RRP46 (EC 3.1.13.-)(Ribosomal RNA-processing protein 46)(Exosome component 5)(p12B)(Chronic myelogenous leukemia tumor antigen 28) [Source:UniProtKB/Swiss-Prot;Acc:Q9NQT4]"/>
    <att type="string" name="webLinkID" value="ENSG00000077348"/>
    <att type="integer" name="Degree" value="2"/>
    <att type="string" name="nodeType" value="protein"/>
    <att type="string" name="nodeStatus" value="Query"/>
    <att type="string" name="canonicalName" value="EXOSC5"/>
    <att type="integer" name="number1stNeighbors" value="0"/>
    <graphics type="ELLIPSE" h="30.0" w="70.0" x="3125.765625" y="3689.347412109375" fill="#000000" width="1" outline="#000000"/>
  </node>
  <node label="EXOSC8" id="-2691">
    <att type="integer" name="webLinkIDType" value="1"/>
    <att type="string" name="webLinkIDName" value="Exosome complex exonuclease RRP43 (EC 3.1.13.-)(Ribosomal RNA-processing protein 43)(Exosome component 8)(p9)(Opa-interacting protein 2) [Source:UniProtKB/Swiss-Prot;Acc:Q96B26]"/>
    <att type="string" name="webLinkID" value="ENSG00000120699"/>
    <att type="integer" name="Degree" value="2"/>
    <att type="string" name="nodeType" value="protein"/>
    <att type="string" name="nodeStatus" value="Query"/>
    <att type="string" name="canonicalName" value="EXOSC8"/>
    <att type="integer" name="number1stNeighbors" value="0"/>
    <graphics type="ELLIPSE" h="30.0" w="70.0" x="1636.9508056640625" y="2917.637451171875" fill="#000000" width="1" outline="#000000"/>
  </node>
  <node label="AL844853.23-204" id="-2690">
    <att type="integer" name="webLinkIDType" value="1"/>
    <att type="string" name="webLinkIDName" value="Helicase SKI2W (EC 3.6.1.-)(Helicase-like protein)(HLP) [Source:UniProtKB/Swiss-Prot;Acc:Q15477]"/>
    <att type="string" name="webLinkID" value="ENSG00000206353"/>
    <att type="integer" name="Degree" value="1"/>
    <att type="string" name="nodeType" value="protein"/>
    <att type="string" name="nodeStatus" value="Query"/>
    <att type="string" name="canonicalName" value="AL844853.23-204"/>
    <att type="integer" name="number1stNeighbors" value="0"/>
    <graphics type="ELLIPSE" h="30.0" w="70.0" x="3067.26123046875" y="3713.422119140625" fill="#000000" width="1" outline="#000000"/>
  </node>
  <node label="EXOSC4" id="-2689">
    <att type="integer" name="webLinkIDType" value="1"/>
    <att type="string" name="webLinkIDName" value="Exosome complex exonuclease RRP41 (EC 3.1.13.-)(Ribosomal RNA-processing protein 41)(Exosome component 4)(p12A) [Source:UniProtKB/Swiss-Prot;Acc:Q9NPD3]"/>
    <att type="string" name="webLinkID" value="ENSG00000178896"/>
    <att type="integer" name="metagene" value="26"/>
    <att type="integer" name="Degree" value="2"/>
    <att type="string" name="nodeType" value="protein"/>
    <att type="string" name="nodeStatus" value="Query"/>
    <att type="string" name="canonicalName" value="EXOSC4"/>
    <att type="integer" name="number1stNeighbors" value="0"/>
    <graphics type="ELLIPSE" h="30.0" w="70.0" x="2728.979248046875" y="3445.59912109375" fill="#ff00ff" width="1" outline="#000000"/>
  </node>
  <node label="FERMT3" id="-2688">
    <att type="integer" name="webLinkIDType" value="1"/>
    <att type="string" name="webLinkIDName" value="Fermitin family homolog 3 (Unc-112-related protein 2)(Kindlin-3)(MIG2-like protein) [Source:UniProtKB/Swiss-Prot;Acc:Q86UX7]"/>
    <att type="string" name="webLinkID" value="ENSG00000149781"/>
    <att type="integer" name="Degree" value="1"/>
    <att type="string" name="nodeType" value="protein"/>
    <att type="string" name="nodeStatus" value="Query"/>
    <att type="string" name="canonicalName" value="FERMT3"/>
    <att type="integer" name="number1stNeighbors" value="0"/>
    <graphics type="ELLIPSE" h="30.0" w="70.0" x="2085.058349609375" y="3441.52099609375" fill="#000000" width="1" outline="#000000"/>
  </node>
  <node label="LSM2" id="-2687">
    <att type="integer" name="webLinkIDType" value="1"/>
    <att type="string" name="webLinkIDName" value="U6 snRNA-associated Sm-like protein LSm2 (snRNP core Sm-like protein Sm-x5)(Small nuclear ribonuclear protein D homolog)(Protein G7b) [Source:UniProtKB/Swiss-Prot;Acc:Q9Y333]"/>
    <att type="string" name="webLinkID" value="ENSG00000111987"/>
    <att type="integer" name="Degree" value="1"/>
    <att type="string" name="nodeType" value="protein"/>
    <att type="string" name="nodeStatus" value="Query"/>
    <att type="string" name="canonicalName" value="LSM2"/>
    <att type="integer" name="number1stNeighbors" value="0"/>
    <graphics type="ELLIPSE" h="30.0" w="70.0" x="2940.083740234375" y="3823.3193359375" fill="#000000" width="1" outline="#000000"/>
  </node>
  <node label="DIS3" id="-2686">
    <att type="integer" name="webLinkIDType" value="1"/>
    <att type="string" name="webLinkIDName" value="Exosome complex exonuclease RRP44 (EC 3.1.13.-)(Ribosomal RNA-processing protein 44)(Protein DIS3 homolog) [Source:UniProtKB/Swiss-Prot;Acc:Q9Y2L1]"/>
    <att type="string" name="webLinkID" value="ENSG00000083520"/>
    <att type="integer" name="Degree" value="2"/>
    <att type="string" name="nodeType" value="protein"/>
    <att type="string" name="nodeStatus" value="Query"/>
    <att type="string" name="canonicalName" value="DIS3"/>
    <att type="integer" name="number1stNeighbors" value="0"/>
    <graphics type="ELLIPSE" h="30.0" w="70.0" x="2369.77197265625" y="3603.4892578125" fill="#000000" width="1" outline="#000000"/>
  </node>
  <node label="MPP6" id="-2685">
    <att type="integer" name="webLinkIDType" value="1"/>
    <att type="string" name="webLinkIDName" value="MAGUK p55 subfamily member 6 (Veli-associated MAGUK 1)(VAM-1) [Source:UniProtKB/Swiss-Prot;Acc:Q9NZW5]"/>
    <att type="string" name="webLinkID" value="ENSG00000105926"/>
    <att type="integer" name="Degree" value="2"/>
    <att type="string" name="nodeType" value="protein"/>
    <att type="string" name="nodeStatus" value="Query"/>
    <att type="string" name="canonicalName" value="MPP6"/>
    <att type="integer" name="number1stNeighbors" value="0"/>
    <graphics type="ELLIPSE" h="30.0" w="70.0" x="2493.246826171875" y="2437.27294921875" fill="#000000" width="1" outline="#000000"/>
  </node>
  <node label="EXOSC1" id="-2684">
    <att type="integer" name="webLinkIDType" value="1"/>
    <att type="string" name="webLinkIDName" value="3&apos;-5&apos; exoribonuclease CSL4 homolog (EC 3.1.13.-)(Exosome component 1) [Source:UniProtKB/Swiss-Prot;Acc:Q9Y3B2]"/>
    <att type="string" name="webLinkID" value="ENSG00000171311"/>
    <att type="integer" name="Degree" value="1"/>
    <att type="string" name="nodeType" value="protein"/>
    <att type="string" name="nodeStatus" value="Query"/>
    <att type="string" name="canonicalName" value="EXOSC1"/>
    <att type="integer" name="number1stNeighbors" value="0"/>
    <graphics type="ELLIPSE" h="30.0" w="70.0" x="2297.967529296875" y="3223.588623046875" fill="#000000" width="1" outline="#000000"/>
  </node>
  <node label="SKIV2L2" id="-2683">
    <att type="integer" name="webLinkIDType" value="1"/>
    <att type="string" name="webLinkIDName" value="Superkiller viralicidic activity 2-like 2 (EC 3.6.1.-)(ATP-dependent helicase SKIV2L2) [Source:UniProtKB/Swiss-Prot;Acc:P42285]"/>
    <att type="string" name="webLinkID" value="ENSG00000039123"/>
    <att type="integer" name="Degree" value="1"/>
    <att type="string" name="nodeType" value="protein"/>
    <att type="string" name="nodeStatus" value="Query"/>
    <att type="string" name="canonicalName" value="SKIV2L2"/>
    <att type="integer" name="number1stNeighbors" value="0"/>
    <graphics type="ELLIPSE" h="30.0" w="70.0" x="3155.974365234375" y="3536.50146484375" fill="#000000" width="1" outline="#000000"/>
  </node>
  <node label="EXOSC3" id="-2682">
    <att type="integer" name="webLinkIDType" value="1"/>
    <att type="string" name="webLinkIDName" value="Exosome complex exonuclease RRP40 (EC 3.1.13.-)(Ribosomal RNA-processing protein 40)(Exosome component 3)(p10) [Source:UniProtKB/Swiss-Prot;Acc:Q9NQT5]"/>
    <att type="string" name="webLinkID" value="ENSG00000107371"/>
    <att type="integer" name="Degree" value="1"/>
    <att type="string" name="nodeType" value="protein"/>
    <att type="string" name="nodeStatus" value="Query"/>
    <att type="string" name="canonicalName" value="EXOSC3"/>
    <att type="integer" name="number1stNeighbors" value="0"/>
    <graphics type="ELLIPSE" h="30.0" w="70.0" x="1977.400390625" y="3420.45654296875" fill="#000000" width="1" outline="#000000"/>
  </node>
  <node label="EXOSC9" id="-2681">
    <att type="integer" name="webLinkIDType" value="1"/>
    <att type="string" name="webLinkIDName" value="Exosome complex exonuclease RRP45 (EC 3.1.13.-)(Exosome component 9)(Polymyositis/scleroderma autoantigen 1)(Autoantigen PM/Scl 1)(Polymyositis/scleroderma autoantigen 75 kDa)(PM/Scl-75)(P75 polymyositis-scleroderma overlap syndrome-associated autoantigen) [Source:UniProtKB/Swiss-Prot;Acc:Q06265]"/>
    <att type="string" name="webLinkID" value="ENSG00000123737"/>
    <att type="integer" name="Degree" value="1"/>
    <att type="string" name="nodeType" value="protein"/>
    <att type="string" name="nodeStatus" value="Query"/>
    <att type="string" name="canonicalName" value="EXOSC9"/>
    <att type="integer" name="number1stNeighbors" value="0"/>
    <graphics type="ELLIPSE" h="30.0" w="70.0" x="2165.608642578125" y="3524.72216796875" fill="#000000" width="1" outline="#000000"/>
  </node>
  <node label="EXOSC2" id="-2680">
    <att type="integer" name="webLinkIDType" value="1"/>
    <att type="string" name="webLinkIDName" value="Exosome complex exonuclease RRP4 (EC 3.1.13.-)(Ribosomal RNA-processing protein 4)(Exosome component 2) [Source:UniProtKB/Swiss-Prot;Acc:Q13868]"/>
    <att type="string" name="webLinkID" value="ENSG00000130713"/>
    <att type="integer" name="Degree" value="1"/>
    <att type="string" name="nodeType" value="protein"/>
    <att type="string" name="nodeStatus" value="Query"/>
    <att type="string" name="canonicalName" value="EXOSC2"/>
    <att type="integer" name="number1stNeighbors" value="0"/>
    <graphics type="ELLIPSE" h="30.0" w="70.0" x="2197.419677734375" y="3684.481689453125" fill="#000000" width="1" outline="#000000"/>
  </node>
  <node label="HIATL1" id="-2679">
    <att type="integer" name="webLinkIDType" value="1"/>
    <att type="string" name="webLinkIDName" value="Hippocampus abundant transcript-like protein 1  [Source:UniProtKB/Swiss-Prot;Acc:Q5SR56]"/>
    <att type="string" name="webLinkID" value="ENSG00000148110"/>
    <att type="integer" name="Degree" value="1"/>
    <att type="string" name="nodeType" value="protein"/>
    <att type="string" name="nodeStatus" value="Query"/>
    <att type="string" name="canonicalName" value="HIATL1"/>
    <att type="integer" name="number1stNeighbors" value="0"/>
    <graphics type="ELLIPSE" h="30.0" w="70.0" x="2358.241455078125" y="3516.732421875" fill="#000000" width="1" outline="#000000"/>
  </node>
  <node label="USP21" id="-2678">
    <att type="integer" name="webLinkIDType" value="1"/>
    <att type="string" name="webLinkIDName" value="Ubiquitin carboxyl-terminal hydrolase 21 (EC 3.1.2.15)(Ubiquitin thioesterase 21)(Ubiquitin-specific-processing protease 21)(Deubiquitinating enzyme 21)(NEDD8-specific protease) [Source:UniProtKB/Swiss-Prot;Acc:Q9UK80]"/>
    <att type="string" name="webLinkID" value="ENSG00000143258"/>
    <att type="integer" name="Degree" value="1"/>
    <att type="string" name="nodeType" value="protein"/>
    <att type="string" name="nodeStatus" value="Query"/>
    <att type="string" name="canonicalName" value="USP21"/>
    <att type="integer" name="number1stNeighbors" value="0"/>
    <graphics type="ELLIPSE" h="30.0" w="70.0" x="3535.73193359375" y="3510.86669921875" fill="#000000" width="1" outline="#000000"/>
  </node>
  <node label="NOMO1" id="-2677">
    <att type="integer" name="webLinkIDType" value="1"/>
    <att type="string" name="webLinkIDName" value="Nodal modulator 1 Precursor (pM5) [Source:UniProtKB/Swiss-Prot;Acc:Q15155]"/>
    <att type="string" name="webLinkID" value="ENSG00000103512"/>
    <att type="integer" name="Degree" value="1"/>
    <att type="string" name="nodeType" value="protein"/>
    <att type="string" name="nodeStatus" value="Query"/>
    <att type="string" name="canonicalName" value="NOMO1"/>
    <att type="integer" name="number1stNeighbors" value="0"/>
    <graphics type="ELLIPSE" h="30.0" w="70.0" x="2544.79833984375" y="3745.571044921875" fill="#000000" width="1" outline="#000000"/>
  </node>
  <node label="DOM3Z" id="-2676">
    <att type="integer" name="webLinkIDType" value="1"/>
    <att type="string" name="webLinkIDName" value="Protein Dom3Z (Dom-3 homolog Z) [Source:UniProtKB/Swiss-Prot;Acc:O77932]"/>
    <att type="string" name="webLinkID" value="ENSG00000206266"/>
    <att type="integer" name="Degree" value="1"/>
    <att type="string" name="nodeType" value="protein"/>
    <att type="string" name="nodeStatus" value="Query"/>
    <att type="string" name="canonicalName" value="DOM3Z"/>
    <att type="integer" name="number1stNeighbors" value="0"/>
    <graphics type="ELLIPSE" h="30.0" w="70.0" x="1897.5244140625" y="3445.466796875" fill="#000000" width="1" outline="#000000"/>
  </node>
  <node label="SCRIB" id="-2675">
    <att type="integer" name="webLinkIDType" value="1"/>
    <att type="string" name="webLinkIDName" value="Protein LAP4 (Protein scribble homolog)(hScrib) [Source:UniProtKB/Swiss-Prot;Acc:Q14160]"/>
    <att type="string" name="webLinkID" value="ENSG00000180900"/>
    <att type="integer" name="Degree" value="1"/>
    <att type="string" name="nodeType" value="protein"/>
    <att type="string" name="nodeStatus" value="Query"/>
    <att type="string" name="canonicalName" value="SCRIB"/>
    <att type="integer" name="number1stNeighbors" value="0"/>
    <graphics type="ELLIPSE" h="30.0" w="70.0" x="2537.3818359375" y="3648.98388671875" fill="#000000" width="1" outline="#000000"/>
  </node>
  <node label="TOX4" id="-2674">
    <att type="integer" name="webLinkIDType" value="1"/>
    <att type="string" name="webLinkIDName" value="TOX high mobility group box family member 4 (Epidermal Langerhans cell protein LCP1) [Source:UniProtKB/Swiss-Prot;Acc:O94842]"/>
    <att type="string" name="webLinkID" value="ENSG00000092203"/>
    <att type="integer" name="Degree" value="1"/>
    <att type="string" name="nodeType" value="protein"/>
    <att type="string" name="nodeStatus" value="Query"/>
    <att type="string" name="canonicalName" value="TOX4"/>
    <att type="integer" name="number1stNeighbors" value="0"/>
    <graphics type="ELLIPSE" h="30.0" w="70.0" x="2973.282470703125" y="3526.12109375" fill="#000000" width="1" outline="#000000"/>
  </node>
  <node label="PPFIA4" id="-2673">
    <att type="integer" name="webLinkIDType" value="1"/>
    <att type="string" name="webLinkIDName" value="Liprin-alpha-4 (Protein tyrosine phosphatase receptor type f polypeptide-interacting protein alpha-4)(PTPRF-interacting protein alpha-4) [Source:UniProtKB/Swiss-Prot;Acc:O75335]"/>
    <att type="string" name="webLinkID" value="ENSG00000143847"/>
    <att type="integer" name="Degree" value="1"/>
    <att type="string" name="nodeType" value="protein"/>
    <att type="string" name="nodeStatus" value="Query"/>
    <att type="string" name="canonicalName" value="PPFIA4"/>
    <att type="integer" name="number1stNeighbors" value="0"/>
    <graphics type="ELLIPSE" h="30.0" w="70.0" x="3220.7373046875" y="3381.4228515625" fill="#000000" width="1" outline="#000000"/>
  </node>
  <node label="RPE" id="-2672">
    <att type="integer" name="webLinkIDType" value="1"/>
    <att type="string" name="webLinkIDName" value="Ribulose-phosphate 3-epimerase (EC 5.1.3.1)(Ribulose-5-phosphate-3-epimerase) [Source:UniProtKB/Swiss-Prot;Acc:Q96AT9]"/>
    <att type="string" name="webLinkID" value="ENSG00000197713"/>
    <att type="integer" name="Degree" value="1"/>
    <att type="string" name="nodeType" value="protein"/>
    <att type="string" name="nodeStatus" value="Query"/>
    <att type="string" name="canonicalName" value="RPE"/>
    <att type="integer" name="number1stNeighbors" value="0"/>
    <graphics type="ELLIPSE" h="30.0" w="70.0" x="2490.072021484375" y="3503.353515625" fill="#000000" width="1" outline="#000000"/>
  </node>
  <node label="XRN2" id="-2671">
    <att type="integer" name="webLinkIDType" value="1"/>
    <att type="string" name="webLinkIDName" value="5&apos;-3&apos; exoribonuclease 2 (EC 3.1.13.-)(DHM1-like protein)(DHP protein) [Source:UniProtKB/Swiss-Prot;Acc:Q9H0D6]"/>
    <att type="string" name="webLinkID" value="ENSG00000088930"/>
    <att type="integer" name="Degree" value="1"/>
    <att type="string" name="nodeType" value="protein"/>
    <att type="string" name="nodeStatus" value="Query"/>
    <att type="string" name="canonicalName" value="XRN2"/>
    <att type="integer" name="number1stNeighbors" value="0"/>
    <graphics type="ELLIPSE" h="30.0" w="70.0" x="1982.8165283203125" y="3387.64599609375" fill="#000000" width="1" outline="#000000"/>
  </node>
  <node label="FBXO21" id="-2670">
    <att type="integer" name="webLinkIDType" value="1"/>
    <att type="string" name="webLinkIDName" value="F-box only protein 21  [Source:UniProtKB/Swiss-Prot;Acc:O94952]"/>
    <att type="string" name="webLinkID" value="ENSG00000135108"/>
    <att type="integer" name="Degree" value="1"/>
    <att type="string" name="nodeType" value="protein"/>
    <att type="string" name="nodeStatus" value="Query"/>
    <att type="string" name="canonicalName" value="FBXO21"/>
    <att type="integer" name="number1stNeighbors" value="0"/>
    <graphics type="ELLIPSE" h="30.0" w="70.0" x="2301.789794921875" y="3609.8369140625" fill="#000000" width="1" outline="#000000"/>
  </node>
  <node label="CARD18" id="-2669">
    <att type="integer" name="webLinkIDType" value="1"/>
    <att type="string" name="webLinkIDName" value="Caspase-1 inhibitor Iceberg  [Source:UniProtKB/Swiss-Prot;Acc:P57730]"/>
    <att type="string" name="webLinkID" value="ENSG00000118168"/>
    <att type="integer" name="Degree" value="1"/>
    <att type="string" name="nodeType" value="protein"/>
    <att type="string" name="nodeStatus" value="Query"/>
    <att type="string" name="canonicalName" value="CARD18"/>
    <att type="integer" name="number1stNeighbors" value="0"/>
    <graphics type="ELLIPSE" h="30.0" w="70.0" x="3059.45361328125" y="3578.45751953125" fill="#000000" width="1" outline="#000000"/>
  </node>
  <node label="ARRB1" id="-2668">
    <att type="integer" name="webLinkIDType" value="1"/>
    <att type="string" name="webLinkIDName" value="Beta-arrestin-1 (Arrestin beta-1) [Source:UniProtKB/Swiss-Prot;Acc:P49407]"/>
    <att type="string" name="webLinkID" value="ENSG00000137486"/>
    <att type="integer" name="Degree" value="1"/>
    <att type="string" name="nodeType" value="protein"/>
    <att type="string" name="nodeStatus" value="Query"/>
    <att type="string" name="canonicalName" value="ARRB1"/>
    <att type="integer" name="number1stNeighbors" value="0"/>
    <graphics type="ELLIPSE" h="30.0" w="70.0" x="3007.107177734375" y="2430.578369140625" fill="#000000" width="1" outline="#000000"/>
  </node>
  <node label="PLD1" id="-2667">
    <att type="integer" name="webLinkIDType" value="1"/>
    <att type="string" name="webLinkIDName" value="Phospholipase D1 (PLD 1)(hPLD1)(EC 3.1.4.4)(Choline phosphatase 1)(Phosphatidylcholine-hydrolyzing phospholipase D1) [Source:UniProtKB/Swiss-Prot;Acc:Q13393]"/>
    <att type="string" name="webLinkID" value="ENSG00000075651"/>
    <att type="integer" name="Degree" value="1"/>
    <att type="string" name="nodeType" value="protein"/>
    <att type="string" name="nodeStatus" value="Query"/>
    <att type="string" name="canonicalName" value="PLD1"/>
    <att type="integer" name="number1stNeighbors" value="0"/>
    <graphics type="ELLIPSE" h="30.0" w="70.0" x="3068.360595703125" y="1679.001953125" fill="#000000" width="1" outline="#000000"/>
  </node>
  <node label="PIP5K1C" id="-2666">
    <att type="integer" name="webLinkIDType" value="1"/>
    <att type="string" name="webLinkIDName" value="Phosphatidylinositol-4-phosphate 5-kinase type-1 gamma (EC 2.7.1.68)(Phosphatidylinositol-4-phosphate 5-kinase type I gamma)(PtdIns(4)P-5-kinase gamma)(PtdInsPKIgamma)(PIP5KIgamma) [Source:UniProtKB/Swiss-Prot;Acc:O60331]"/>
    <att type="string" name="webLinkID" value="ENSG00000186111"/>
    <att type="integer" name="Degree" value="1"/>
    <att type="string" name="nodeType" value="protein"/>
    <att type="string" name="nodeStatus" value="Query"/>
    <att type="string" name="canonicalName" value="PIP5K1C"/>
    <att type="integer" name="number1stNeighbors" value="0"/>
    <graphics type="ELLIPSE" h="30.0" w="70.0" x="1688.228515625" y="2156.898681640625" fill="#000000" width="1" outline="#000000"/>
  </node>
  <node label="ARFIP2" id="-2665">
    <att type="integer" name="webLinkIDType" value="1"/>
    <att type="string" name="webLinkIDName" value="Arfaptin-2 (ADP-ribosylation factor-interacting protein 2)(Partner of RAC1)(Protein POR1) [Source:UniProtKB/Swiss-Prot;Acc:P53365]"/>
    <att type="string" name="webLinkID" value="ENSG00000132254"/>
    <att type="integer" name="Degree" value="1"/>
    <att type="string" name="nodeType" value="protein"/>
    <att type="string" name="nodeStatus" value="Query"/>
    <att type="string" name="canonicalName" value="ARFIP2"/>
    <att type="integer" name="number1stNeighbors" value="0"/>
    <graphics type="ELLIPSE" h="30.0" w="70.0" x="2793.611328125" y="1881.9344482421875" fill="#000000" width="1" outline="#000000"/>
  </node>
  <node label="CYTH2" id="-2664">
    <att type="integer" name="webLinkIDType" value="1"/>
    <att type="string" name="webLinkIDName" value="Cytohesin-2 (PH, SEC7 and coiled-coil domain-containing protein 2)(ARF nucleotide-binding site opener)(Protein ARNO)(ARF exchange factor) [Source:UniProtKB/Swiss-Prot;Acc:Q99418]"/>
    <att type="string" name="webLinkID" value="ENSG00000105443"/>
    <att type="integer" name="Degree" value="1"/>
    <att type="string" name="nodeType" value="protein"/>
    <att type="string" name="nodeStatus" value="Query"/>
    <att type="string" name="canonicalName" value="CYTH2"/>
    <att type="integer" name="number1stNeighbors" value="0"/>
    <graphics type="ELLIPSE" h="30.0" w="70.0" x="2041.095458984375" y="1506.2568359375" fill="#000000" width="1" outline="#000000"/>
  </node>
  <node label="RAB11FIP3" id="-2663">
    <att type="integer" name="webLinkIDType" value="1"/>
    <att type="string" name="webLinkIDName" value="Rab11 family-interacting protein 3 (Rab11-FIP3)(EF hands-containing Rab-interacting protein)(Eferin) [Source:UniProtKB/Swiss-Prot;Acc:O75154]"/>
    <att type="string" name="webLinkID" value="ENSG00000090565"/>
    <att type="integer" name="Degree" value="1"/>
    <att type="string" name="nodeType" value="protein"/>
    <att type="string" name="nodeStatus" value="Query"/>
    <att type="string" name="canonicalName" value="RAB11FIP3"/>
    <att type="integer" name="number1stNeighbors" value="0"/>
    <graphics type="ELLIPSE" h="30.0" w="70.0" x="1661.3890380859375" y="1920.3101806640625" fill="#000000" width="1" outline="#000000"/>
  </node>
  <node label="CHRM3" id="-2662">
    <att type="integer" name="webLinkIDType" value="1"/>
    <att type="string" name="webLinkIDName" value="Muscarinic acetylcholine receptor M3  [Source:UniProtKB/Swiss-Prot;Acc:P20309]"/>
    <att type="string" name="webLinkID" value="ENSG00000133019"/>
    <att type="integer" name="Degree" value="1"/>
    <att type="string" name="nodeType" value="protein"/>
    <att type="string" name="nodeStatus" value="Query"/>
    <att type="string" name="canonicalName" value="CHRM3"/>
    <att type="integer" name="number1stNeighbors" value="0"/>
    <graphics type="ELLIPSE" h="30.0" w="70.0" x="1602.696533203125" y="2696.541259765625" fill="#000000" width="1" outline="#000000"/>
  </node>
  <node label="EXOC5" id="-2661">
    <att type="integer" name="webLinkIDType" value="1"/>
    <att type="string" name="webLinkIDName" value="Exocyst complex component 5 (Exocyst complex component Sec10)(hSec10) [Source:UniProtKB/Swiss-Prot;Acc:O00471]"/>
    <att type="string" name="webLinkID" value="ENSG00000070367"/>
    <att type="integer" name="Degree" value="1"/>
    <att type="string" name="nodeType" value="protein"/>
    <att type="string" name="nodeStatus" value="Query"/>
    <att type="string" name="canonicalName" value="EXOC5"/>
    <att type="integer" name="number1stNeighbors" value="0"/>
    <graphics type="ELLIPSE" h="30.0" w="70.0" x="1938.2783203125" y="2015.15283203125" fill="#000000" width="1" outline="#000000"/>
  </node>
  <node label="CYTH3" id="-2660">
    <att type="integer" name="webLinkIDType" value="1"/>
    <att type="string" name="webLinkIDName" value="Cytohesin-3 (PH, SEC7 and coiled-coil domain-containing protein 3)(ARF nucleotide-binding site opener 3)(Protein ARNO3)(General receptor of phosphoinositides 1)(Grp1) [Source:UniProtKB/Swiss-Prot;Acc:O43739]"/>
    <att type="string" name="webLinkID" value="ENSG00000008256"/>
    <att type="integer" name="Degree" value="1"/>
    <att type="string" name="nodeType" value="protein"/>
    <att type="string" name="nodeStatus" value="Query"/>
    <att type="string" name="canonicalName" value="CYTH3"/>
    <att type="integer" name="number1stNeighbors" value="0"/>
    <graphics type="ELLIPSE" h="30.0" w="70.0" x="2660.0419921875" y="1700.945556640625" fill="#000000" width="1" outline="#000000"/>
  </node>
  <node label="AP3D1" id="-2659">
    <att type="integer" name="webLinkIDType" value="1"/>
    <att type="string" name="webLinkIDName" value="AP-3 complex subunit delta-1 (Adapter-related protein complex 3 subunit delta-1)(AP-3 complex subunit delta)(Delta-adaptin) [Source:UniProtKB/Swiss-Prot;Acc:O14617]"/>
    <att type="string" name="webLinkID" value="ENSG00000065000"/>
    <att type="integer" name="Degree" value="1"/>
    <att type="string" name="nodeType" value="protein"/>
    <att type="string" name="nodeStatus" value="Query"/>
    <att type="string" name="canonicalName" value="AP3D1"/>
    <att type="integer" name="number1stNeighbors" value="0"/>
    <graphics type="ELLIPSE" h="30.0" w="70.0" x="1641.5634765625" y="2561.99853515625" fill="#000000" width="1" outline="#000000"/>
  </node>
  <node label="PIP5K1A" id="-2658">
    <att type="integer" name="webLinkIDType" value="1"/>
    <att type="string" name="webLinkIDName" value="Phosphatidylinositol-4-phosphate 5-kinase type-1 alpha (PtdIns(4)P-5-kinase alpha)(PIP5KIalpha)(EC 2.7.1.68)(Phosphatidylinositol-4-phosphate 5-kinase type I alpha)(68 kDa type I phosphatidylinositol-4-phosphate 5-kinase alpha) [Source:UniProtKB/Swiss-Prot;Acc:Q99755]"/>
    <att type="string" name="webLinkID" value="ENSG00000143398"/>
    <att type="integer" name="Degree" value="1"/>
    <att type="string" name="nodeType" value="protein"/>
    <att type="string" name="nodeStatus" value="Query"/>
    <att type="string" name="canonicalName" value="PIP5K1A"/>
    <att type="integer" name="number1stNeighbors" value="0"/>
    <graphics type="ELLIPSE" h="30.0" w="70.0" x="1673.738037109375" y="2189.380126953125" fill="#000000" width="1" outline="#000000"/>
  </node>
  <node label="DDEF2" id="-2657">
    <att type="integer" name="webLinkIDType" value="1"/>
    <att type="string" name="webLinkIDName" value="Development and differentiation-enhancing factor 2 (Pyk2 C-terminus-associated protein)(PAP)(Paxillin-associated protein with ARFGAP activity 3)(PAG3) [Source:UniProtKB/Swiss-Prot;Acc:O43150]"/>
    <att type="string" name="webLinkID" value="ENSG00000151693"/>
    <att type="integer" name="Degree" value="1"/>
    <att type="string" name="nodeType" value="protein"/>
    <att type="string" name="nodeStatus" value="Query"/>
    <att type="string" name="canonicalName" value="DDEF2"/>
    <att type="integer" name="number1stNeighbors" value="0"/>
    <graphics type="ELLIPSE" h="30.0" w="70.0" x="1722.3768310546875" y="2590.138427734375" fill="#000000" width="1" outline="#000000"/>
  </node>
  <node label="ACADL" id="-2656">
    <att type="integer" name="webLinkIDType" value="1"/>
    <att type="string" name="webLinkIDName" value="Long-chain specific acyl-CoA dehydrogenase, mitochondrial Precursor (LCAD)(EC 1.3.99.13) [Source:UniProtKB/Swiss-Prot;Acc:P28330]"/>
    <att type="string" name="webLinkID" value="ENSG00000115361"/>
    <att type="integer" name="Degree" value="1"/>
    <att type="string" name="nodeType" value="protein"/>
    <att type="string" name="nodeStatus" value="Query"/>
    <att type="string" name="canonicalName" value="ACADL"/>
    <att type="integer" name="number1stNeighbors" value="0"/>
    <graphics type="ELLIPSE" h="30.0" w="70.0" x="3402.55224609375" y="2785.881103515625" fill="#000000" width="1" outline="#000000"/>
  </node>
  <node label="HADH" id="-2655">
    <att type="integer" name="webLinkIDType" value="1"/>
    <att type="string" name="webLinkIDName" value="Hydroxyacyl-coenzyme A dehydrogenase, mitochondrial Precursor (HCDH)(EC 1.1.1.35)(Short chain 3-hydroxyacyl-CoA dehydrogenase)(Medium and short chain L-3-hydroxyacyl-coenzyme A dehydrogenase) [Source:UniProtKB/Swiss-Prot;Acc:Q16836]"/>
    <att type="string" name="webLinkID" value="ENSG00000138796"/>
    <att type="integer" name="Degree" value="1"/>
    <att type="string" name="nodeType" value="protein"/>
    <att type="string" name="nodeStatus" value="Query"/>
    <att type="string" name="canonicalName" value="HADH"/>
    <att type="integer" name="number1stNeighbors" value="0"/>
    <graphics type="ELLIPSE" h="30.0" w="70.0" x="3401.53564453125" y="1750.938232421875" fill="#000000" width="1" outline="#000000"/>
  </node>
  <node label="CBWD2" id="-2654">
    <att type="integer" name="webLinkIDType" value="1"/>
    <att type="string" name="webLinkIDName" value="COBW domain-containing protein 2 (Cobalamin synthetase W domain-containing protein 2) [Source:UniProtKB/Swiss-Prot;Acc:Q8IUF1]"/>
    <att type="string" name="webLinkID" value="ENSG00000136682"/>
    <att type="integer" name="Degree" value="1"/>
    <att type="string" name="nodeType" value="protein"/>
    <att type="string" name="nodeStatus" value="Query"/>
    <att type="string" name="canonicalName" value="CBWD2"/>
    <att type="integer" name="number1stNeighbors" value="0"/>
    <graphics type="ELLIPSE" h="30.0" w="70.0" x="3628.9736328125" y="3127.36474609375" fill="#000000" width="1" outline="#000000"/>
  </node>
  <node label="ACADS" id="-2653">
    <att type="integer" name="webLinkIDType" value="1"/>
    <att type="string" name="webLinkIDName" value="Short-chain specific acyl-CoA dehydrogenase, mitochondrial Precursor (SCAD)(EC 1.3.99.2)(Butyryl-CoA dehydrogenase) [Source:UniProtKB/Swiss-Prot;Acc:P16219]"/>
    <att type="string" name="webLinkID" value="ENSG00000122971"/>
    <att type="integer" name="Degree" value="1"/>
    <att type="string" name="nodeType" value="protein"/>
    <att type="string" name="nodeStatus" value="Query"/>
    <att type="string" name="canonicalName" value="ACADS"/>
    <att type="integer" name="number1stNeighbors" value="0"/>
    <graphics type="ELLIPSE" h="30.0" w="70.0" x="3296.96337890625" y="1748.12939453125" fill="#000000" width="1" outline="#000000"/>
  </node>
  <node label="TRIM63" id="-2652">
    <att type="integer" name="webLinkIDType" value="1"/>
    <att type="string" name="webLinkIDName" value="E3 ubiquitin-protein ligase TRIM63 (EC 6.3.2.-)(Tripartite motif-containing protein 63)(Muscle-specific RING finger protein 1)(MURF-1)(MuRF1)(RING finger protein 28)(Striated muscle RING zinc finger protein)(Iris RING finger protein) [Source:UniProtKB/Swiss-Prot;Acc:Q969Q1]"/>
    <att type="string" name="webLinkID" value="ENSG00000158022"/>
    <att type="integer" name="Degree" value="1"/>
    <att type="string" name="nodeType" value="protein"/>
    <att type="string" name="nodeStatus" value="Query"/>
    <att type="string" name="canonicalName" value="TRIM63"/>
    <att type="integer" name="number1stNeighbors" value="0"/>
    <graphics type="ELLIPSE" h="30.0" w="70.0" x="3976.954833984375" y="2238.480712890625" fill="#000000" width="1" outline="#000000"/>
  </node>
  <node label="ABCC9" id="-2651">
    <att type="integer" name="webLinkIDType" value="1"/>
    <att type="string" name="webLinkIDName" value="ATP-binding cassette transporter sub-family C member 9 (Sulfonylurea receptor 2) [Source:UniProtKB/Swiss-Prot;Acc:O60706]"/>
    <att type="string" name="webLinkID" value="ENSG00000069431"/>
    <att type="integer" name="Degree" value="2"/>
    <att type="string" name="nodeType" value="protein"/>
    <att type="string" name="nodeStatus" value="Query"/>
    <att type="string" name="canonicalName" value="ABCC9"/>
    <att type="integer" name="number1stNeighbors" value="0"/>
    <graphics type="ELLIPSE" h="30.0" w="70.0" x="2324.17724609375" y="3047.4365234375" fill="#000000" width="1" outline="#000000"/>
  </node>
  <node label="STXBP1" id="-2650">
    <att type="integer" name="webLinkIDType" value="1"/>
    <att type="string" name="webLinkIDName" value="Syntaxin-binding protein 1 (Unc-18 homolog)(Unc-18-1)(Unc-18A)(N-Sec1)(p67) [Source:UniProtKB/Swiss-Prot;Acc:P61764]"/>
    <att type="string" name="webLinkID" value="ENSG00000136854"/>
    <att type="integer" name="Degree" value="1"/>
    <att type="string" name="nodeType" value="protein"/>
    <att type="string" name="nodeStatus" value="Query"/>
    <att type="string" name="canonicalName" value="STXBP1"/>
    <att type="integer" name="number1stNeighbors" value="0"/>
    <graphics type="ELLIPSE" h="30.0" w="70.0" x="1709.23046875" y="3172.2333984375" fill="#000000" width="1" outline="#000000"/>
  </node>
  <node label="SLC22A2" id="-2649">
    <att type="integer" name="webLinkIDType" value="1"/>
    <att type="string" name="webLinkIDName" value="Solute carrier family 22 member 2 (Organic cation transporter 2)(hOCT2) [Source:UniProtKB/Swiss-Prot;Acc:O15244]"/>
    <att type="string" name="webLinkID" value="ENSG00000112499"/>
    <att type="integer" name="Degree" value="1"/>
    <att type="string" name="nodeType" value="protein"/>
    <att type="string" name="nodeStatus" value="Query"/>
    <att type="string" name="canonicalName" value="SLC22A2"/>
    <att type="integer" name="number1stNeighbors" value="0"/>
    <graphics type="ELLIPSE" h="30.0" w="70.0" x="2483.661376953125" y="3417.92138671875" fill="#000000" width="1" outline="#000000"/>
  </node>
  <node label="SYT4" id="-2648">
    <att type="integer" name="webLinkIDType" value="1"/>
    <att type="string" name="webLinkIDName" value="Synaptotagmin-4 (Synaptotagmin IV)(SytIV) [Source:UniProtKB/Swiss-Prot;Acc:Q9H2B2]"/>
    <att type="string" name="webLinkID" value="ENSG00000132872"/>
    <att type="integer" name="Degree" value="1"/>
    <att type="string" name="nodeType" value="protein"/>
    <att type="string" name="nodeStatus" value="Query"/>
    <att type="string" name="canonicalName" value="SYT4"/>
    <att type="integer" name="number1stNeighbors" value="0"/>
    <graphics type="ELLIPSE" h="30.0" w="70.0" x="2964.568603515625" y="3317.841552734375" fill="#000000" width="1" outline="#000000"/>
  </node>
  <node label="SEPT2" id="-2647">
    <att type="integer" name="webLinkIDType" value="1"/>
    <att type="string" name="webLinkIDName" value="Septin-2 (Neural precursor cell expressed developmentally down-regulated protein 5)(NEDD-5) [Source:UniProtKB/Swiss-Prot;Acc:Q15019]"/>
    <att type="string" name="webLinkID" value="ENSG00000168385"/>
    <att type="integer" name="Degree" value="1"/>
    <att type="string" name="nodeType" value="protein"/>
    <att type="string" name="nodeStatus" value="Query"/>
    <att type="string" name="canonicalName" value="SEPT2"/>
    <att type="integer" name="number1stNeighbors" value="0"/>
    <graphics type="ELLIPSE" h="30.0" w="70.0" x="2676.3388671875" y="3576.31982421875" fill="#000000" width="1" outline="#000000"/>
  </node>
  <node label="STXBP6" id="-2646">
    <att type="integer" name="webLinkIDType" value="1"/>
    <att type="string" name="webLinkIDName" value="Syntaxin-binding protein 6 (Amisyn) [Source:UniProtKB/Swiss-Prot;Acc:Q8NFX7]"/>
    <att type="string" name="webLinkID" value="ENSG00000168952"/>
    <att type="integer" name="Degree" value="1"/>
    <att type="string" name="nodeType" value="protein"/>
    <att type="string" name="nodeStatus" value="Query"/>
    <att type="string" name="canonicalName" value="STXBP6"/>
    <att type="integer" name="number1stNeighbors" value="0"/>
    <graphics type="ELLIPSE" h="30.0" w="70.0" x="2764.56689453125" y="2461.5693359375" fill="#000000" width="1" outline="#000000"/>
  </node>
  <node label="SNPH" id="-2645">
    <att type="integer" name="webLinkIDType" value="1"/>
    <att type="string" name="webLinkIDName" value="Double-strand-break repair protein rad21-like protein 1  [Source:UniProtKB/Swiss-Prot;Acc:Q9H4I0]"/>
    <att type="string" name="webLinkID" value="ENSG00000101298"/>
    <att type="integer" name="Degree" value="1"/>
    <att type="string" name="nodeType" value="protein"/>
    <att type="string" name="nodeStatus" value="Query"/>
    <att type="string" name="canonicalName" value="SNPH"/>
    <att type="integer" name="number1stNeighbors" value="0"/>
    <graphics type="ELLIPSE" h="30.0" w="70.0" x="2789.515625" y="3775.893310546875" fill="#000000" width="1" outline="#000000"/>
  </node>
  <node label="CPLX1" id="-2644">
    <att type="integer" name="webLinkIDType" value="1"/>
    <att type="string" name="webLinkIDName" value="Uncharacterized protein ENSP00000305613 Fragment  [Source:UniProtKB/TrEMBL;Acc:A6NI80]"/>
    <att type="string" name="webLinkID" value="ENSG00000168993"/>
    <att type="integer" name="Degree" value="2"/>
    <att type="string" name="nodeType" value="protein"/>
    <att type="string" name="nodeStatus" value="Query"/>
    <att type="string" name="canonicalName" value="CPLX1"/>
    <att type="integer" name="number1stNeighbors" value="0"/>
    <graphics type="ELLIPSE" h="30.0" w="70.0" x="3192.543701171875" y="2091.248779296875" fill="#000000" width="1" outline="#000000"/>
  </node>
  <node label="CACNA1A" id="-2643">
    <att type="integer" name="webLinkIDType" value="1"/>
    <att type="string" name="webLinkIDName" value="Voltage-dependent P/Q-type calcium channel subunit alpha-1A (Voltage-gated calcium channel subunit alpha Cav2.1)(Calcium channel, L type, alpha-1 polypeptide isoform 4)(Brain calcium channel I)(BI) [Source:UniProtKB/Swiss-Prot;Acc:O00555]"/>
    <att type="string" name="webLinkID" value="ENSG00000141837"/>
    <att type="integer" name="Degree" value="2"/>
    <att type="string" name="nodeType" value="protein"/>
    <att type="string" name="nodeStatus" value="Query"/>
    <att type="string" name="canonicalName" value="CACNA1A"/>
    <att type="integer" name="number1stNeighbors" value="0"/>
    <graphics type="ELLIPSE" h="30.0" w="70.0" x="2992.24853515625" y="3332.023193359375" fill="#000000" width="1" outline="#000000"/>
  </node>
  <node label="SCNN1A" id="-2642">
    <att type="integer" name="webLinkIDType" value="1"/>
    <att type="string" name="webLinkIDName" value="Amiloride-sensitive sodium channel subunit alpha (Epithelial Na(+) channel subunit alpha)(Alpha-ENaC)(SCNEA)(Nonvoltage-gated sodium channel 1 subunit alpha)(Alpha-NaCH) [Source:UniProtKB/Swiss-Prot;Acc:P37088]"/>
    <att type="string" name="webLinkID" value="ENSG00000111319"/>
    <att type="integer" name="Degree" value="1"/>
    <att type="string" name="nodeType" value="protein"/>
    <att type="string" name="nodeStatus" value="Query"/>
    <att type="string" name="canonicalName" value="SCNN1A"/>
    <att type="integer" name="number1stNeighbors" value="0"/>
    <graphics type="ELLIPSE" h="30.0" w="70.0" x="3631.762939453125" y="2946.791259765625" fill="#000000" width="1" outline="#000000"/>
  </node>
  <node label="SYT1" id="-2641">
    <att type="integer" name="webLinkIDType" value="1"/>
    <att type="string" name="webLinkIDName" value="Synaptotagmin-1 (Synaptotagmin I)(SytI)(p65) [Source:UniProtKB/Swiss-Prot;Acc:P21579]"/>
    <att type="string" name="webLinkID" value="ENSG00000067715"/>
    <att type="integer" name="Degree" value="2"/>
    <att type="string" name="nodeType" value="protein"/>
    <att type="string" name="nodeStatus" value="Query"/>
    <att type="string" name="canonicalName" value="SYT1"/>
    <att type="integer" name="number1stNeighbors" value="0"/>
    <graphics type="ELLIPSE" h="30.0" w="70.0" x="2419.5087890625" y="3692.312255859375" fill="#000000" width="1" outline="#000000"/>
  </node>
  <node label="NAPA" id="-2640">
    <att type="integer" name="webLinkIDType" value="1"/>
    <att type="string" name="webLinkIDName" value="Alpha-soluble NSF attachment protein (SNAP-alpha)(N-ethylmaleimide-sensitive factor attachment protein alpha) [Source:UniProtKB/Swiss-Prot;Acc:P54920]"/>
    <att type="string" name="webLinkID" value="ENSG00000105402"/>
    <att type="integer" name="Degree" value="2"/>
    <att type="string" name="nodeType" value="protein"/>
    <att type="string" name="nodeStatus" value="Query"/>
    <att type="string" name="canonicalName" value="NAPA"/>
    <att type="integer" name="number1stNeighbors" value="0"/>
    <graphics type="ELLIPSE" h="30.0" w="70.0" x="3129.429931640625" y="2371.3310546875" fill="#000000" width="1" outline="#000000"/>
  </node>
  <node label="SLC6A1" id="-2639">
    <att type="integer" name="webLinkIDType" value="1"/>
    <att type="string" name="webLinkIDName" value="Sodium- and chloride-dependent GABA transporter 1 (GAT-1)(Solute carrier family 6 member 1) [Source:UniProtKB/Swiss-Prot;Acc:P30531]"/>
    <att type="string" name="webLinkID" value="ENSG00000157103"/>
    <att type="integer" name="Degree" value="1"/>
    <att type="string" name="nodeType" value="protein"/>
    <att type="string" name="nodeStatus" value="Query"/>
    <att type="string" name="canonicalName" value="SLC6A1"/>
    <att type="integer" name="number1stNeighbors" value="0"/>
    <graphics type="ELLIPSE" h="30.0" w="70.0" x="2526.78515625" y="2212.9150390625" fill="#000000" width="1" outline="#000000"/>
  </node>
  <node label="SLC6A9" id="-2638">
    <att type="integer" name="webLinkIDType" value="1"/>
    <att type="string" name="webLinkIDName" value="Sodium- and chloride-dependent glycine transporter 1 (GlyT1)(GlyT-1)(Solute carrier family 6 member 9) [Source:UniProtKB/Swiss-Prot;Acc:P48067]"/>
    <att type="string" name="webLinkID" value="ENSG00000196517"/>
    <att type="integer" name="Degree" value="1"/>
    <att type="string" name="nodeType" value="protein"/>
    <att type="string" name="nodeStatus" value="Query"/>
    <att type="string" name="canonicalName" value="SLC6A9"/>
    <att type="integer" name="number1stNeighbors" value="0"/>
    <graphics type="ELLIPSE" h="30.0" w="70.0" x="2006.266357421875" y="3219.30322265625" fill="#000000" width="1" outline="#000000"/>
  </node>
  <node label="TXLNB" id="-2637">
    <att type="integer" name="webLinkIDType" value="1"/>
    <att type="string" name="webLinkIDName" value="Beta-taxilin (Muscle-derived protein 77)(hMDP77) [Source:UniProtKB/Swiss-Prot;Acc:Q8N3L3]"/>
    <att type="string" name="webLinkID" value="ENSG00000164440"/>
    <att type="integer" name="Degree" value="1"/>
    <att type="string" name="nodeType" value="protein"/>
    <att type="string" name="nodeStatus" value="Query"/>
    <att type="string" name="canonicalName" value="TXLNB"/>
    <att type="integer" name="number1stNeighbors" value="0"/>
    <graphics type="ELLIPSE" h="30.0" w="70.0" x="2075.664794921875" y="3314.978271484375" fill="#000000" width="1" outline="#000000"/>
  </node>
  <node label="SNAP29" id="-2636">
    <att type="integer" name="webLinkIDType" value="1"/>
    <att type="string" name="webLinkIDName" value="Synaptosomal-associated protein 29 (SNAP-29)(Vesicle-membrane fusion protein SNAP-29)(Soluble 29 kDa NSF attachment protein) [Source:UniProtKB/Swiss-Prot;Acc:O95721]"/>
    <att type="string" name="webLinkID" value="ENSG00000099940"/>
    <att type="integer" name="Degree" value="1"/>
    <att type="string" name="nodeType" value="protein"/>
    <att type="string" name="nodeStatus" value="Query"/>
    <att type="string" name="canonicalName" value="SNAP29"/>
    <att type="integer" name="number1stNeighbors" value="0"/>
    <graphics type="ELLIPSE" h="30.0" w="70.0" x="2994.884521484375" y="3037.424072265625" fill="#000000" width="1" outline="#000000"/>
  </node>
  <node label="KIAA1128" id="-2635">
    <att type="integer" name="webLinkIDType" value="1"/>
    <att type="string" name="webLinkIDName" value="Protein GCAP14 homolog  [Source:UniProtKB/Swiss-Prot;Acc:Q9H7U1]"/>
    <att type="string" name="webLinkID" value="ENSG00000107771"/>
    <att type="integer" name="Degree" value="1"/>
    <att type="string" name="nodeType" value="protein"/>
    <att type="string" name="nodeStatus" value="Query"/>
    <att type="string" name="canonicalName" value="KIAA1128"/>
    <att type="integer" name="number1stNeighbors" value="0"/>
    <graphics type="ELLIPSE" h="30.0" w="70.0" x="2023.890625" y="3627.11474609375" fill="#000000" width="1" outline="#000000"/>
  </node>
  <node label="SCNN1B" id="-2634">
    <att type="integer" name="webLinkIDType" value="1"/>
    <att type="string" name="webLinkIDName" value="Amiloride-sensitive sodium channel subunit beta (Epithelial Na(+) channel subunit beta)(Beta-ENaC)(ENaCB)(SCNEB)(Nonvoltage-gated sodium channel 1 subunit beta)(Beta-NaCH) [Source:UniProtKB/Swiss-Prot;Acc:P51168]"/>
    <att type="string" name="webLinkID" value="ENSG00000168447"/>
    <att type="integer" name="Degree" value="1"/>
    <att type="string" name="nodeType" value="protein"/>
    <att type="string" name="nodeStatus" value="Query"/>
    <att type="string" name="canonicalName" value="SCNN1B"/>
    <att type="integer" name="number1stNeighbors" value="0"/>
    <graphics type="ELLIPSE" h="30.0" w="70.0" x="2376.7890625" y="3633.16357421875" fill="#000000" width="1" outline="#000000"/>
  </node>
  <node label="RAB3A" id="-2633">
    <att type="integer" name="webLinkIDType" value="1"/>
    <att type="string" name="webLinkIDName" value="Ras-related protein Rab-3A  [Source:UniProtKB/Swiss-Prot;Acc:P20336]"/>
    <att type="string" name="webLinkID" value="ENSG00000105649"/>
    <att type="integer" name="Degree" value="1"/>
    <att type="string" name="nodeType" value="protein"/>
    <att type="string" name="nodeStatus" value="Query"/>
    <att type="string" name="canonicalName" value="RAB3A"/>
    <att type="integer" name="number1stNeighbors" value="0"/>
    <graphics type="ELLIPSE" h="30.0" w="70.0" x="3266.454833984375" y="3525.47265625" fill="#000000" width="1" outline="#000000"/>
  </node>
  <node label="DBH" id="-2632">
    <att type="integer" name="webLinkIDType" value="1"/>
    <att type="string" name="webLinkIDName" value="Dopamine beta-hydroxylase (EC 1.14.17.1)(Dopamine beta-monooxygenase) [Contains Soluble dopamine beta-hydroxylase] [Source:UniProtKB/Swiss-Prot;Acc:P09172]"/>
    <att type="string" name="webLinkID" value="ENSG00000123454"/>
    <att type="integer" name="Degree" value="1"/>
    <att type="string" name="nodeType" value="protein"/>
    <att type="string" name="nodeStatus" value="Query"/>
    <att type="string" name="canonicalName" value="DBH"/>
    <att type="integer" name="number1stNeighbors" value="0"/>
    <graphics type="ELLIPSE" h="30.0" w="70.0" x="2004.2904052734375" y="3397.36279296875" fill="#000000" width="1" outline="#000000"/>
  </node>
  <node label="SLC6A3" id="-2631">
    <att type="integer" name="webLinkIDType" value="1"/>
    <att type="string" name="webLinkIDName" value="Sodium-dependent dopamine transporter (DA transporter)(DAT)(Solute carrier family 6 member 3) [Source:UniProtKB/Swiss-Prot;Acc:Q01959]"/>
    <att type="string" name="webLinkID" value="ENSG00000142319"/>
    <att type="integer" name="Degree" value="1"/>
    <att type="string" name="nodeType" value="protein"/>
    <att type="string" name="nodeStatus" value="Query"/>
    <att type="string" name="canonicalName" value="SLC6A3"/>
    <att type="integer" name="number1stNeighbors" value="0"/>
    <graphics type="ELLIPSE" h="30.0" w="70.0" x="2771.44287109375" y="3622.99609375" fill="#000000" width="1" outline="#000000"/>
  </node>
  <node label="RIMS1" id="-2630">
    <att type="integer" name="webLinkIDType" value="1"/>
    <att type="string" name="webLinkIDName" value="Regulating synaptic membrane exocytosis protein 1 (Rab3-interacting molecule 1)(RIM 1) [Source:UniProtKB/Swiss-Prot;Acc:Q86UR5]"/>
    <att type="string" name="webLinkID" value="ENSG00000079841"/>
    <att type="integer" name="Degree" value="1"/>
    <att type="string" name="nodeType" value="protein"/>
    <att type="string" name="nodeStatus" value="Query"/>
    <att type="string" name="canonicalName" value="RIMS1"/>
    <att type="integer" name="number1stNeighbors" value="0"/>
    <graphics type="ELLIPSE" h="30.0" w="70.0" x="3188.5498046875" y="3722.671142578125" fill="#000000" width="1" outline="#000000"/>
  </node>
  <node label="CPLX2" id="-2629">
    <att type="integer" name="webLinkIDType" value="1"/>
    <att type="string" name="webLinkIDName" value="Complexin-2 (Complexin II)(CPX II)(Synaphin-1) [Source:UniProtKB/Swiss-Prot;Acc:Q6PUV4]"/>
    <att type="string" name="webLinkID" value="ENSG00000145920"/>
    <att type="integer" name="Degree" value="1"/>
    <att type="string" name="nodeType" value="protein"/>
    <att type="string" name="nodeStatus" value="Query"/>
    <att type="string" name="canonicalName" value="CPLX2"/>
    <att type="integer" name="number1stNeighbors" value="0"/>
    <graphics type="ELLIPSE" h="30.0" w="70.0" x="1991.0294189453125" y="3496.345703125" fill="#000000" width="1" outline="#000000"/>
  </node>
  <node label="VAMP2" id="-2628">
    <att type="integer" name="webLinkIDType" value="1"/>
    <att type="string" name="webLinkIDName" value="Vesicle-associated membrane protein 2 (VAMP-2)(Synaptobrevin-2) [Source:UniProtKB/Swiss-Prot;Acc:P63027]"/>
    <att type="string" name="webLinkID" value="ENSG00000179036"/>
    <att type="integer" name="Degree" value="2"/>
    <att type="string" name="nodeType" value="protein"/>
    <att type="string" name="nodeStatus" value="Query"/>
    <att type="string" name="canonicalName" value="VAMP2"/>
    <att type="integer" name="number1stNeighbors" value="0"/>
    <graphics type="ELLIPSE" h="30.0" w="70.0" x="2148.1015625" y="2703.109619140625" fill="#000000" width="1" outline="#000000"/>
  </node>
  <node label="KIF5B" id="-2627">
    <att type="integer" name="webLinkIDType" value="1"/>
    <att type="string" name="webLinkIDName" value="Kinesin-1 heavy chain (Ubiquitous kinesin heavy chain)(UKHC)(Conventional kinesin heavy chain) [Source:UniProtKB/Swiss-Prot;Acc:P33176]"/>
    <att type="string" name="webLinkID" value="ENSG00000170759"/>
    <att type="integer" name="Degree" value="3"/>
    <att type="string" name="nodeType" value="protein"/>
    <att type="string" name="nodeStatus" value="Query"/>
    <att type="string" name="canonicalName" value="KIF5B"/>
    <att type="integer" name="number1stNeighbors" value="0"/>
    <graphics type="ELLIPSE" h="30.0" w="70.0" x="2339.328369140625" y="2762.8583984375" fill="#000000" width="1" outline="#000000"/>
  </node>
  <node label="GOLSYN" id="-2626">
    <att type="integer" name="webLinkIDType" value="1"/>
    <att type="string" name="webLinkIDName" value="Syntabulin (Syntaxin-1-binding protein)(Golgi-localized syntaphilin-related protein) [Source:UniProtKB/Swiss-Prot;Acc:Q9NX95]"/>
    <att type="string" name="webLinkID" value="ENSG00000147642"/>
    <att type="integer" name="Degree" value="1"/>
    <att type="string" name="nodeType" value="protein"/>
    <att type="string" name="nodeStatus" value="Query"/>
    <att type="string" name="canonicalName" value="GOLSYN"/>
    <att type="integer" name="number1stNeighbors" value="0"/>
    <graphics type="ELLIPSE" h="30.0" w="70.0" x="2761.273681640625" y="3459.0009765625" fill="#000000" width="1" outline="#000000"/>
  </node>
  <node label="SDCBP" id="-2625">
    <att type="integer" name="webLinkIDType" value="1"/>
    <att type="string" name="webLinkIDName" value="Syntenin-1 (Syndecan-binding protein 1)(Melanoma differentiation-associated protein 9)(MDA-9)(Scaffold protein Pbp1)(Pro-TGF-alpha cytoplasmic domain-interacting protein 18)(TACIP18) [Source:UniProtKB/Swiss-Prot;Acc:O00560]"/>
    <att type="string" name="webLinkID" value="ENSG00000137575"/>
    <att type="integer" name="Degree" value="2"/>
    <att type="string" name="nodeType" value="protein"/>
    <att type="string" name="nodeStatus" value="Query"/>
    <att type="string" name="canonicalName" value="SDCBP"/>
    <att type="integer" name="number1stNeighbors" value="0"/>
    <graphics type="ELLIPSE" h="30.0" w="70.0" x="2622.54052734375" y="3029.66552734375" fill="#000000" width="1" outline="#000000"/>
  </node>
  <node label="CACNG2" id="-2624">
    <att type="integer" name="webLinkIDType" value="1"/>
    <att type="string" name="webLinkIDName" value="Voltage-dependent calcium channel gamma-2 subunit (Neuronal voltage-gated calcium channel gamma-2 subunit) [Source:UniProtKB/Swiss-Prot;Acc:Q9Y698]"/>
    <att type="string" name="webLinkID" value="ENSG00000166862"/>
    <att type="integer" name="Degree" value="3"/>
    <att type="string" name="nodeType" value="protein"/>
    <att type="string" name="nodeStatus" value="Query"/>
    <att type="string" name="canonicalName" value="CACNG2"/>
    <att type="integer" name="number1stNeighbors" value="0"/>
    <graphics type="ELLIPSE" h="30.0" w="70.0" x="2336.570556640625" y="3593.59521484375" fill="#000000" width="1" outline="#000000"/>
  </node>
  <node label="CACNA1B" id="-2623">
    <att type="integer" name="webLinkIDType" value="1"/>
    <att type="string" name="webLinkIDName" value="Voltage-dependent N-type calcium channel subunit alpha-1B (Voltage-gated calcium channel subunit alpha Cav2.2)(Calcium channel, L type, alpha-1 polypeptide isoform 5)(Brain calcium channel III)(BIII) [Source:UniProtKB/Swiss-Prot;Acc:Q00975]"/>
    <att type="string" name="webLinkID" value="ENSG00000148408"/>
    <att type="integer" name="Degree" value="1"/>
    <att type="string" name="nodeType" value="protein"/>
    <att type="string" name="nodeStatus" value="Query"/>
    <att type="string" name="canonicalName" value="CACNA1B"/>
    <att type="integer" name="number1stNeighbors" value="0"/>
    <graphics type="ELLIPSE" h="30.0" w="70.0" x="2412.0693359375" y="3743.134521484375" fill="#000000" width="1" outline="#000000"/>
  </node>
  <node label="CFTR" id="-2622">
    <att type="integer" name="webLinkIDType" value="1"/>
    <att type="string" name="webLinkIDName" value="Cystic fibrosis transmembrane conductance regulator (CFTR)(cAMP-dependent chloride channel)(ATP-binding cassette transporter sub-family C member 7) [Source:UniProtKB/Swiss-Prot;Acc:P13569]"/>
    <att type="string" name="webLinkID" value="ENSG00000001626"/>
    <att type="integer" name="Degree" value="2"/>
    <att type="string" name="nodeType" value="protein"/>
    <att type="string" name="nodeStatus" value="Query"/>
    <att type="string" name="canonicalName" value="CFTR"/>
    <att type="integer" name="number1stNeighbors" value="0"/>
    <graphics type="ELLIPSE" h="30.0" w="70.0" x="2154.75244140625" y="3105.072998046875" fill="#000000" width="1" outline="#000000"/>
  </node>
  <node label="SEPT5" id="-2621">
    <att type="integer" name="webLinkIDType" value="1"/>
    <att type="string" name="webLinkIDName" value="Septin-5 (Peanut-like protein 1)(Cell division control-related protein 1)(CDCrel-1) [Source:UniProtKB/Swiss-Prot;Acc:Q99719]"/>
    <att type="string" name="webLinkID" value="ENSG00000184702"/>
    <att type="integer" name="Degree" value="1"/>
    <att type="string" name="nodeType" value="protein"/>
    <att type="string" name="nodeStatus" value="Query"/>
    <att type="string" name="canonicalName" value="SEPT5"/>
    <att type="integer" name="number1stNeighbors" value="0"/>
    <graphics type="ELLIPSE" h="30.0" w="70.0" x="3402.822509765625" y="2566.315185546875" fill="#000000" width="1" outline="#000000"/>
  </node>
  <node label="SLC6A2" id="-2620">
    <att type="integer" name="webLinkIDType" value="1"/>
    <att type="string" name="webLinkIDName" value="Sodium-dependent noradrenaline transporter (Norepinephrine transporter)(NET)(Solute carrier family 6 member 2) [Source:UniProtKB/Swiss-Prot;Acc:P23975]"/>
    <att type="string" name="webLinkID" value="ENSG00000103546"/>
    <att type="integer" name="Degree" value="1"/>
    <att type="string" name="nodeType" value="protein"/>
    <att type="string" name="nodeStatus" value="Query"/>
    <att type="string" name="canonicalName" value="SLC6A2"/>
    <att type="integer" name="number1stNeighbors" value="0"/>
    <graphics type="ELLIPSE" h="30.0" w="70.0" x="2836.4404296875" y="3244.514404296875" fill="#000000" width="1" outline="#000000"/>
  </node>
  <node label="NSF" id="-2619">
    <att type="integer" name="webLinkIDType" value="1"/>
    <att type="string" name="webLinkIDName" value="Vesicle-fusing ATPase (EC 3.6.4.6)(N-ethylmaleimide-sensitive fusion protein)(NEM-sensitive fusion protein)(Vesicular-fusion protein NSF) [Source:UniProtKB/Swiss-Prot;Acc:P46459]"/>
    <att type="string" name="webLinkID" value="ENSG00000073969"/>
    <att type="integer" name="Degree" value="2"/>
    <att type="string" name="nodeType" value="protein"/>
    <att type="string" name="nodeStatus" value="Query"/>
    <att type="string" name="canonicalName" value="NSF"/>
    <att type="integer" name="number1stNeighbors" value="0"/>
    <graphics type="ELLIPSE" h="30.0" w="70.0" x="3094.268798828125" y="3400.6181640625" fill="#000000" width="1" outline="#000000"/>
  </node>
  <node label="SLC6A5" id="-2618">
    <att type="integer" name="webLinkIDType" value="1"/>
    <att type="string" name="webLinkIDName" value="Sodium- and chloride-dependent glycine transporter 2 (GlyT2)(GlyT-2)(Solute carrier family 6 member 5) [Source:UniProtKB/Swiss-Prot;Acc:Q9Y345]"/>
    <att type="string" name="webLinkID" value="ENSG00000165970"/>
    <att type="integer" name="Degree" value="1"/>
    <att type="string" name="nodeType" value="protein"/>
    <att type="string" name="nodeStatus" value="Query"/>
    <att type="string" name="canonicalName" value="SLC6A5"/>
    <att type="integer" name="number1stNeighbors" value="0"/>
    <graphics type="ELLIPSE" h="30.0" w="70.0" x="2968.669189453125" y="3706.482177734375" fill="#000000" width="1" outline="#000000"/>
  </node>
  <node label="SYT5" id="-2617">
    <att type="integer" name="webLinkIDType" value="1"/>
    <att type="string" name="webLinkIDName" value="Synaptotagmin-5 (Synaptotagmin V)(SytV) [Source:UniProtKB/Swiss-Prot;Acc:O00445]"/>
    <att type="string" name="webLinkID" value="ENSG00000129990"/>
    <att type="integer" name="Degree" value="1"/>
    <att type="string" name="nodeType" value="protein"/>
    <att type="string" name="nodeStatus" value="Query"/>
    <att type="string" name="canonicalName" value="SYT5"/>
    <att type="integer" name="number1stNeighbors" value="0"/>
    <graphics type="ELLIPSE" h="30.0" w="70.0" x="3312.241943359375" y="3679.538818359375" fill="#000000" width="1" outline="#000000"/>
  </node>
  <node label="CACNG4" id="-2616">
    <att type="integer" name="webLinkIDType" value="1"/>
    <att type="string" name="webLinkIDName" value="Voltage-dependent calcium channel gamma-4 subunit (Neuronal voltage-gated calcium channel gamma-4 subunit) [Source:UniProtKB/Swiss-Prot;Acc:Q9UBN1]"/>
    <att type="string" name="webLinkID" value="ENSG00000075461"/>
    <att type="integer" name="Degree" value="1"/>
    <att type="string" name="nodeType" value="protein"/>
    <att type="string" name="nodeStatus" value="Query"/>
    <att type="string" name="canonicalName" value="CACNG4"/>
    <att type="integer" name="number1stNeighbors" value="0"/>
    <graphics type="ELLIPSE" h="30.0" w="70.0" x="2220.824951171875" y="2948.544921875" fill="#000000" width="1" outline="#000000"/>
  </node>
  <node label="VAMP7" id="-2615">
    <att type="integer" name="webLinkIDType" value="1"/>
    <att type="string" name="webLinkIDName" value="Vesicle-associated membrane protein 7 (VAMP-7)(Synaptobrevin-like protein 1)(Tetanus-insensitive VAMP)(Ti-VAMP) [Source:UniProtKB/Swiss-Prot;Acc:P51809]"/>
    <att type="string" name="webLinkID" value="ENSG00000124333"/>
    <att type="integer" name="Degree" value="1"/>
    <att type="string" name="nodeType" value="protein"/>
    <att type="string" name="nodeStatus" value="Query"/>
    <att type="string" name="canonicalName" value="VAMP7"/>
    <att type="integer" name="number1stNeighbors" value="0"/>
    <graphics type="ELLIPSE" h="30.0" w="70.0" x="1693.6468505859375" y="3119.107177734375" fill="#000000" width="1" outline="#000000"/>
  </node>
  <node label="SCNN1G" id="-2614">
    <att type="integer" name="webLinkIDType" value="1"/>
    <att type="string" name="webLinkIDName" value="Amiloride-sensitive sodium channel subunit gamma (Epithelial Na(+) channel subunit gamma)(Gamma-ENaC)(SCNEG)(Nonvoltage-gated sodium channel 1 subunit gamma)(Gamma-NaCH) [Source:UniProtKB/Swiss-Prot;Acc:P51170]"/>
    <att type="string" name="webLinkID" value="ENSG00000166828"/>
    <att type="integer" name="Degree" value="1"/>
    <att type="string" name="nodeType" value="protein"/>
    <att type="string" name="nodeStatus" value="Query"/>
    <att type="string" name="canonicalName" value="SCNN1G"/>
    <att type="integer" name="number1stNeighbors" value="0"/>
    <graphics type="ELLIPSE" h="30.0" w="70.0" x="3138.593505859375" y="3423.21630859375" fill="#000000" width="1" outline="#000000"/>
  </node>
  <node label="DAPK1" id="-2613">
    <att type="integer" name="webLinkIDType" value="1"/>
    <att type="string" name="webLinkIDName" value="Death-associated protein kinase 1 (DAP kinase 1)(EC 2.7.11.1) [Source:UniProtKB/Swiss-Prot;Acc:P53355]"/>
    <att type="string" name="webLinkID" value="ENSG00000196730"/>
    <att type="integer" name="Degree" value="1"/>
    <att type="string" name="nodeType" value="protein"/>
    <att type="string" name="nodeStatus" value="Query"/>
    <att type="string" name="canonicalName" value="DAPK1"/>
    <att type="integer" name="number1stNeighbors" value="0"/>
    <graphics type="ELLIPSE" h="30.0" w="70.0" x="3154.306640625" y="3561.57763671875" fill="#000000" width="1" outline="#000000"/>
  </node>
  <node label="TXLNA" id="-2612">
    <att type="integer" name="webLinkIDType" value="1"/>
    <att type="string" name="webLinkIDName" value="Alpha-taxilin  [Source:UniProtKB/Swiss-Prot;Acc:P40222]"/>
    <att type="string" name="webLinkID" value="ENSG00000084652"/>
    <att type="integer" name="Degree" value="1"/>
    <att type="string" name="nodeType" value="protein"/>
    <att type="string" name="nodeStatus" value="Query"/>
    <att type="string" name="canonicalName" value="TXLNA"/>
    <att type="integer" name="number1stNeighbors" value="0"/>
    <graphics type="ELLIPSE" h="30.0" w="70.0" x="3716.102783203125" y="2788.74169921875" fill="#000000" width="1" outline="#000000"/>
  </node>
  <node label="CACNB3" id="-2611">
    <att type="integer" name="webLinkIDType" value="1"/>
    <att type="string" name="webLinkIDName" value="Voltage-dependent L-type calcium channel subunit beta-3 (CAB3)(Calcium channel voltage-dependent subunit beta 3) [Source:UniProtKB/Swiss-Prot;Acc:P54284]"/>
    <att type="string" name="webLinkID" value="ENSG00000167535"/>
    <att type="integer" name="Degree" value="1"/>
    <att type="string" name="nodeType" value="protein"/>
    <att type="string" name="nodeStatus" value="Query"/>
    <att type="string" name="canonicalName" value="CACNB3"/>
    <att type="integer" name="number1stNeighbors" value="0"/>
    <graphics type="ELLIPSE" h="30.0" w="70.0" x="2078.64501953125" y="3471.2568359375" fill="#000000" width="1" outline="#000000"/>
  </node>
  <node label="NAPB" id="-2610">
    <att type="integer" name="webLinkIDType" value="1"/>
    <att type="string" name="webLinkIDName" value="Beta-soluble NSF attachment protein (SNAP-beta)(N-ethylmaleimide-sensitive factor attachment protein beta) [Source:UniProtKB/Swiss-Prot;Acc:Q9H115]"/>
    <att type="string" name="webLinkID" value="ENSG00000125814"/>
    <att type="integer" name="Degree" value="1"/>
    <att type="string" name="nodeType" value="protein"/>
    <att type="string" name="nodeStatus" value="Query"/>
    <att type="string" name="canonicalName" value="NAPB"/>
    <att type="integer" name="number1stNeighbors" value="0"/>
    <graphics type="ELLIPSE" h="30.0" w="70.0" x="2681.908935546875" y="3527.447265625" fill="#000000" width="1" outline="#000000"/>
  </node>
  <node label="TRDMT1" id="-2609">
    <att type="integer" name="webLinkIDType" value="1"/>
    <att type="string" name="webLinkIDName" value="tRNA (cytosine-5-)-methyltransferase (EC 2.1.1.29)(DNA (cytosine-5)-methyltransferase-like protein 2)(Dnmt2)(DNA methyltransferase homolog HsaIIP)(DNA MTase homolog HsaIIP)(M.HsaIIP)(PuMet) [Source:UniProtKB/Swiss-Prot;Acc:O14717]"/>
    <att type="string" name="webLinkID" value="ENSG00000107614"/>
    <att type="integer" name="Degree" value="1"/>
    <att type="string" name="nodeType" value="protein"/>
    <att type="string" name="nodeStatus" value="Query"/>
    <att type="string" name="canonicalName" value="TRDMT1"/>
    <att type="integer" name="number1stNeighbors" value="0"/>
    <graphics type="ELLIPSE" h="30.0" w="70.0" x="2528.69384765625" y="3717.786865234375" fill="#000000" width="1" outline="#000000"/>
  </node>
  <node label="ATP4B" id="-2608">
    <att type="integer" name="webLinkIDType" value="1"/>
    <att type="string" name="webLinkIDName" value="Potassium-transporting ATPase subunit beta (Proton pump beta chain)(Gastric H(+)/K(+) ATPase subunit beta) [Source:UniProtKB/Swiss-Prot;Acc:P51164]"/>
    <att type="string" name="webLinkID" value="ENSG00000186009"/>
    <att type="integer" name="Degree" value="1"/>
    <att type="string" name="nodeType" value="protein"/>
    <att type="string" name="nodeStatus" value="Query"/>
    <att type="string" name="canonicalName" value="ATP4B"/>
    <att type="integer" name="number1stNeighbors" value="0"/>
    <graphics type="ELLIPSE" h="30.0" w="70.0" x="3421.91845703125" y="3576.482421875" fill="#000000" width="1" outline="#000000"/>
  </node>
  <node label="VAMP1" id="-2607">
    <att type="integer" name="webLinkIDType" value="1"/>
    <att type="string" name="webLinkIDName" value="Vesicle-associated membrane protein 1 (VAMP-1)(Synaptobrevin-1) [Source:UniProtKB/Swiss-Prot;Acc:P23763]"/>
    <att type="string" name="webLinkID" value="ENSG00000139190"/>
    <att type="integer" name="Degree" value="1"/>
    <att type="string" name="nodeType" value="protein"/>
    <att type="string" name="nodeStatus" value="Query"/>
    <att type="string" name="canonicalName" value="VAMP1"/>
    <att type="integer" name="number1stNeighbors" value="0"/>
    <graphics type="ELLIPSE" h="30.0" w="70.0" x="1823.6558837890625" y="3463.26904296875" fill="#000000" width="1" outline="#000000"/>
  </node>
  <node label="STX8" id="-2606">
    <att type="integer" name="webLinkIDType" value="1"/>
    <att type="string" name="webLinkIDName" value="Syntaxin-8  [Source:UniProtKB/Swiss-Prot;Acc:Q9UNK0]"/>
    <att type="string" name="webLinkID" value="ENSG00000170310"/>
    <att type="integer" name="Degree" value="1"/>
    <att type="string" name="nodeType" value="protein"/>
    <att type="string" name="nodeStatus" value="Query"/>
    <att type="string" name="canonicalName" value="STX8"/>
    <att type="integer" name="number1stNeighbors" value="0"/>
    <graphics type="ELLIPSE" h="30.0" w="70.0" x="2065.760009765625" y="3005.5322265625" fill="#000000" width="1" outline="#000000"/>
  </node>
  <node label="KCNB1" id="-2605">
    <att type="integer" name="webLinkIDType" value="1"/>
    <att type="string" name="webLinkIDName" value="Potassium voltage-gated channel subfamily B member 1 (Voltage-gated potassium channel subunit Kv2.1)(h-DRK1) [Source:UniProtKB/Swiss-Prot;Acc:Q14721]"/>
    <att type="string" name="webLinkID" value="ENSG00000158445"/>
    <att type="integer" name="Degree" value="1"/>
    <att type="string" name="nodeType" value="protein"/>
    <att type="string" name="nodeStatus" value="Query"/>
    <att type="string" name="canonicalName" value="KCNB1"/>
    <att type="integer" name="number1stNeighbors" value="0"/>
    <graphics type="ELLIPSE" h="30.0" w="70.0" x="2221.035888671875" y="3501.42236328125" fill="#000000" width="1" outline="#000000"/>
  </node>
  <node label="SLC6A4" id="-2604">
    <att type="integer" name="webLinkIDType" value="1"/>
    <att type="string" name="webLinkIDName" value="Sodium-dependent serotonin transporter (5HT transporter)(5HTT)(Solute carrier family 6 member 4) [Source:UniProtKB/Swiss-Prot;Acc:P31645]"/>
    <att type="string" name="webLinkID" value="ENSG00000108576"/>
    <att type="integer" name="Degree" value="1"/>
    <att type="string" name="nodeType" value="protein"/>
    <att type="string" name="nodeStatus" value="Query"/>
    <att type="string" name="canonicalName" value="SLC6A4"/>
    <att type="integer" name="number1stNeighbors" value="0"/>
    <graphics type="ELLIPSE" h="30.0" w="70.0" x="1809.0625" y="3027.2177734375" fill="#000000" width="1" outline="#000000"/>
  </node>
  <node label="SLC18A2" id="-2603">
    <att type="integer" name="webLinkIDType" value="1"/>
    <att type="string" name="webLinkIDName" value="Synaptic vesicular amine transporter (Vesicular amine transporter 2)(VAT2)(Monoamine transporter)(Solute carrier family 18 member 2) [Source:UniProtKB/Swiss-Prot;Acc:Q05940]"/>
    <att type="string" name="webLinkID" value="ENSG00000165646"/>
    <att type="integer" name="Degree" value="1"/>
    <att type="string" name="nodeType" value="protein"/>
    <att type="string" name="nodeStatus" value="Query"/>
    <att type="string" name="canonicalName" value="SLC18A2"/>
    <att type="integer" name="number1stNeighbors" value="0"/>
    <graphics type="ELLIPSE" h="30.0" w="70.0" x="2232.28271484375" y="3757.970947265625" fill="#000000" width="1" outline="#000000"/>
  </node>
  <node label="VPS11" id="-2602">
    <att type="integer" name="webLinkIDType" value="1"/>
    <att type="string" name="webLinkIDName" value="Vacuolar protein sorting-associated protein 11 homolog (hVPS11)(RING finger protein 108) [Source:UniProtKB/Swiss-Prot;Acc:Q9H270]"/>
    <att type="string" name="webLinkID" value="ENSG00000160695"/>
    <att type="integer" name="Degree" value="1"/>
    <att type="string" name="nodeType" value="protein"/>
    <att type="string" name="nodeStatus" value="Query"/>
    <att type="string" name="canonicalName" value="VPS11"/>
    <att type="integer" name="number1stNeighbors" value="0"/>
    <graphics type="ELLIPSE" h="30.0" w="70.0" x="2409.703857421875" y="3591.0517578125" fill="#000000" width="1" outline="#000000"/>
  </node>
  <node label="CSNK2A2" id="-2601">
    <att type="integer" name="webLinkIDType" value="1"/>
    <att type="string" name="webLinkIDName" value="Casein kinase II subunit alpha&apos; (CK II)(EC 2.7.11.1) [Source:UniProtKB/Swiss-Prot;Acc:P19784]"/>
    <att type="string" name="webLinkID" value="ENSG00000070770"/>
    <att type="integer" name="Degree" value="2"/>
    <att type="string" name="nodeType" value="protein"/>
    <att type="string" name="nodeStatus" value="Query"/>
    <att type="string" name="canonicalName" value="CSNK2A2"/>
    <att type="integer" name="number1stNeighbors" value="0"/>
    <graphics type="ELLIPSE" h="30.0" w="70.0" x="2791.490234375" y="3261.801513671875" fill="#000000" width="1" outline="#000000"/>
  </node>
  <node label="VPS18" id="-2600">
    <att type="integer" name="webLinkIDType" value="1"/>
    <att type="string" name="webLinkIDName" value="Vacuolar protein sorting-associated protein 18 homolog (hVPS18) [Source:UniProtKB/Swiss-Prot;Acc:Q9P253]"/>
    <att type="string" name="webLinkID" value="ENSG00000104142"/>
    <att type="integer" name="Degree" value="1"/>
    <att type="string" name="nodeType" value="protein"/>
    <att type="string" name="nodeStatus" value="Query"/>
    <att type="string" name="canonicalName" value="VPS18"/>
    <att type="integer" name="number1stNeighbors" value="0"/>
    <graphics type="ELLIPSE" h="30.0" w="70.0" x="2616.594970703125" y="3791.16552734375" fill="#000000" width="1" outline="#000000"/>
  </node>
  <node label="APBA1" id="-2599">
    <att type="integer" name="webLinkIDType" value="1"/>
    <att type="string" name="webLinkIDName" value="Amyloid beta A4 precursor protein-binding family A member 1 (Neuron-specific X11 protein)(Neuronal Munc18-1-interacting protein 1)(Mint-1)(Adapter protein X11alpha) [Source:UniProtKB/Swiss-Prot;Acc:Q02410]"/>
    <att type="string" name="webLinkID" value="ENSG00000107282"/>
    <att type="integer" name="Degree" value="2"/>
    <att type="string" name="nodeType" value="protein"/>
    <att type="string" name="nodeStatus" value="Query"/>
    <att type="string" name="canonicalName" value="APBA1"/>
    <att type="integer" name="number1stNeighbors" value="0"/>
    <graphics type="ELLIPSE" h="30.0" w="70.0" x="2651.591064453125" y="3677.342529296875" fill="#000000" width="1" outline="#000000"/>
  </node>
  <node label="SNAP23" id="-2598">
    <att type="integer" name="webLinkIDType" value="1"/>
    <att type="string" name="webLinkIDName" value="Synaptosomal-associated protein 23 (SNAP-23)(Vesicle-membrane fusion protein SNAP-23) [Source:UniProtKB/Swiss-Prot;Acc:O00161]"/>
    <att type="string" name="webLinkID" value="ENSG00000092531"/>
    <att type="integer" name="Degree" value="1"/>
    <att type="string" name="nodeType" value="protein"/>
    <att type="string" name="nodeStatus" value="Query"/>
    <att type="string" name="canonicalName" value="SNAP23"/>
    <att type="integer" name="number1stNeighbors" value="0"/>
    <graphics type="ELLIPSE" h="30.0" w="70.0" x="2784.652587890625" y="3614.3720703125" fill="#000000" width="1" outline="#000000"/>
  </node>
  <node label="VAMP8" id="-2597">
    <att type="integer" name="webLinkIDType" value="1"/>
    <att type="string" name="webLinkIDName" value="Vesicle-associated membrane protein 8 (VAMP-8)(Endobrevin)(EDB) [Source:UniProtKB/Swiss-Prot;Acc:Q9BV40]"/>
    <att type="string" name="webLinkID" value="ENSG00000118640"/>
    <att type="integer" name="Degree" value="3"/>
    <att type="string" name="nodeType" value="protein"/>
    <att type="string" name="nodeStatus" value="Query"/>
    <att type="string" name="canonicalName" value="VAMP8"/>
    <att type="integer" name="number1stNeighbors" value="0"/>
    <graphics type="ELLIPSE" h="30.0" w="70.0" x="2376.005859375" y="2825.285888671875" fill="#000000" width="1" outline="#000000"/>
  </node>
  <node label="RAB27A" id="-2596">
    <att type="integer" name="webLinkIDType" value="1"/>
    <att type="string" name="webLinkIDName" value="Ras-related protein Rab-27A (Rab-27)(GTP-binding protein Ram) [Source:UniProtKB/Swiss-Prot;Acc:P51159]"/>
    <att type="string" name="webLinkID" value="ENSG00000069974"/>
    <att type="integer" name="Degree" value="1"/>
    <att type="string" name="nodeType" value="protein"/>
    <att type="string" name="nodeStatus" value="Query"/>
    <att type="string" name="canonicalName" value="RAB27A"/>
    <att type="integer" name="number1stNeighbors" value="0"/>
    <graphics type="ELLIPSE" h="30.0" w="70.0" x="2251.33740234375" y="3574.783203125" fill="#000000" width="1" outline="#000000"/>
  </node>
  <node label="STXBP5" id="-2595">
    <att type="integer" name="webLinkIDType" value="1"/>
    <att type="string" name="webLinkIDName" value="Syntaxin-binding protein 5 (Tomosyn-1)(Lethal(2) giant larvae protein homolog 3) [Source:UniProtKB/Swiss-Prot;Acc:Q5T5C0]"/>
    <att type="string" name="webLinkID" value="ENSG00000164506"/>
    <att type="integer" name="Degree" value="1"/>
    <att type="string" name="nodeType" value="protein"/>
    <att type="string" name="nodeStatus" value="Query"/>
    <att type="string" name="canonicalName" value="STXBP5"/>
    <att type="integer" name="number1stNeighbors" value="0"/>
    <graphics type="ELLIPSE" h="30.0" w="70.0" x="2080.255126953125" y="3527.25732421875" fill="#000000" width="1" outline="#000000"/>
  </node>
  <node label="SYT7" id="-2594">
    <att type="integer" name="webLinkIDType" value="1"/>
    <att type="string" name="webLinkIDName" value="Synaptotagmin-7 (Synaptotagmin VII)(SytVII)(Prostate cancer-associated protein 7)(IPCA-7) [Source:UniProtKB/Swiss-Prot;Acc:O43581]"/>
    <att type="string" name="webLinkID" value="ENSG00000011347"/>
    <att type="integer" name="Degree" value="1"/>
    <att type="string" name="nodeType" value="protein"/>
    <att type="string" name="nodeStatus" value="Query"/>
    <att type="string" name="canonicalName" value="SYT7"/>
    <att type="integer" name="number1stNeighbors" value="0"/>
    <graphics type="ELLIPSE" h="30.0" w="70.0" x="3318.282958984375" y="3378.528564453125" fill="#000000" width="1" outline="#000000"/>
  </node>
  <node label="SLC17A7" id="-2593">
    <att type="integer" name="webLinkIDType" value="1"/>
    <att type="string" name="webLinkIDName" value="Vesicular glutamate transporter 1 (VGluT1)(Solute carrier family 17 member 7)(Brain-specific Na(+)-dependent inorganic phosphate cotransporter) [Source:UniProtKB/Swiss-Prot;Acc:Q9P2U7]"/>
    <att type="string" name="webLinkID" value="ENSG00000104888"/>
    <att type="integer" name="Degree" value="1"/>
    <att type="string" name="nodeType" value="protein"/>
    <att type="string" name="nodeStatus" value="Query"/>
    <att type="string" name="canonicalName" value="SLC17A7"/>
    <att type="integer" name="number1stNeighbors" value="0"/>
    <graphics type="ELLIPSE" h="30.0" w="70.0" x="2126.151611328125" y="3493.37451171875" fill="#000000" width="1" outline="#000000"/>
  </node>
  <node label="PANK4" id="-2592">
    <att type="integer" name="webLinkIDType" value="1"/>
    <att type="string" name="webLinkIDName" value="Pantothenate kinase 4 (EC 2.7.1.33)(Pantothenic acid kinase 4)(hPanK4) [Source:UniProtKB/Swiss-Prot;Acc:Q9NVE7]"/>
    <att type="string" name="webLinkID" value="ENSG00000157881"/>
    <att type="integer" name="Degree" value="1"/>
    <att type="string" name="nodeType" value="protein"/>
    <att type="string" name="nodeStatus" value="Query"/>
    <att type="string" name="canonicalName" value="PANK4"/>
    <att type="integer" name="number1stNeighbors" value="0"/>
    <graphics type="ELLIPSE" h="30.0" w="70.0" x="2903.439697265625" y="3540.556640625" fill="#000000" width="1" outline="#000000"/>
  </node>
  <node label="SYTL4" id="-2591">
    <att type="integer" name="webLinkIDType" value="1"/>
    <att type="string" name="webLinkIDName" value="Synaptotagmin-like protein 4 (Exophilin-2)(Granuphilin) [Source:UniProtKB/Swiss-Prot;Acc:Q96C24]"/>
    <att type="string" name="webLinkID" value="ENSG00000102362"/>
    <att type="integer" name="Degree" value="1"/>
    <att type="string" name="nodeType" value="protein"/>
    <att type="string" name="nodeStatus" value="Query"/>
    <att type="string" name="canonicalName" value="SYTL4"/>
    <att type="integer" name="number1stNeighbors" value="0"/>
    <graphics type="ELLIPSE" h="30.0" w="70.0" x="2512.60400390625" y="3828.82763671875" fill="#000000" width="1" outline="#000000"/>
  </node>
  <node label="SLC18A3" id="-2590">
    <att type="integer" name="webLinkIDType" value="1"/>
    <att type="string" name="webLinkIDName" value="Vesicular acetylcholine transporter (VAChT)(Solute carrier family 18 member 3) [Source:UniProtKB/Swiss-Prot;Acc:Q16572]"/>
    <att type="string" name="webLinkID" value="ENSG00000187714"/>
    <att type="integer" name="Degree" value="1"/>
    <att type="string" name="nodeType" value="protein"/>
    <att type="string" name="nodeStatus" value="Query"/>
    <att type="string" name="canonicalName" value="SLC18A3"/>
    <att type="integer" name="number1stNeighbors" value="0"/>
    <graphics type="ELLIPSE" h="30.0" w="70.0" x="3186.272705078125" y="3258.738037109375" fill="#000000" width="1" outline="#000000"/>
  </node>
  <node label="CACNB4" id="-2589">
    <att type="integer" name="webLinkIDType" value="1"/>
    <att type="string" name="webLinkIDName" value="Voltage-dependent L-type calcium channel subunit beta-4 (CAB4)(Calcium channel voltage-dependent subunit beta 4) [Source:UniProtKB/Swiss-Prot;Acc:O00305]"/>
    <att type="string" name="webLinkID" value="ENSG00000182389"/>
    <att type="integer" name="Degree" value="1"/>
    <att type="string" name="nodeType" value="protein"/>
    <att type="string" name="nodeStatus" value="Query"/>
    <att type="string" name="canonicalName" value="CACNB4"/>
    <att type="integer" name="number1stNeighbors" value="0"/>
    <graphics type="ELLIPSE" h="30.0" w="70.0" x="2355.236083984375" y="3654.925537109375" fill="#000000" width="1" outline="#000000"/>
  </node>
  <node label="CACNA1E" id="-2588">
    <att type="integer" name="webLinkIDType" value="1"/>
    <att type="string" name="webLinkIDName" value="Voltage-dependent R-type calcium channel subunit alpha-1E (Voltage-gated calcium channel subunit alpha Cav2.3)(Calcium channel, L type, alpha-1 polypeptide, isoform 6)(Brain calcium channel II)(BII) [Source:UniProtKB/Swiss-Prot;Acc:Q15878]"/>
    <att type="string" name="webLinkID" value="ENSG00000198216"/>
    <att type="integer" name="Degree" value="1"/>
    <att type="string" name="nodeType" value="protein"/>
    <att type="string" name="nodeStatus" value="Query"/>
    <att type="string" name="canonicalName" value="CACNA1E"/>
    <att type="integer" name="number1stNeighbors" value="0"/>
    <graphics type="ELLIPSE" h="30.0" w="70.0" x="2026.7666015625" y="3317.411865234375" fill="#000000" width="1" outline="#000000"/>
  </node>
  <node label="RAPGEF1" id="-2587">
    <att type="integer" name="webLinkIDType" value="1"/>
    <att type="string" name="webLinkIDName" value="Rap guanine nucleotide exchange factor 1 (Guanine nucleotide-releasing factor 2)(C3G protein)(CRK SH3-binding GNRP) [Source:UniProtKB/Swiss-Prot;Acc:Q13905]"/>
    <att type="string" name="webLinkID" value="ENSG00000107263"/>
    <att type="integer" name="Degree" value="2"/>
    <att type="string" name="nodeType" value="protein"/>
    <att type="string" name="nodeStatus" value="Query"/>
    <att type="string" name="canonicalName" value="RAPGEF1"/>
    <att type="integer" name="number1stNeighbors" value="0"/>
    <graphics type="ELLIPSE" h="30.0" w="70.0" x="1673.7442626953125" y="2404.423583984375" fill="#000000" width="1" outline="#000000"/>
  </node>
  <node label="FRS2" id="-2586">
    <att type="integer" name="webLinkIDType" value="1"/>
    <att type="string" name="webLinkIDName" value="Fibroblast growth factor receptor substrate 2 (FGFR substrate 2)(Suc1-associated neurotrophic factor target 1)(SNT-1)(FGFR-signaling adaptor SNT) [Source:UniProtKB/Swiss-Prot;Acc:Q8WU20]"/>
    <att type="string" name="webLinkID" value="ENSG00000166225"/>
    <att type="integer" name="Degree" value="2"/>
    <att type="string" name="nodeType" value="protein"/>
    <att type="string" name="nodeStatus" value="Query"/>
    <att type="string" name="canonicalName" value="FRS2"/>
    <att type="integer" name="number1stNeighbors" value="0"/>
    <graphics type="ELLIPSE" h="30.0" w="70.0" x="1794.1751708984375" y="3137.21142578125" fill="#000000" width="1" outline="#000000"/>
  </node>
  <node label="RPS6KA2" id="-2585">
    <att type="integer" name="webLinkIDType" value="1"/>
    <att type="string" name="webLinkIDName" value="Ribosomal protein S6 kinase alpha-2 (S6K-alpha 2)(EC 2.7.11.1)(90 kDa ribosomal protein S6 kinase 2)(p90-RSK 2)(Ribosomal S6 kinase 3)(RSK-3)(pp90RSK3)(MAP kinase-activated protein kinase 1c)(MAPKAPK1C) [Source:UniProtKB/Swiss-Prot;Acc:Q15349]"/>
    <att type="string" name="webLinkID" value="ENSG00000071242"/>
    <att type="integer" name="Degree" value="2"/>
    <att type="string" name="nodeType" value="protein"/>
    <att type="string" name="nodeStatus" value="Query"/>
    <att type="string" name="canonicalName" value="RPS6KA2"/>
    <att type="integer" name="number1stNeighbors" value="0"/>
    <graphics type="ELLIPSE" h="30.0" w="70.0" x="1963.529052734375" y="2870.99560546875" fill="#000000" width="1" outline="#000000"/>
  </node>
  <node label="MAP2K2" id="-2584">
    <att type="integer" name="webLinkIDType" value="1"/>
    <att type="string" name="webLinkIDName" value="Dual specificity mitogen-activated protein kinase kinase 2 (MAP kinase kinase 2)(MAPKK 2)(EC 2.7.12.2)(ERK activator kinase 2)(MAPK/ERK kinase 2)(MEK2) [Source:UniProtKB/Swiss-Prot;Acc:P36507]"/>
    <att type="string" name="webLinkID" value="ENSG00000126934"/>
    <att type="integer" name="Degree" value="3"/>
    <att type="string" name="nodeType" value="protein"/>
    <att type="string" name="nodeStatus" value="Query"/>
    <att type="string" name="canonicalName" value="MAP2K2"/>
    <att type="integer" name="number1stNeighbors" value="0"/>
    <graphics type="ELLIPSE" h="30.0" w="70.0" x="2445.503662109375" y="2540.109619140625" fill="#000000" width="1" outline="#000000"/>
  </node>
  <node label="ARAF" id="-2583">
    <att type="integer" name="webLinkIDType" value="1"/>
    <att type="string" name="webLinkIDName" value="A-Raf proto-oncogene serine/threonine-protein kinase (EC 2.7.11.1)(A-raf-1)(Proto-oncogene Pks) [Source:UniProtKB/Swiss-Prot;Acc:P10398]"/>
    <att type="string" name="webLinkID" value="ENSG00000078061"/>
    <att type="integer" name="Degree" value="2"/>
    <att type="string" name="nodeType" value="protein"/>
    <att type="string" name="nodeStatus" value="Query"/>
    <att type="string" name="canonicalName" value="ARAF"/>
    <att type="integer" name="number1stNeighbors" value="0"/>
    <graphics type="ELLIPSE" h="30.0" w="70.0" x="2395.37841796875" y="2687.217041015625" fill="#000000" width="1" outline="#000000"/>
  </node>
  <node label="KSR1" id="-2582">
    <att type="integer" name="webLinkIDType" value="1"/>
    <att type="string" name="webLinkIDName" value="Kinase suppressor of Ras 1  [Source:UniProtKB/Swiss-Prot;Acc:Q8IVT5]"/>
    <att type="string" name="webLinkID" value="ENSG00000141068"/>
    <att type="integer" name="Degree" value="3"/>
    <att type="string" name="nodeType" value="protein"/>
    <att type="string" name="nodeStatus" value="Query"/>
    <att type="string" name="canonicalName" value="KSR1"/>
    <att type="integer" name="number1stNeighbors" value="0"/>
    <graphics type="ELLIPSE" h="30.0" w="70.0" x="2880.39208984375" y="2605.54541015625" fill="#000000" width="1" outline="#000000"/>
  </node>
  <node label="RAP1A" id="-2581">
    <att type="integer" name="webLinkIDType" value="1"/>
    <att type="string" name="webLinkIDName" value="Ras-related protein Rap-1A Precursor (GTP-binding protein smg-p21A)(Ras-related protein Krev-1)(C21KG)(G-22K) [Source:UniProtKB/Swiss-Prot;Acc:P62834]"/>
    <att type="string" name="webLinkID" value="ENSG00000116473"/>
    <att type="integer" name="Degree" value="2"/>
    <att type="string" name="nodeType" value="protein"/>
    <att type="string" name="nodeStatus" value="Query"/>
    <att type="string" name="canonicalName" value="RAP1A"/>
    <att type="integer" name="number1stNeighbors" value="0"/>
    <graphics type="ELLIPSE" h="30.0" w="70.0" x="2376.430908203125" y="3051.16015625" fill="#000000" width="1" outline="#000000"/>
  </node>
  <node label="RIT1" id="-2580">
    <att type="integer" name="webLinkIDType" value="1"/>
    <att type="string" name="webLinkIDName" value="GTP-binding protein Rit1 (Ras-like protein expressed in many tissues)(Ras-like without CAAX protein 1) [Source:UniProtKB/Swiss-Prot;Acc:Q92963]"/>
    <att type="string" name="webLinkID" value="ENSG00000143622"/>
    <att type="integer" name="Degree" value="2"/>
    <att type="string" name="nodeType" value="protein"/>
    <att type="string" name="nodeStatus" value="Query"/>
    <att type="string" name="canonicalName" value="RIT1"/>
    <att type="integer" name="number1stNeighbors" value="0"/>
    <graphics type="ELLIPSE" h="30.0" w="70.0" x="2843.39697265625" y="2723.360107421875" fill="#000000" width="1" outline="#000000"/>
  </node>
  <node label="YWHAH" id="-2579">
    <att type="integer" name="webLinkIDType" value="1"/>
    <att type="string" name="webLinkIDName" value="14-3-3 protein eta (Protein AS1) [Source:UniProtKB/Swiss-Prot;Acc:Q04917]"/>
    <att type="string" name="webLinkID" value="ENSG00000128245"/>
    <att type="integer" name="Degree" value="5"/>
    <att type="string" name="nodeType" value="protein"/>
    <att type="string" name="nodeStatus" value="Query"/>
    <att type="string" name="canonicalName" value="YWHAH"/>
    <att type="integer" name="number1stNeighbors" value="0"/>
    <graphics type="ELLIPSE" h="30.0" w="70.0" x="2451.001708984375" y="2648.020751953125" fill="#000000" width="1" outline="#000000"/>
  </node>
  <node label="YWHAQ" id="-2578">
    <att type="integer" name="webLinkIDType" value="1"/>
    <att type="string" name="webLinkIDName" value="14-3-3 protein theta (14-3-3 protein tau)(14-3-3 protein T-cell)(Protein HS1) [Source:UniProtKB/Swiss-Prot;Acc:P27348]"/>
    <att type="string" name="webLinkID" value="ENSG00000134308"/>
    <att type="integer" name="Degree" value="3"/>
    <att type="string" name="nodeType" value="protein"/>
    <att type="string" name="nodeStatus" value="Query"/>
    <att type="string" name="canonicalName" value="YWHAQ"/>
    <att type="integer" name="number1stNeighbors" value="0"/>
    <graphics type="ELLIPSE" h="30.0" w="70.0" x="3074.78466796875" y="2576.93310546875" fill="#000000" width="1" outline="#000000"/>
  </node>
  <node label="CDC37" id="-2577">
    <att type="integer" name="webLinkIDType" value="1"/>
    <att type="string" name="webLinkIDName" value="Hsp90 co-chaperone Cdc37 (Hsp90 chaperone protein kinase-targeting subunit)(p50Cdc37) [Source:UniProtKB/Swiss-Prot;Acc:Q16543]"/>
    <att type="string" name="webLinkID" value="ENSG00000105401"/>
    <att type="integer" name="Degree" value="2"/>
    <att type="string" name="nodeType" value="protein"/>
    <att type="string" name="nodeStatus" value="Query"/>
    <att type="string" name="canonicalName" value="CDC37"/>
    <att type="integer" name="number1stNeighbors" value="0"/>
    <graphics type="ELLIPSE" h="30.0" w="70.0" x="2703.246337890625" y="2344.2294921875" fill="#000000" width="1" outline="#000000"/>
  </node>
  <node label="PHKB" id="-2576">
    <att type="integer" name="webLinkIDType" value="1"/>
    <att type="string" name="webLinkIDName" value="Phosphorylase b kinase regulatory subunit beta (Phosphorylase kinase subunit beta) [Source:UniProtKB/Swiss-Prot;Acc:Q93100]"/>
    <att type="string" name="webLinkID" value="ENSG00000102893"/>
    <att type="integer" name="Degree" value="1"/>
    <att type="string" name="nodeType" value="protein"/>
    <att type="string" name="nodeStatus" value="Query"/>
    <att type="string" name="canonicalName" value="PHKB"/>
    <att type="integer" name="number1stNeighbors" value="0"/>
    <graphics type="ELLIPSE" h="30.0" w="70.0" x="2266.130859375" y="1624.359619140625" fill="#000000" width="1" outline="#000000"/>
  </node>
  <node label="SGK1" id="-2575">
    <att type="integer" name="webLinkIDType" value="1"/>
    <att type="string" name="webLinkIDName" value="Serine/threonine-protein kinase Sgk1 (EC 2.7.11.1)(Serum/glucocorticoid-regulated kinase 1) [Source:UniProtKB/Swiss-Prot;Acc:O00141]"/>
    <att type="string" name="webLinkID" value="ENSG00000118515"/>
    <att type="integer" name="Degree" value="1"/>
    <att type="string" name="nodeType" value="protein"/>
    <att type="string" name="nodeStatus" value="Query"/>
    <att type="string" name="canonicalName" value="SGK1"/>
    <att type="integer" name="number1stNeighbors" value="0"/>
    <graphics type="ELLIPSE" h="30.0" w="70.0" x="1539.04736328125" y="2787.3408203125" fill="#000000" width="1" outline="#000000"/>
  </node>
  <node label="MRAS" id="-2574">
    <att type="integer" name="webLinkIDType" value="1"/>
    <att type="string" name="webLinkIDName" value="Ras-related protein M-Ras Precursor (Ras-related protein R-Ras3) [Source:UniProtKB/Swiss-Prot;Acc:O14807]"/>
    <att type="string" name="webLinkID" value="ENSG00000158186"/>
    <att type="integer" name="Degree" value="2"/>
    <att type="string" name="nodeType" value="protein"/>
    <att type="string" name="nodeStatus" value="Query"/>
    <att type="string" name="canonicalName" value="MRAS"/>
    <att type="integer" name="number1stNeighbors" value="0"/>
    <graphics type="ELLIPSE" h="30.0" w="70.0" x="2207.696533203125" y="2770.178466796875" fill="#000000" width="1" outline="#000000"/>
  </node>
  <node label="PRKAA1" id="-2573">
    <att type="integer" name="webLinkIDType" value="1"/>
    <att type="string" name="webLinkIDName" value="5&apos;-AMP-activated protein kinase catalytic subunit alpha-1 (AMPK alpha-1 chain)(EC 2.7.11.1) [Source:UniProtKB/Swiss-Prot;Acc:Q13131]"/>
    <att type="string" name="webLinkID" value="ENSG00000132356"/>
    <att type="integer" name="Degree" value="2"/>
    <att type="string" name="nodeType" value="protein"/>
    <att type="string" name="nodeStatus" value="Query"/>
    <att type="string" name="canonicalName" value="PRKAA1"/>
    <att type="integer" name="number1stNeighbors" value="0"/>
    <graphics type="ELLIPSE" h="30.0" w="70.0" x="2563.414306640625" y="2852.162841796875" fill="#000000" width="1" outline="#000000"/>
  </node>
  <node label="ACVR2B" id="-2572">
    <att type="integer" name="webLinkIDType" value="1"/>
    <att type="string" name="webLinkIDName" value="Activin receptor type-2B Precursor (EC 2.7.11.30)(Activin receptor type IIB)(ACTR-IIB) [Source:UniProtKB/Swiss-Prot;Acc:Q13705]"/>
    <att type="string" name="webLinkID" value="ENSG00000114739"/>
    <att type="integer" name="Degree" value="1"/>
    <att type="string" name="nodeType" value="protein"/>
    <att type="string" name="nodeStatus" value="Query"/>
    <att type="string" name="canonicalName" value="ACVR2B"/>
    <att type="integer" name="number1stNeighbors" value="0"/>
    <graphics type="ELLIPSE" h="30.0" w="70.0" x="3798.103271484375" y="2458.06103515625" fill="#000000" width="1" outline="#000000"/>
  </node>
  <node label="GAK" id="-2571">
    <att type="integer" name="webLinkIDType" value="1"/>
    <att type="string" name="webLinkIDName" value="Cyclin G-associated kinase (EC 2.7.11.1) [Source:UniProtKB/Swiss-Prot;Acc:O14976]"/>
    <att type="string" name="webLinkID" value="ENSG00000178950"/>
    <att type="integer" name="Degree" value="1"/>
    <att type="string" name="nodeType" value="protein"/>
    <att type="string" name="nodeStatus" value="Query"/>
    <att type="string" name="canonicalName" value="GAK"/>
    <att type="integer" name="number1stNeighbors" value="0"/>
    <graphics type="ELLIPSE" h="30.0" w="70.0" x="3399.65234375" y="3277.903564453125" fill="#000000" width="1" outline="#000000"/>
  </node>
  <node label="YES1" id="-2570">
    <att type="integer" name="webLinkIDType" value="1"/>
    <att type="string" name="webLinkIDName" value="Proto-oncogene tyrosine-protein kinase Yes (EC 2.7.10.2)(p61-Yes)(c-Yes) [Source:UniProtKB/Swiss-Prot;Acc:P07947]"/>
    <att type="string" name="webLinkID" value="ENSG00000176105"/>
    <att type="integer" name="Degree" value="2"/>
    <att type="string" name="nodeType" value="protein"/>
    <att type="string" name="nodeStatus" value="Query"/>
    <att type="string" name="canonicalName" value="YES1"/>
    <att type="integer" name="number1stNeighbors" value="0"/>
    <graphics type="ELLIPSE" h="30.0" w="70.0" x="2112.044677734375" y="3228.67236328125" fill="#000000" width="1" outline="#000000"/>
  </node>
  <node label="EPHB2" id="-2569">
    <att type="integer" name="webLinkIDType" value="1"/>
    <att type="string" name="webLinkIDName" value="Ephrin type-B receptor 2 Precursor (EC 2.7.10.1)(Tyrosine-protein kinase receptor EPH-3)(DRT)(Receptor protein-tyrosine kinase HEK5)(ERK)(Tyrosine-protein kinase TYRO5)(Renal carcinoma antigen NY-REN-47) [Source:UniProtKB/Swiss-Prot;Acc:P29323]"/>
    <att type="string" name="webLinkID" value="ENSG00000133216"/>
    <att type="integer" name="Degree" value="1"/>
    <att type="string" name="nodeType" value="protein"/>
    <att type="string" name="nodeStatus" value="Query"/>
    <att type="string" name="canonicalName" value="EPHB2"/>
    <att type="integer" name="number1stNeighbors" value="0"/>
    <graphics type="ELLIPSE" h="30.0" w="70.0" x="2801.065185546875" y="2154.644287109375" fill="#000000" width="1" outline="#000000"/>
  </node>
  <node label="TEC" id="-2568">
    <att type="integer" name="webLinkIDType" value="1"/>
    <att type="string" name="webLinkIDName" value="Tyrosine-protein kinase Tec (EC 2.7.10.2) [Source:UniProtKB/Swiss-Prot;Acc:P42680]"/>
    <att type="string" name="webLinkID" value="ENSG00000135605"/>
    <att type="integer" name="Degree" value="1"/>
    <att type="string" name="nodeType" value="protein"/>
    <att type="string" name="nodeStatus" value="Query"/>
    <att type="string" name="canonicalName" value="TEC"/>
    <att type="integer" name="number1stNeighbors" value="0"/>
    <graphics type="ELLIPSE" h="30.0" w="70.0" x="3267.136474609375" y="2532.6015625" fill="#000000" width="1" outline="#000000"/>
  </node>
  <node label="PTK6" id="-2567">
    <att type="integer" name="webLinkIDType" value="1"/>
    <att type="string" name="webLinkIDName" value="Tyrosine-protein kinase 6 (EC 2.7.10.2)(Breast tumor kinase)(Tyrosine-protein kinase BRK) [Source:UniProtKB/Swiss-Prot;Acc:Q13882]"/>
    <att type="string" name="webLinkID" value="ENSG00000101213"/>
    <att type="integer" name="Degree" value="1"/>
    <att type="string" name="nodeType" value="protein"/>
    <att type="string" name="nodeStatus" value="Query"/>
    <att type="string" name="canonicalName" value="PTK6"/>
    <att type="integer" name="number1stNeighbors" value="0"/>
    <graphics type="ELLIPSE" h="30.0" w="70.0" x="2824.228515625" y="1906.6602783203125" fill="#000000" width="1" outline="#000000"/>
  </node>
  <node label="STK16" id="-2566">
    <att type="integer" name="webLinkIDType" value="1"/>
    <att type="string" name="webLinkIDName" value="Serine/threonine-protein kinase 16 (EC 2.7.11.1)(Protein kinase PKL12)(Myristoylated and palmitoylated serine/threonine-protein kinase)(MPSK)(TGF-beta-stimulated factor 1)(TSF-1)(hPSK) [Source:UniProtKB/Swiss-Prot;Acc:O75716]"/>
    <att type="string" name="webLinkID" value="ENSG00000115661"/>
    <att type="integer" name="Degree" value="1"/>
    <att type="string" name="nodeType" value="protein"/>
    <att type="string" name="nodeStatus" value="Query"/>
    <att type="string" name="canonicalName" value="STK16"/>
    <att type="integer" name="number1stNeighbors" value="0"/>
    <graphics type="ELLIPSE" h="30.0" w="70.0" x="2917.7177734375" y="3025.32177734375" fill="#000000" width="1" outline="#000000"/>
  </node>
  <node label="TNK1" id="-2565">
    <att type="integer" name="webLinkIDType" value="1"/>
    <att type="string" name="webLinkIDName" value="Non-receptor tyrosine-protein kinase TNK1 (EC 2.7.10.2)(CD38 negative kinase 1) [Source:UniProtKB/Swiss-Prot;Acc:Q13470]"/>
    <att type="string" name="webLinkID" value="ENSG00000174292"/>
    <att type="integer" name="Degree" value="1"/>
    <att type="string" name="nodeType" value="protein"/>
    <att type="string" name="nodeStatus" value="Query"/>
    <att type="string" name="canonicalName" value="TNK1"/>
    <att type="integer" name="number1stNeighbors" value="0"/>
    <graphics type="ELLIPSE" h="30.0" w="70.0" x="2283.675048828125" y="3426.755859375" fill="#000000" width="1" outline="#000000"/>
  </node>
  <node label="ACVR2A" id="-2564">
    <att type="integer" name="webLinkIDType" value="1"/>
    <att type="string" name="webLinkIDName" value="Activin receptor type-2A Precursor (EC 2.7.11.30)(Activin receptor type IIA)(ACTR-IIA)(ACTRIIA) [Source:UniProtKB/Swiss-Prot;Acc:P27037]"/>
    <att type="string" name="webLinkID" value="ENSG00000121989"/>
    <att type="integer" name="Degree" value="1"/>
    <att type="string" name="nodeType" value="protein"/>
    <att type="string" name="nodeStatus" value="Query"/>
    <att type="string" name="canonicalName" value="ACVR2A"/>
    <att type="integer" name="number1stNeighbors" value="0"/>
    <graphics type="ELLIPSE" h="30.0" w="70.0" x="3554.109619140625" y="2458.2353515625" fill="#000000" width="1" outline="#000000"/>
  </node>
  <node label="CSK" id="-2563">
    <att type="integer" name="webLinkIDType" value="1"/>
    <att type="string" name="webLinkIDName" value="Tyrosine-protein kinase CSK (EC 2.7.10.2)(C-SRC kinase)(Protein-tyrosine kinase CYL) [Source:UniProtKB/Swiss-Prot;Acc:P41240]"/>
    <att type="string" name="webLinkID" value="ENSG00000103653"/>
    <att type="integer" name="Degree" value="1"/>
    <att type="string" name="nodeType" value="protein"/>
    <att type="string" name="nodeStatus" value="Query"/>
    <att type="string" name="canonicalName" value="CSK"/>
    <att type="integer" name="number1stNeighbors" value="0"/>
    <graphics type="ELLIPSE" h="30.0" w="70.0" x="3238.03955078125" y="2011.388916015625" fill="#000000" width="1" outline="#000000"/>
  </node>
  <node label="ULK3" id="-2562">
    <att type="integer" name="webLinkIDType" value="1"/>
    <att type="string" name="webLinkIDName" value="Serine/threonine-protein kinase ULK3 (EC 2.7.11.1)(Unc-51-like kinase 3) [Source:UniProtKB/Swiss-Prot;Acc:Q6PHR2]"/>
    <att type="string" name="webLinkID" value="ENSG00000140474"/>
    <att type="integer" name="Degree" value="1"/>
    <att type="string" name="nodeType" value="protein"/>
    <att type="string" name="nodeStatus" value="Query"/>
    <att type="string" name="canonicalName" value="ULK3"/>
    <att type="integer" name="number1stNeighbors" value="0"/>
    <graphics type="ELLIPSE" h="30.0" w="70.0" x="2580.837646484375" y="2700.40380859375" fill="#000000" width="1" outline="#000000"/>
  </node>
  <node label="EPHB4" id="-2561">
    <att type="integer" name="webLinkIDType" value="1"/>
    <att type="string" name="webLinkIDName" value="Ephrin type-B receptor 4 Precursor (EC 2.7.10.1)(Tyrosine-protein kinase receptor HTK)(Tyrosine-protein kinase TYRO11) [Source:UniProtKB/Swiss-Prot;Acc:P54760]"/>
    <att type="string" name="webLinkID" value="ENSG00000196411"/>
    <att type="integer" name="Degree" value="1"/>
    <att type="string" name="nodeType" value="protein"/>
    <att type="string" name="nodeStatus" value="Query"/>
    <att type="string" name="canonicalName" value="EPHB4"/>
    <att type="integer" name="number1stNeighbors" value="0"/>
    <graphics type="ELLIPSE" h="30.0" w="70.0" x="1939.24365234375" y="2530.560302734375" fill="#000000" width="1" outline="#000000"/>
  </node>
  <node label="EPHA7" id="-2560">
    <att type="integer" name="webLinkIDType" value="1"/>
    <att type="string" name="webLinkIDName" value="Ephrin type-A receptor 7 Precursor (EC 2.7.10.1)(Tyrosine-protein kinase receptor EHK-3)(EPH homology kinase 3)(Receptor protein-tyrosine kinase HEK11) [Source:UniProtKB/Swiss-Prot;Acc:Q15375]"/>
    <att type="string" name="webLinkID" value="ENSG00000135333"/>
    <att type="integer" name="Degree" value="1"/>
    <att type="string" name="nodeType" value="protein"/>
    <att type="string" name="nodeStatus" value="Query"/>
    <att type="string" name="canonicalName" value="EPHA7"/>
    <att type="integer" name="number1stNeighbors" value="0"/>
    <graphics type="ELLIPSE" h="30.0" w="70.0" x="1837.046630859375" y="2286.28466796875" fill="#000000" width="1" outline="#000000"/>
  </node>
  <node label="ABL2" id="-2559">
    <att type="integer" name="webLinkIDType" value="1"/>
    <att type="string" name="webLinkIDName" value="Tyrosine-protein kinase ABL2 (EC 2.7.10.2)(Abelson murine leukemia viral oncogene homolog 2)(Abelson-related gene protein)(Tyrosine kinase ARG) [Source:UniProtKB/Swiss-Prot;Acc:P42684]"/>
    <att type="string" name="webLinkID" value="ENSG00000143322"/>
    <att type="integer" name="Degree" value="1"/>
    <att type="string" name="nodeType" value="protein"/>
    <att type="string" name="nodeStatus" value="Query"/>
    <att type="string" name="canonicalName" value="ABL2"/>
    <att type="integer" name="number1stNeighbors" value="0"/>
    <graphics type="ELLIPSE" h="30.0" w="70.0" x="3075.927001953125" y="2284.77978515625" fill="#000000" width="1" outline="#000000"/>
  </node>
  <node label="FRK" id="-2558">
    <att type="integer" name="webLinkIDType" value="1"/>
    <att type="string" name="webLinkIDName" value="Tyrosine-protein kinase FRK (EC 2.7.10.2)(FYN-related kinase)(Nuclear tyrosine protein kinase RAK) [Source:UniProtKB/Swiss-Prot;Acc:P42685]"/>
    <att type="string" name="webLinkID" value="ENSG00000111816"/>
    <att type="integer" name="Degree" value="1"/>
    <att type="string" name="nodeType" value="protein"/>
    <att type="string" name="nodeStatus" value="Query"/>
    <att type="string" name="canonicalName" value="FRK"/>
    <att type="integer" name="number1stNeighbors" value="0"/>
    <graphics type="ELLIPSE" h="30.0" w="70.0" x="3484.8359375" y="3123.4619140625" fill="#000000" width="1" outline="#000000"/>
  </node>
  <node label="PIP4K2C" id="-2557">
    <att type="integer" name="webLinkIDType" value="1"/>
    <att type="string" name="webLinkIDName" value="Phosphatidylinositol-5-phosphate 4-kinase type-2 gamma (EC 2.7.1.149)(Phosphatidylinositol-5-phosphate 4-kinase type II gamma)(PI(5)P 4-kinase type II gamma)(PIP4KII-gamma) [Source:UniProtKB/Swiss-Prot;Acc:Q8TBX8]"/>
    <att type="string" name="webLinkID" value="ENSG00000166908"/>
    <att type="integer" name="Degree" value="1"/>
    <att type="string" name="nodeType" value="protein"/>
    <att type="string" name="nodeStatus" value="Query"/>
    <att type="string" name="canonicalName" value="PIP4K2C"/>
    <att type="integer" name="number1stNeighbors" value="0"/>
    <graphics type="ELLIPSE" h="30.0" w="70.0" x="3158.862060546875" y="2792.5048828125" fill="#000000" width="1" outline="#000000"/>
  </node>
  <node label="ZAK" id="-2556">
    <att type="integer" name="webLinkIDType" value="1"/>
    <att type="string" name="webLinkIDName" value="Mitogen-activated protein kinase kinase kinase MLT (EC 2.7.11.25)(MLK-like mitogen-activated protein triple kinase)(Sterile alpha motif- and leucine zipper-containing kinase AZK)(Leucine zipper- and sterile alpha motif-containing kinase)(Mixed lineage kinase-related kinase)(MLK-related kinase)(MRK)(Cervical cancer suppressor gene 4 protein)(HCCS-4) [Source:UniProtKB/Swiss-Prot;Acc:Q9NYL2]"/>
    <att type="string" name="webLinkID" value="ENSG00000091436"/>
    <att type="integer" name="Degree" value="1"/>
    <att type="string" name="nodeType" value="protein"/>
    <att type="string" name="nodeStatus" value="Query"/>
    <att type="string" name="canonicalName" value="ZAK"/>
    <att type="integer" name="number1stNeighbors" value="0"/>
    <graphics type="ELLIPSE" h="30.0" w="70.0" x="1998.7886962890625" y="3144.60400390625" fill="#000000" width="1" outline="#000000"/>
  </node>
  <node label="PRKCE" id="-2555">
    <att type="integer" name="webLinkIDType" value="1"/>
    <att type="string" name="webLinkIDName" value="Protein kinase C epsilon type (EC 2.7.11.13)(nPKC-epsilon) [Source:UniProtKB/Swiss-Prot;Acc:Q02156]"/>
    <att type="string" name="webLinkID" value="ENSG00000171132"/>
    <att type="integer" name="Degree" value="2"/>
    <att type="string" name="nodeType" value="protein"/>
    <att type="string" name="nodeStatus" value="Query"/>
    <att type="string" name="canonicalName" value="PRKCE"/>
    <att type="integer" name="number1stNeighbors" value="0"/>
    <graphics type="ELLIPSE" h="30.0" w="70.0" x="2524.498779296875" y="2781.74462890625" fill="#000000" width="1" outline="#000000"/>
  </node>
  <node label="RPS6KA1" id="-2554">
    <att type="integer" name="webLinkIDType" value="1"/>
    <att type="string" name="webLinkIDName" value="Ribosomal protein S6 kinase alpha-1 (S6K-alpha 1)(EC 2.7.11.1)(90 kDa ribosomal protein S6 kinase 1)(p90-RSK 1)(pp90RSK1)(p90S6K)(Ribosomal S6 kinase 1)(RSK-1)(MAP kinase-activated protein kinase 1a)(MAPKAPK1A) [Source:UniProtKB/Swiss-Prot;Acc:Q15418]"/>
    <att type="string" name="webLinkID" value="ENSG00000117676"/>
    <att type="integer" name="Degree" value="1"/>
    <att type="string" name="nodeType" value="protein"/>
    <att type="string" name="nodeStatus" value="Query"/>
    <att type="string" name="canonicalName" value="RPS6KA1"/>
    <att type="integer" name="number1stNeighbors" value="0"/>
    <graphics type="ELLIPSE" h="30.0" w="70.0" x="1693.8765869140625" y="3196.37353515625" fill="#000000" width="1" outline="#000000"/>
  </node>
  <node label="NCK2" id="-2553">
    <att type="integer" name="webLinkIDType" value="1"/>
    <att type="string" name="webLinkIDName" value="Cytoplasmic protein NCK2 (NCK adaptor protein 2)(Nck-2)(SH2/SH3 adaptor protein NCK-beta) [Source:UniProtKB/Swiss-Prot;Acc:O43639]"/>
    <att type="string" name="webLinkID" value="ENSG00000071051"/>
    <att type="integer" name="Degree" value="1"/>
    <att type="string" name="nodeType" value="protein"/>
    <att type="string" name="nodeStatus" value="Query"/>
    <att type="string" name="canonicalName" value="NCK2"/>
    <att type="integer" name="number1stNeighbors" value="0"/>
    <graphics type="ELLIPSE" h="30.0" w="70.0" x="2158.41259765625" y="2721.46923828125" fill="#000000" width="1" outline="#000000"/>
  </node>
  <node label="MARK3" id="-2552">
    <att type="integer" name="webLinkIDType" value="1"/>
    <att type="string" name="webLinkIDName" value="MAP/microtubule affinity-regulating kinase 3 (EC 2.7.11.1)(Cdc25C-associated protein kinase 1)(C-TAK1)(cTAK1)(Serine/threonine protein kinase p78)(Ser/Thr protein kinase PAR-1)(Protein kinase STK10) [Source:UniProtKB/Swiss-Prot;Acc:P27448]"/>
    <att type="string" name="webLinkID" value="ENSG00000075413"/>
    <att type="integer" name="Degree" value="2"/>
    <att type="string" name="nodeType" value="protein"/>
    <att type="string" name="nodeStatus" value="Query"/>
    <att type="string" name="canonicalName" value="MARK3"/>
    <att type="integer" name="number1stNeighbors" value="0"/>
    <graphics type="ELLIPSE" h="30.0" w="70.0" x="2761.63818359375" y="3105.14794921875" fill="#000000" width="1" outline="#000000"/>
  </node>
  <node label="RPS6KA3" id="-2551">
    <att type="integer" name="webLinkIDType" value="1"/>
    <att type="string" name="webLinkIDName" value="Ribosomal protein S6 kinase alpha-3 (S6K-alpha 3)(EC 2.7.11.1)(90 kDa ribosomal protein S6 kinase 3)(p90-RSK 3)(Ribosomal S6 kinase 2)(RSK-2)(pp90RSK2)(Insulin-stimulated protein kinase 1)(ISPK-1)(MAP kinase-activated protein kinase 1b)(MAPKAPK1B) [Source:UniProtKB/Swiss-Prot;Acc:P51812]"/>
    <att type="string" name="webLinkID" value="ENSG00000177189"/>
    <att type="integer" name="Degree" value="1"/>
    <att type="string" name="nodeType" value="protein"/>
    <att type="string" name="nodeStatus" value="Query"/>
    <att type="string" name="canonicalName" value="RPS6KA3"/>
    <att type="integer" name="number1stNeighbors" value="0"/>
    <graphics type="ELLIPSE" h="30.0" w="70.0" x="1705.8062744140625" y="2669.390869140625" fill="#000000" width="1" outline="#000000"/>
  </node>
  <node label="PRKCQ" id="-2550">
    <att type="integer" name="webLinkIDType" value="1"/>
    <att type="string" name="webLinkIDName" value="Protein kinase C theta type (EC 2.7.11.13)(nPKC-theta) [Source:UniProtKB/Swiss-Prot;Acc:Q04759]"/>
    <att type="string" name="webLinkID" value="ENSG00000065675"/>
    <att type="integer" name="Degree" value="1"/>
    <att type="string" name="nodeType" value="protein"/>
    <att type="string" name="nodeStatus" value="Query"/>
    <att type="string" name="canonicalName" value="PRKCQ"/>
    <att type="integer" name="number1stNeighbors" value="0"/>
    <graphics type="ELLIPSE" h="30.0" w="70.0" x="1785.3680419921875" y="3076.9931640625" fill="#000000" width="1" outline="#000000"/>
  </node>
  <node label="AAK1" id="-2549">
    <att type="integer" name="webLinkIDType" value="1"/>
    <att type="string" name="webLinkIDName" value="AP2-associated protein kinase 1 (EC 2.7.11.1)(Adaptor-associated kinase 1) [Source:UniProtKB/Swiss-Prot;Acc:Q2M2I8]"/>
    <att type="string" name="webLinkID" value="ENSG00000115977"/>
    <att type="integer" name="Degree" value="1"/>
    <att type="string" name="nodeType" value="protein"/>
    <att type="string" name="nodeStatus" value="Query"/>
    <att type="string" name="canonicalName" value="AAK1"/>
    <att type="integer" name="number1stNeighbors" value="0"/>
    <graphics type="ELLIPSE" h="30.0" w="70.0" x="3372.107421875" y="3173.45361328125" fill="#000000" width="1" outline="#000000"/>
  </node>
  <node label="KIAA0528" id="-2548">
    <att type="integer" name="webLinkIDType" value="1"/>
    <att type="string" name="webLinkIDName" value="Uncharacterized protein KIAA0528  [Source:UniProtKB/Swiss-Prot;Acc:Q86YS7]"/>
    <att type="string" name="webLinkID" value="ENSG00000111731"/>
    <att type="integer" name="Degree" value="1"/>
    <att type="string" name="nodeType" value="protein"/>
    <att type="string" name="nodeStatus" value="Query"/>
    <att type="string" name="canonicalName" value="KIAA0528"/>
    <att type="integer" name="number1stNeighbors" value="0"/>
    <graphics type="ELLIPSE" h="30.0" w="70.0" x="3241.87353515625" y="2181.579833984375" fill="#000000" width="1" outline="#000000"/>
  </node>
  <node label="CAMKK2" id="-2547">
    <att type="integer" name="webLinkIDType" value="1"/>
    <att type="string" name="webLinkIDName" value="Calcium/calmodulin-dependent protein kinase kinase 2 (EC 2.7.11.17)(Calcium/calmodulin-dependent protein kinase kinase beta)(CaM-kinase kinase beta)(CaM-KK beta)(CaMKK beta) [Source:UniProtKB/Swiss-Prot;Acc:Q96RR4]"/>
    <att type="string" name="webLinkID" value="ENSG00000110931"/>
    <att type="integer" name="Degree" value="1"/>
    <att type="string" name="nodeType" value="protein"/>
    <att type="string" name="nodeStatus" value="Query"/>
    <att type="string" name="canonicalName" value="CAMKK2"/>
    <att type="integer" name="number1stNeighbors" value="0"/>
    <graphics type="ELLIPSE" h="30.0" w="70.0" x="2844.038330078125" y="2085.30712890625" fill="#000000" width="1" outline="#000000"/>
  </node>
  <node label="TAOK3" id="-2546">
    <att type="integer" name="webLinkIDType" value="1"/>
    <att type="string" name="webLinkIDName" value="Serine/threonine-protein kinase TAO3 (EC 2.7.11.1)(Thousand and one amino acid protein 3)(Jun kinase-inhibitory kinase)(JNK/SAPK-inhibitory kinase)(Dendritic cell-derived protein kinase)(Cutaneous T-cell lymphoma tumor antigen HD-CL-09)(CTCL tumor antigen HD-CL-09)(Kinase from chicken homolog A)(hKFC-A) [Source:UniProtKB/Swiss-Prot;Acc:Q9H2K8]"/>
    <att type="string" name="webLinkID" value="ENSG00000135090"/>
    <att type="integer" name="Degree" value="1"/>
    <att type="string" name="nodeType" value="protein"/>
    <att type="string" name="nodeStatus" value="Query"/>
    <att type="string" name="canonicalName" value="TAOK3"/>
    <att type="integer" name="number1stNeighbors" value="0"/>
    <graphics type="ELLIPSE" h="30.0" w="70.0" x="2900.92578125" y="1945.554931640625" fill="#000000" width="1" outline="#000000"/>
  </node>
  <node label="TBK1" id="-2545">
    <att type="integer" name="webLinkIDType" value="1"/>
    <att type="string" name="webLinkIDName" value="Serine/threonine-protein kinase TBK1 (EC 2.7.11.1)(TANK-binding kinase 1)(T2K)(NF-kappa-B-activating kinase) [Source:UniProtKB/Swiss-Prot;Acc:Q9UHD2]"/>
    <att type="string" name="webLinkID" value="ENSG00000183735"/>
    <att type="integer" name="Degree" value="1"/>
    <att type="string" name="nodeType" value="protein"/>
    <att type="string" name="nodeStatus" value="Query"/>
    <att type="string" name="canonicalName" value="TBK1"/>
    <att type="integer" name="number1stNeighbors" value="0"/>
    <graphics type="ELLIPSE" h="30.0" w="70.0" x="1750.444091796875" y="2772.791015625" fill="#000000" width="1" outline="#000000"/>
  </node>
  <node label="AP2A1" id="-2544">
    <att type="integer" name="webLinkIDType" value="1"/>
    <att type="string" name="webLinkIDName" value="AP-2 complex subunit alpha-1 (Adapter-related protein complex 2 alpha-1 subunit)(Adaptor protein complex AP-2 subunit alpha-1)(Alpha1-adaptin)(Plasma membrane adaptor HA2/AP2 adaptin alpha A subunit)(Alpha-adaptin A)(Clathrin assembly protein complex 2 alpha-A large chain)(100 kDa coated vesicle protein A) [Source:UniProtKB/Swiss-Prot;Acc:O95782]"/>
    <att type="string" name="webLinkID" value="ENSG00000196961"/>
    <att type="integer" name="Degree" value="2"/>
    <att type="string" name="nodeType" value="protein"/>
    <att type="string" name="nodeStatus" value="Query"/>
    <att type="string" name="canonicalName" value="AP2A1"/>
    <att type="integer" name="number1stNeighbors" value="0"/>
    <graphics type="ELLIPSE" h="30.0" w="70.0" x="2861.659423828125" y="2046.686279296875" fill="#000000" width="1" outline="#000000"/>
  </node>
  <node label="NTRK1" id="-2543">
    <att type="integer" name="webLinkIDType" value="1"/>
    <att type="string" name="webLinkIDName" value="High affinity nerve growth factor receptor Precursor (EC 2.7.10.1)(Neurotrophic tyrosine kinase receptor type 1)(TRK1-transforming tyrosine kinase protein)(p140-TrkA)(Trk-A) [Source:UniProtKB/Swiss-Prot;Acc:P04629]"/>
    <att type="string" name="webLinkID" value="ENSG00000198400"/>
    <att type="integer" name="Degree" value="4"/>
    <att type="string" name="nodeType" value="protein"/>
    <att type="string" name="nodeStatus" value="Query"/>
    <att type="string" name="canonicalName" value="NTRK1"/>
    <att type="integer" name="number1stNeighbors" value="0"/>
    <graphics type="ELLIPSE" h="30.0" w="70.0" x="2595.498779296875" y="2892.34521484375" fill="#000000" width="1" outline="#000000"/>
  </node>
  <node label="SSB" id="-2542">
    <att type="integer" name="webLinkIDType" value="1"/>
    <att type="string" name="webLinkIDName" value="Lupus La protein (Sjoegren syndrome type B antigen)(SS-B)(La ribonucleoprotein)(La autoantigen) [Source:UniProtKB/Swiss-Prot;Acc:P05455]"/>
    <att type="string" name="webLinkID" value="ENSG00000138385"/>
    <att type="integer" name="Degree" value="1"/>
    <att type="string" name="nodeType" value="protein"/>
    <att type="string" name="nodeStatus" value="Query"/>
    <att type="string" name="canonicalName" value="SSB"/>
    <att type="integer" name="number1stNeighbors" value="0"/>
    <graphics type="ELLIPSE" h="30.0" w="70.0" x="2774.338134765625" y="3349.097900390625" fill="#000000" width="1" outline="#000000"/>
  </node>
  <node label="PDHA1" id="-2541">
    <att type="integer" name="webLinkIDType" value="1"/>
    <att type="string" name="webLinkIDName" value="Pyruvate dehydrogenase E1 component subunit alpha, somatic form, mitochondrial Precursor (EC 1.2.4.1)(PDHE1-A type I) [Source:UniProtKB/Swiss-Prot;Acc:P08559]"/>
    <att type="string" name="webLinkID" value="ENSG00000131828"/>
    <att type="integer" name="Degree" value="1"/>
    <att type="string" name="nodeType" value="protein"/>
    <att type="string" name="nodeStatus" value="Query"/>
    <att type="string" name="canonicalName" value="PDHA1"/>
    <att type="integer" name="number1stNeighbors" value="0"/>
    <graphics type="ELLIPSE" h="30.0" w="70.0" x="1751.158935546875" y="2141.420654296875" fill="#000000" width="1" outline="#000000"/>
  </node>
  <node label="NQO2" id="-2540">
    <att type="integer" name="webLinkIDType" value="1"/>
    <att type="string" name="webLinkIDName" value="Ribosyldihydronicotinamide dehydrogenase [quinone] (EC 1.10.99.2)(NRH dehydrogenase [quinone] 2)(NRH:quinone oxidoreductase 2)(Quinone reductase 2)(QR2) [Source:UniProtKB/Swiss-Prot;Acc:P16083]"/>
    <att type="string" name="webLinkID" value="ENSG00000124588"/>
    <att type="integer" name="Degree" value="1"/>
    <att type="string" name="nodeType" value="protein"/>
    <att type="string" name="nodeStatus" value="Query"/>
    <att type="string" name="canonicalName" value="NQO2"/>
    <att type="integer" name="number1stNeighbors" value="0"/>
    <graphics type="ELLIPSE" h="30.0" w="70.0" x="1717.7327880859375" y="2326.409423828125" fill="#000000" width="1" outline="#000000"/>
  </node>
  <node label="JAK1" id="-2539">
    <att type="integer" name="webLinkIDType" value="1"/>
    <att type="string" name="webLinkIDName" value="Tyrosine-protein kinase JAK1 (EC 2.7.10.2)(Janus kinase 1)(JAK-1) [Source:UniProtKB/Swiss-Prot;Acc:P23458]"/>
    <att type="string" name="webLinkID" value="ENSG00000162434"/>
    <att type="integer" name="Degree" value="2"/>
    <att type="string" name="nodeType" value="protein"/>
    <att type="string" name="nodeStatus" value="Query"/>
    <att type="string" name="canonicalName" value="JAK1"/>
    <att type="integer" name="number1stNeighbors" value="0"/>
    <graphics type="ELLIPSE" h="30.0" w="70.0" x="2408.361328125" y="3066.921630859375" fill="#000000" width="1" outline="#000000"/>
  </node>
  <node label="GFPT1" id="-2538">
    <att type="integer" name="webLinkIDType" value="1"/>
    <att type="string" name="webLinkIDName" value="Glucosamine--fructose-6-phosphate aminotransferase [isomerizing] 1 (EC 2.6.1.16)(Glutamine:fructose 6 phosphate amidotransferase 1)(GFAT 1)(GFAT1)(D-fructose-6-phosphate amidotransferase 1)(Hexosephosphate aminotransferase 1) [Source:UniProtKB/Swiss-Prot;Acc:Q06210]"/>
    <att type="string" name="webLinkID" value="ENSG00000198380"/>
    <att type="integer" name="Degree" value="1"/>
    <att type="string" name="nodeType" value="protein"/>
    <att type="string" name="nodeStatus" value="Query"/>
    <att type="string" name="canonicalName" value="GFPT1"/>
    <att type="integer" name="number1stNeighbors" value="0"/>
    <graphics type="ELLIPSE" h="30.0" w="70.0" x="1885.080322265625" y="2991.3837890625" fill="#000000" width="1" outline="#000000"/>
  </node>
  <node label="TNK2" id="-2537">
    <att type="integer" name="webLinkIDType" value="1"/>
    <att type="string" name="webLinkIDName" value="Activated CDC42 kinase 1 (ACK-1)(EC 2.7.10.2)(Tyrosine kinase non-receptor protein 2) [Source:UniProtKB/Swiss-Prot;Acc:Q07912]"/>
    <att type="string" name="webLinkID" value="ENSG00000061938"/>
    <att type="integer" name="Degree" value="1"/>
    <att type="string" name="nodeType" value="protein"/>
    <att type="string" name="nodeStatus" value="Query"/>
    <att type="string" name="canonicalName" value="TNK2"/>
    <att type="integer" name="number1stNeighbors" value="0"/>
    <graphics type="ELLIPSE" h="30.0" w="70.0" x="2455.6806640625" y="3313.853759765625" fill="#000000" width="1" outline="#000000"/>
  </node>
  <node label="DDR1" id="-2536">
    <att type="integer" name="webLinkIDType" value="1"/>
    <att type="string" name="webLinkIDName" value="Epithelial discoidin domain-containing receptor 1 Precursor (Epithelial discoidin domain receptor 1)(EC 2.7.10.1)(Tyrosine kinase DDR)(Discoidin receptor tyrosine kinase)(Tyrosine-protein kinase CAK)(Cell adhesion kinase)(TRK E)(Protein-tyrosine kinase RTK 6)(HGK2)(CD167 antigen-like family member A)(CD167a antigen) [Source:UniProtKB/Swiss-Prot;Acc:Q08345]"/>
    <att type="string" name="webLinkID" value="ENSG00000137332"/>
    <att type="integer" name="Degree" value="1"/>
    <att type="string" name="nodeType" value="protein"/>
    <att type="string" name="nodeStatus" value="Query"/>
    <att type="string" name="canonicalName" value="DDR1"/>
    <att type="integer" name="number1stNeighbors" value="0"/>
    <graphics type="ELLIPSE" h="30.0" w="70.0" x="1755.2115478515625" y="2523.84130859375" fill="#000000" width="1" outline="#000000"/>
  </node>
  <node label="MAP3K11" id="-2535">
    <att type="integer" name="webLinkIDType" value="1"/>
    <att type="string" name="webLinkIDName" value="Mitogen-activated protein kinase kinase kinase 11 (EC 2.7.11.25)(Mixed lineage kinase 3)(Src-homology 3 domain-containing proline-rich kinase) [Source:UniProtKB/Swiss-Prot;Acc:Q16584]"/>
    <att type="string" name="webLinkID" value="ENSG00000173327"/>
    <att type="integer" name="Degree" value="1"/>
    <att type="string" name="nodeType" value="protein"/>
    <att type="string" name="nodeStatus" value="Query"/>
    <att type="string" name="canonicalName" value="MAP3K11"/>
    <att type="integer" name="number1stNeighbors" value="0"/>
    <graphics type="ELLIPSE" h="30.0" w="70.0" x="2502.634765625" y="1912.6527099609375" fill="#000000" width="1" outline="#000000"/>
  </node>
  <node label="SLK" id="-2534">
    <att type="integer" name="webLinkIDType" value="1"/>
    <att type="string" name="webLinkIDName" value="STE20-like serine/threonine-protein kinase (STE20-like kinase)(hSLK)(EC 2.7.11.1)(STE20-related serine/threonine-protein kinase)(STE20-related kinase)(Serine/threonine-protein kinase 2)(CTCL tumor antigen se20-9) [Source:UniProtKB/Swiss-Prot;Acc:Q9H2G2]"/>
    <att type="string" name="webLinkID" value="ENSG00000065613"/>
    <att type="integer" name="Degree" value="1"/>
    <att type="string" name="nodeType" value="protein"/>
    <att type="string" name="nodeStatus" value="Query"/>
    <att type="string" name="canonicalName" value="SLK"/>
    <att type="integer" name="number1stNeighbors" value="0"/>
    <graphics type="ELLIPSE" h="30.0" w="70.0" x="3253.807861328125" y="2543.126708984375" fill="#000000" width="1" outline="#000000"/>
  </node>
  <node label="AZI2" id="-2533">
    <att type="integer" name="webLinkIDType" value="1"/>
    <att type="string" name="webLinkIDName" value="5-azacytidine-induced protein 2 (NF-kappa-B-activating kinase-associated protein 1)(Nak-associated protein 1)(TILP) [Source:UniProtKB/Swiss-Prot;Acc:Q9H6S1]"/>
    <att type="string" name="webLinkID" value="ENSG00000163512"/>
    <att type="integer" name="Degree" value="1"/>
    <att type="string" name="nodeType" value="protein"/>
    <att type="string" name="nodeStatus" value="Query"/>
    <att type="string" name="canonicalName" value="AZI2"/>
    <att type="integer" name="number1stNeighbors" value="0"/>
    <graphics type="ELLIPSE" h="30.0" w="70.0" x="1675.88330078125" y="2605.668212890625" fill="#000000" width="1" outline="#000000"/>
  </node>
  <node label="SRRM2" id="-2532">
    <att type="integer" name="webLinkIDType" value="1"/>
    <att type="string" name="webLinkIDName" value="Serine/arginine repetitive matrix protein 2 (Serine/arginine-rich splicing factor-related nuclear matrix protein of 300 kDa)(Ser/Arg-related nuclear matrix protein)(SR-related nuclear matrix protein of 300 kDa)(Splicing coactivator subunit SRm300)(300 kDa nuclear matrix antigen) [Source:UniProtKB/Swiss-Prot;Acc:Q9UQ35]"/>
    <att type="string" name="webLinkID" value="ENSG00000167978"/>
    <att type="integer" name="Degree" value="1"/>
    <att type="string" name="nodeType" value="protein"/>
    <att type="string" name="nodeStatus" value="Query"/>
    <att type="string" name="canonicalName" value="SRRM2"/>
    <att type="integer" name="number1stNeighbors" value="0"/>
    <graphics type="ELLIPSE" h="30.0" w="70.0" x="1962.907470703125" y="2942.50341796875" fill="#000000" width="1" outline="#000000"/>
  </node>
  <node label="MAP4K5" id="-2531">
    <att type="integer" name="webLinkIDType" value="1"/>
    <att type="string" name="webLinkIDName" value="Mitogen-activated protein kinase kinase kinase kinase 5 (EC 2.7.11.1)(MAPK/ERK kinase kinase kinase 5)(MEK kinase kinase 5)(MEKKK 5)(Kinase homologous to SPS1/STE20)(KHS) [Source:UniProtKB/Swiss-Prot;Acc:Q9Y4K4]"/>
    <att type="string" name="webLinkID" value="ENSG00000012983"/>
    <att type="integer" name="Degree" value="1"/>
    <att type="string" name="nodeType" value="protein"/>
    <att type="string" name="nodeStatus" value="Query"/>
    <att type="string" name="canonicalName" value="MAP4K5"/>
    <att type="integer" name="number1stNeighbors" value="0"/>
    <graphics type="ELLIPSE" h="30.0" w="70.0" x="2774.011962890625" y="3150.3291015625" fill="#000000" width="1" outline="#000000"/>
  </node>
  <node label="TBKBP1" id="-2530">
    <att type="integer" name="webLinkIDType" value="1"/>
    <att type="string" name="webLinkIDName" value="TANK-binding kinase 1-binding protein (TBK1-binding protein 1) [Source:UniProtKB/Swiss-Prot;Acc:A7MCY6]"/>
    <att type="string" name="webLinkID" value="ENSG00000198933"/>
    <att type="integer" name="Degree" value="1"/>
    <att type="string" name="nodeType" value="protein"/>
    <att type="string" name="nodeStatus" value="Query"/>
    <att type="string" name="canonicalName" value="TBKBP1"/>
    <att type="integer" name="number1stNeighbors" value="0"/>
    <graphics type="ELLIPSE" h="30.0" w="70.0" x="3227.9150390625" y="3287.440673828125" fill="#000000" width="1" outline="#000000"/>
  </node>
  <node label="LIMK2" id="-2529">
    <att type="integer" name="webLinkIDType" value="1"/>
    <att type="string" name="webLinkIDName" value="LIM domain kinase 2 (LIMK-2)(EC 2.7.11.1) [Source:UniProtKB/Swiss-Prot;Acc:P53671]"/>
    <att type="string" name="webLinkID" value="ENSG00000182541"/>
    <att type="integer" name="Degree" value="1"/>
    <att type="string" name="nodeType" value="protein"/>
    <att type="string" name="nodeStatus" value="Query"/>
    <att type="string" name="canonicalName" value="LIMK2"/>
    <att type="integer" name="number1stNeighbors" value="0"/>
    <graphics type="ELLIPSE" h="30.0" w="70.0" x="1689.9871826171875" y="3008.307861328125" fill="#000000" width="1" outline="#000000"/>
  </node>
  <node label="TUBA1B" id="-2528">
    <att type="integer" name="webLinkIDType" value="1"/>
    <att type="string" name="webLinkIDName" value="Tubulin alpha-1B chain (Tubulin alpha-ubiquitous chain)(Alpha-tubulin ubiquitous)(Tubulin K-alpha-1) [Source:UniProtKB/Swiss-Prot;Acc:P68363]"/>
    <att type="string" name="webLinkID" value="ENSG00000123416"/>
    <att type="integer" name="Degree" value="1"/>
    <att type="string" name="nodeType" value="protein"/>
    <att type="string" name="nodeStatus" value="Query"/>
    <att type="string" name="canonicalName" value="TUBA1B"/>
    <att type="integer" name="number1stNeighbors" value="0"/>
    <graphics type="ELLIPSE" h="30.0" w="70.0" x="2074.8740234375" y="3158.45703125" fill="#000000" width="1" outline="#000000"/>
  </node>
  <node label="PTK2B" id="-2527">
    <att type="integer" name="webLinkIDType" value="1"/>
    <att type="string" name="webLinkIDName" value="Protein tyrosine kinase 2 beta (EC 2.7.10.2)(Focal adhesion kinase 2)(FADK 2)(Proline-rich tyrosine kinase 2)(Cell adhesion kinase beta)(CAK beta)(Calcium-dependent tyrosine kinase)(CADTK)(Related adhesion focal tyrosine kinase)(RAFTK) [Source:UniProtKB/Swiss-Prot;Acc:Q14289]"/>
    <att type="string" name="webLinkID" value="ENSG00000120899"/>
    <att type="integer" name="Degree" value="3"/>
    <att type="string" name="nodeType" value="protein"/>
    <att type="string" name="nodeStatus" value="Query"/>
    <att type="string" name="canonicalName" value="PTK2B"/>
    <att type="integer" name="number1stNeighbors" value="0"/>
    <graphics type="ELLIPSE" h="30.0" w="70.0" x="2452.0146484375" y="3097.482421875" fill="#000000" width="1" outline="#000000"/>
  </node>
  <node label="MARK2" id="-2526">
    <att type="integer" name="webLinkIDType" value="1"/>
    <att type="string" name="webLinkIDName" value="Serine/threonine-protein kinase MARK2 (EC 2.7.11.1)(MAP/microtubule affinity-regulating kinase 2)(ELKL motif kinase)(EMK1)(PAR1 homolog) [Source:UniProtKB/Swiss-Prot;Acc:Q7KZI7]"/>
    <att type="string" name="webLinkID" value="ENSG00000072518"/>
    <att type="integer" name="Degree" value="2"/>
    <att type="string" name="nodeType" value="protein"/>
    <att type="string" name="nodeStatus" value="Query"/>
    <att type="string" name="canonicalName" value="MARK2"/>
    <att type="integer" name="number1stNeighbors" value="0"/>
    <graphics type="ELLIPSE" h="30.0" w="70.0" x="2101.99853515625" y="2561.948974609375" fill="#000000" width="1" outline="#000000"/>
  </node>
  <node label="HRNR" id="-2525">
    <att type="integer" name="webLinkIDType" value="1"/>
    <att type="string" name="webLinkIDName" value="Hornerin  [Source:UniProtKB/Swiss-Prot;Acc:Q86YZ3]"/>
    <att type="string" name="webLinkID" value="ENSG00000197915"/>
    <att type="integer" name="Degree" value="1"/>
    <att type="string" name="nodeType" value="protein"/>
    <att type="string" name="nodeStatus" value="Query"/>
    <att type="string" name="canonicalName" value="HRNR"/>
    <att type="integer" name="number1stNeighbors" value="0"/>
    <graphics type="ELLIPSE" h="30.0" w="70.0" x="2498.437255859375" y="2453.231689453125" fill="#000000" width="1" outline="#000000"/>
  </node>
  <node label="CABC1" id="-2524">
    <att type="integer" name="webLinkIDType" value="1"/>
    <att type="string" name="webLinkIDName" value="Chaperone activity of bc1 complex-like, mitochondrial Precursor (Chaperone-ABC1-like)(aarF domain-containing protein kinase 3) [Source:UniProtKB/Swiss-Prot;Acc:Q8NI60]"/>
    <att type="string" name="webLinkID" value="ENSG00000163050"/>
    <att type="integer" name="Degree" value="1"/>
    <att type="string" name="nodeType" value="protein"/>
    <att type="string" name="nodeStatus" value="Query"/>
    <att type="string" name="canonicalName" value="CABC1"/>
    <att type="integer" name="number1stNeighbors" value="0"/>
    <graphics type="ELLIPSE" h="30.0" w="70.0" x="1636.1566162109375" y="2962.876708984375" fill="#000000" width="1" outline="#000000"/>
  </node>
  <node label="TANK" id="-2523">
    <att type="integer" name="webLinkIDType" value="1"/>
    <att type="string" name="webLinkIDName" value="TRAF family member-associated NF-kappa-B activator (TRAF-interacting protein)(I-TRAF) [Source:UniProtKB/Swiss-Prot;Acc:Q92844]"/>
    <att type="string" name="webLinkID" value="ENSG00000136560"/>
    <att type="integer" name="Degree" value="2"/>
    <att type="string" name="nodeType" value="protein"/>
    <att type="string" name="nodeStatus" value="Query"/>
    <att type="string" name="canonicalName" value="TANK"/>
    <att type="integer" name="number1stNeighbors" value="0"/>
    <graphics type="ELLIPSE" h="30.0" w="70.0" x="2781.847412109375" y="1986.702880859375" fill="#000000" width="1" outline="#000000"/>
  </node>
  <node label="TNFRSF14" id="-2522">
    <att type="integer" name="webLinkIDType" value="1"/>
    <att type="string" name="webLinkIDName" value="Tumor necrosis factor receptor superfamily member 14 Precursor (Herpesvirus entry mediator A)(Tumor necrosis factor receptor-like 2)(TR2) [Source:UniProtKB/Swiss-Prot;Acc:Q92956]"/>
    <att type="string" name="webLinkID" value="ENSG00000157873"/>
    <att type="integer" name="Degree" value="1"/>
    <att type="string" name="nodeType" value="protein"/>
    <att type="string" name="nodeStatus" value="Query"/>
    <att type="string" name="canonicalName" value="TNFRSF14"/>
    <att type="integer" name="number1stNeighbors" value="0"/>
    <graphics type="ELLIPSE" h="30.0" w="70.0" x="2236.12890625" y="3524.46728515625" fill="#000000" width="1" outline="#000000"/>
  </node>
  <node label="PTPN18" id="-2521">
    <att type="integer" name="webLinkIDType" value="1"/>
    <att type="string" name="webLinkIDName" value="Tyrosine-protein phosphatase non-receptor type 18 (EC 3.1.3.48)(Brain-derived phosphatase) [Source:UniProtKB/Swiss-Prot;Acc:Q99952]"/>
    <att type="string" name="webLinkID" value="ENSG00000072135"/>
    <att type="integer" name="Degree" value="1"/>
    <att type="string" name="nodeType" value="protein"/>
    <att type="string" name="nodeStatus" value="Query"/>
    <att type="string" name="canonicalName" value="PTPN18"/>
    <att type="integer" name="number1stNeighbors" value="0"/>
    <graphics type="ELLIPSE" h="30.0" w="70.0" x="3405.47998046875" y="2586.244140625" fill="#000000" width="1" outline="#000000"/>
  </node>
  <node label="XTP3TPA" id="-2520">
    <att type="integer" name="webLinkIDType" value="1"/>
    <att type="string" name="webLinkIDName" value="XTP3-transactivated gene A protein (RS21C6) [Source:UniProtKB/Swiss-Prot;Acc:Q9H773]"/>
    <att type="string" name="webLinkID" value="ENSG00000179958"/>
    <att type="integer" name="Degree" value="1"/>
    <att type="string" name="nodeType" value="protein"/>
    <att type="string" name="nodeStatus" value="Query"/>
    <att type="string" name="canonicalName" value="XTP3TPA"/>
    <att type="integer" name="number1stNeighbors" value="0"/>
    <graphics type="ELLIPSE" h="30.0" w="70.0" x="1863.317626953125" y="2435.36376953125" fill="#000000" width="1" outline="#000000"/>
  </node>
  <node label="PRKAB2" id="-2519">
    <att type="integer" name="webLinkIDType" value="1"/>
    <att type="string" name="webLinkIDName" value="5&apos;-AMP-activated protein kinase subunit beta-2 (AMPK beta-2 chain) [Source:UniProtKB/Swiss-Prot;Acc:O43741]"/>
    <att type="string" name="webLinkID" value="ENSG00000131791"/>
    <att type="integer" name="Degree" value="1"/>
    <att type="string" name="nodeType" value="protein"/>
    <att type="string" name="nodeStatus" value="Query"/>
    <att type="string" name="canonicalName" value="PRKAB2"/>
    <att type="integer" name="number1stNeighbors" value="0"/>
    <graphics type="ELLIPSE" h="30.0" w="70.0" x="2893.080078125" y="3402.54052734375" fill="#000000" width="1" outline="#000000"/>
  </node>
  <node label="DOK2" id="-2518">
    <att type="integer" name="webLinkIDType" value="1"/>
    <att type="string" name="webLinkIDName" value="Docking protein 2 (Downstream of tyrosine kinase 2)(p56(dok-2)) [Source:UniProtKB/Swiss-Prot;Acc:O60496]"/>
    <att type="string" name="webLinkID" value="ENSG00000147443"/>
    <att type="integer" name="Degree" value="1"/>
    <att type="string" name="nodeType" value="protein"/>
    <att type="string" name="nodeStatus" value="Query"/>
    <att type="string" name="canonicalName" value="DOK2"/>
    <att type="integer" name="number1stNeighbors" value="0"/>
    <graphics type="ELLIPSE" h="30.0" w="70.0" x="2156.60009765625" y="3562.15771484375" fill="#000000" width="1" outline="#000000"/>
  </node>
  <node label="EIF3S1" id="-2517">
    <att type="integer" name="webLinkIDType" value="1"/>
    <att type="string" name="webLinkIDName" value="Eukaryotic translation initiation factor 3 subunit J (eIF3j)(Eukaryotic translation initiation factor 3 subunit 1)(eIF-3-alpha)(eIF3 p35) [Source:UniProtKB/Swiss-Prot;Acc:O75822]"/>
    <att type="string" name="webLinkID" value="ENSG00000104131"/>
    <att type="integer" name="Degree" value="1"/>
    <att type="string" name="nodeType" value="protein"/>
    <att type="string" name="nodeStatus" value="Query"/>
    <att type="string" name="canonicalName" value="EIF3S1"/>
    <att type="integer" name="number1stNeighbors" value="0"/>
    <graphics type="ELLIPSE" h="30.0" w="70.0" x="3423.63818359375" y="3034.802490234375" fill="#000000" width="1" outline="#000000"/>
  </node>
  <node label="SHC1" id="-2516">
    <att type="integer" name="webLinkIDType" value="1"/>
    <att type="string" name="webLinkIDName" value="SHC-transforming protein 1 (Src homology 2 domain-containing-transforming protein C1)(SH2 domain protein C1) [Source:UniProtKB/Swiss-Prot;Acc:P29353]"/>
    <att type="string" name="webLinkID" value="ENSG00000160691"/>
    <att type="integer" name="Degree" value="2"/>
    <att type="string" name="nodeType" value="protein"/>
    <att type="string" name="nodeStatus" value="Query"/>
    <att type="string" name="canonicalName" value="SHC1"/>
    <att type="integer" name="number1stNeighbors" value="0"/>
    <graphics type="ELLIPSE" h="30.0" w="70.0" x="2527.14306640625" y="2599.33935546875" fill="#000000" width="1" outline="#000000"/>
  </node>
  <node label="ACVR1B" id="-2515">
    <att type="integer" name="webLinkIDType" value="1"/>
    <att type="string" name="webLinkIDName" value="Activin receptor type-1B Precursor (EC 2.7.11.30)(ACTR-IB)(Serine/threonine-protein kinase receptor R2)(SKR2)(Activin receptor-like kinase 4)(ALK-4) [Source:UniProtKB/Swiss-Prot;Acc:P36896]"/>
    <att type="string" name="webLinkID" value="ENSG00000135503"/>
    <att type="integer" name="Degree" value="1"/>
    <att type="string" name="nodeType" value="protein"/>
    <att type="string" name="nodeStatus" value="Query"/>
    <att type="string" name="canonicalName" value="ACVR1B"/>
    <att type="integer" name="number1stNeighbors" value="0"/>
    <graphics type="ELLIPSE" h="30.0" w="70.0" x="2465.40576171875" y="3536.99853515625" fill="#000000" width="1" outline="#000000"/>
  </node>
  <node label="CAMK2B" id="-2514">
    <att type="integer" name="webLinkIDType" value="1"/>
    <att type="string" name="webLinkIDName" value="Calcium/calmodulin-dependent protein kinase type II beta chain (CaM-kinase II beta chain)(CaM kinase II subunit beta)(CaMK-II subunit beta)(EC 2.7.11.17) [Source:UniProtKB/Swiss-Prot;Acc:Q13554]"/>
    <att type="string" name="webLinkID" value="ENSG00000058404"/>
    <att type="integer" name="Degree" value="1"/>
    <att type="string" name="nodeType" value="protein"/>
    <att type="string" name="nodeStatus" value="Query"/>
    <att type="string" name="canonicalName" value="CAMK2B"/>
    <att type="integer" name="number1stNeighbors" value="0"/>
    <graphics type="ELLIPSE" h="30.0" w="70.0" x="1570.216064453125" y="2677.5302734375" fill="#000000" width="1" outline="#000000"/>
  </node>
  <node label="CAMK2G" id="-2513">
    <att type="integer" name="webLinkIDType" value="1"/>
    <att type="string" name="webLinkIDName" value="Calcium/calmodulin-dependent protein kinase type II gamma chain (CaM-kinase II gamma chain)(CaM kinase II subunit gamma)(CaMK-II subunit gamma)(EC 2.7.11.17) [Source:UniProtKB/Swiss-Prot;Acc:Q13555]"/>
    <att type="string" name="webLinkID" value="ENSG00000148660"/>
    <att type="integer" name="Degree" value="1"/>
    <att type="string" name="nodeType" value="protein"/>
    <att type="string" name="nodeStatus" value="Query"/>
    <att type="string" name="canonicalName" value="CAMK2G"/>
    <att type="integer" name="number1stNeighbors" value="0"/>
    <graphics type="ELLIPSE" h="30.0" w="70.0" x="3078.7900390625" y="2049.739990234375" fill="#000000" width="1" outline="#000000"/>
  </node>
  <node label="SPEG" id="-2512">
    <att type="integer" name="webLinkIDType" value="1"/>
    <att type="string" name="webLinkIDName" value="Striated muscle preferentially expressed protein kinase (EC 2.7.11.1)(Aortic preferentially expressed protein 1)(APEG-1) [Source:UniProtKB/Swiss-Prot;Acc:Q15772]"/>
    <att type="string" name="webLinkID" value="ENSG00000072195"/>
    <att type="integer" name="Degree" value="1"/>
    <att type="string" name="nodeType" value="protein"/>
    <att type="string" name="nodeStatus" value="Query"/>
    <att type="string" name="canonicalName" value="SPEG"/>
    <att type="integer" name="number1stNeighbors" value="0"/>
    <graphics type="ELLIPSE" h="30.0" w="70.0" x="1980.6783447265625" y="3096.038818359375" fill="#000000" width="1" outline="#000000"/>
  </node>
  <node label="MAPK6" id="-2511">
    <att type="integer" name="webLinkIDType" value="1"/>
    <att type="string" name="webLinkIDName" value="Mitogen-activated protein kinase 6 (EC 2.7.11.24)(Extracellular signal-regulated kinase 3)(ERK-3)(MAP kinase isoform p97)(p97-MAPK) [Source:UniProtKB/Swiss-Prot;Acc:Q16659]"/>
    <att type="string" name="webLinkID" value="ENSG00000069956"/>
    <att type="integer" name="Degree" value="1"/>
    <att type="string" name="nodeType" value="protein"/>
    <att type="string" name="nodeStatus" value="Query"/>
    <att type="string" name="canonicalName" value="MAPK6"/>
    <att type="integer" name="number1stNeighbors" value="0"/>
    <graphics type="ELLIPSE" h="30.0" w="70.0" x="2298.1728515625" y="1827.5068359375" fill="#000000" width="1" outline="#000000"/>
  </node>
  <node label="ADCK1" id="-2510">
    <att type="integer" name="webLinkIDType" value="1"/>
    <att type="string" name="webLinkIDName" value="Uncharacterized aarF domain-containing protein kinase 1 Precursor (EC 2.7.11.-) [Source:UniProtKB/Swiss-Prot;Acc:Q86TW2]"/>
    <att type="string" name="webLinkID" value="ENSG00000063761"/>
    <att type="integer" name="Degree" value="1"/>
    <att type="string" name="nodeType" value="protein"/>
    <att type="string" name="nodeStatus" value="Query"/>
    <att type="string" name="canonicalName" value="ADCK1"/>
    <att type="integer" name="number1stNeighbors" value="0"/>
    <graphics type="ELLIPSE" h="30.0" w="70.0" x="3091.4677734375" y="2627.81689453125" fill="#000000" width="1" outline="#000000"/>
  </node>
  <node label="KIAA0999" id="-2509">
    <att type="integer" name="webLinkIDType" value="1"/>
    <att type="string" name="webLinkIDName" value="Serine/threonine-protein kinase QSK (EC 2.7.11.1)(Salt-inducible kinase 3)(SIK-3)(SIK3) [Source:UniProtKB/Swiss-Prot;Acc:Q9Y2K2]"/>
    <att type="string" name="webLinkID" value="ENSG00000160584"/>
    <att type="integer" name="Degree" value="1"/>
    <att type="string" name="nodeType" value="protein"/>
    <att type="string" name="nodeStatus" value="Query"/>
    <att type="string" name="canonicalName" value="KIAA0999"/>
    <att type="integer" name="number1stNeighbors" value="0"/>
    <graphics type="ELLIPSE" h="30.0" w="70.0" x="2023.181884765625" y="2679.89599609375" fill="#000000" width="1" outline="#000000"/>
  </node>
  <node label="ACOX3" id="-2508">
    <att type="integer" name="webLinkIDType" value="1"/>
    <att type="string" name="webLinkIDName" value="Peroxisomal acyl-coenzyme A oxidase 3 (EC 1.3.3.6)(Pristanoyl-CoA oxidase)(Branched-chain acyl-CoA oxidase)(BRCACox) [Source:UniProtKB/Swiss-Prot;Acc:O15254]"/>
    <att type="string" name="webLinkID" value="ENSG00000087008"/>
    <att type="integer" name="Degree" value="1"/>
    <att type="string" name="nodeType" value="protein"/>
    <att type="string" name="nodeStatus" value="Query"/>
    <att type="string" name="canonicalName" value="ACOX3"/>
    <att type="integer" name="number1stNeighbors" value="0"/>
    <graphics type="ELLIPSE" h="30.0" w="70.0" x="2726.801513671875" y="3312.273681640625" fill="#000000" width="1" outline="#000000"/>
  </node>
  <node label="INPPL1" id="-2507">
    <att type="integer" name="webLinkIDType" value="1"/>
    <att type="string" name="webLinkIDName" value="Phosphatidylinositol-3,4,5-trisphosphate 5-phosphatase 2 (EC 3.1.3.n1)(SH2 domain-containing inositol-5-phosphatase 2)(SHIP-2)(Inositol polyphosphate phosphatase-like protein 1)(INPPL-1)(Protein 51C) [Source:UniProtKB/Swiss-Prot;Acc:O15357]"/>
    <att type="string" name="webLinkID" value="ENSG00000165458"/>
    <att type="integer" name="Degree" value="1"/>
    <att type="string" name="nodeType" value="protein"/>
    <att type="string" name="nodeStatus" value="Query"/>
    <att type="string" name="canonicalName" value="INPPL1"/>
    <att type="integer" name="number1stNeighbors" value="0"/>
    <graphics type="ELLIPSE" h="30.0" w="70.0" x="3440.947021484375" y="1940.0345458984375" fill="#000000" width="1" outline="#000000"/>
  </node>
  <node label="ACTN4" id="-2506">
    <att type="integer" name="webLinkIDType" value="1"/>
    <att type="string" name="webLinkIDName" value="Alpha-actinin-4 (Non-muscle alpha-actinin 4)(F-actin cross-linking protein) [Source:UniProtKB/Swiss-Prot;Acc:O43707]"/>
    <att type="string" name="webLinkID" value="ENSG00000130402"/>
    <att type="integer" name="Degree" value="1"/>
    <att type="string" name="nodeType" value="protein"/>
    <att type="string" name="nodeStatus" value="Query"/>
    <att type="string" name="canonicalName" value="ACTN4"/>
    <att type="integer" name="number1stNeighbors" value="0"/>
    <graphics type="ELLIPSE" h="30.0" w="70.0" x="2168.368408203125" y="3447.7919921875" fill="#000000" width="1" outline="#000000"/>
  </node>
  <node label="FGFR1" id="-2505">
    <att type="integer" name="webLinkIDType" value="1"/>
    <att type="string" name="webLinkIDName" value="Basic fibroblast growth factor receptor 1 Precursor (FGFR-1)(bFGF-R)(EC 2.7.10.1)(Fms-like tyrosine kinase 2)(c-fgr)(CD331 antigen) [Source:UniProtKB/Swiss-Prot;Acc:P11362]"/>
    <att type="string" name="webLinkID" value="ENSG00000077782"/>
    <att type="integer" name="metagene" value="38"/>
    <att type="integer" name="Degree" value="1"/>
    <att type="string" name="nodeType" value="protein"/>
    <att type="string" name="nodeStatus" value="Query"/>
    <att type="string" name="canonicalName" value="FGFR1"/>
    <att type="integer" name="number1stNeighbors" value="0"/>
    <graphics type="ELLIPSE" h="30.0" w="70.0" x="1632.133056640625" y="2542.937255859375" fill="#ff00ff" width="1" outline="#000000"/>
  </node>
  <node label="DCK" id="-2504">
    <att type="integer" name="webLinkIDType" value="1"/>
    <att type="string" name="webLinkIDName" value="Deoxycytidine kinase (dCK)(EC 2.7.1.74) [Source:UniProtKB/Swiss-Prot;Acc:P27707]"/>
    <att type="string" name="webLinkID" value="ENSG00000156136"/>
    <att type="integer" name="Degree" value="1"/>
    <att type="string" name="nodeType" value="protein"/>
    <att type="string" name="nodeStatus" value="Query"/>
    <att type="string" name="canonicalName" value="DCK"/>
    <att type="integer" name="number1stNeighbors" value="0"/>
    <graphics type="ELLIPSE" h="30.0" w="70.0" x="3510.04248046875" y="3198.66357421875" fill="#000000" width="1" outline="#000000"/>
  </node>
  <node label="TYK2" id="-2503">
    <att type="integer" name="webLinkIDType" value="1"/>
    <att type="string" name="webLinkIDName" value="Non-receptor tyrosine-protein kinase TYK2 (EC 2.7.10.2) [Source:UniProtKB/Swiss-Prot;Acc:P29597]"/>
    <att type="string" name="webLinkID" value="ENSG00000105397"/>
    <att type="integer" name="Degree" value="1"/>
    <att type="string" name="nodeType" value="protein"/>
    <att type="string" name="nodeStatus" value="Query"/>
    <att type="string" name="canonicalName" value="TYK2"/>
    <att type="integer" name="number1stNeighbors" value="0"/>
    <graphics type="ELLIPSE" h="30.0" w="70.0" x="2816.343505859375" y="2399.2900390625" fill="#000000" width="1" outline="#000000"/>
  </node>
  <node label="GSK3A" id="-2502">
    <att type="integer" name="webLinkIDType" value="1"/>
    <att type="string" name="webLinkIDName" value="Glycogen synthase kinase-3 alpha (GSK-3 alpha)(EC 2.7.11.26) [Source:UniProtKB/Swiss-Prot;Acc:P49840]"/>
    <att type="string" name="webLinkID" value="ENSG00000105723"/>
    <att type="integer" name="Degree" value="1"/>
    <att type="string" name="nodeType" value="protein"/>
    <att type="string" name="nodeStatus" value="Query"/>
    <att type="string" name="canonicalName" value="GSK3A"/>
    <att type="integer" name="number1stNeighbors" value="0"/>
    <graphics type="ELLIPSE" h="30.0" w="70.0" x="3321.1376953125" y="2758.563232421875" fill="#000000" width="1" outline="#000000"/>
  </node>
  <node label="MLLT1" id="-2501">
    <att type="integer" name="webLinkIDType" value="1"/>
    <att type="string" name="webLinkIDName" value="Protein ENL (YEATS domain-containing protein 1) [Source:UniProtKB/Swiss-Prot;Acc:Q03111]"/>
    <att type="string" name="webLinkID" value="ENSG00000130382"/>
    <att type="integer" name="Degree" value="1"/>
    <att type="string" name="nodeType" value="protein"/>
    <att type="string" name="nodeStatus" value="Query"/>
    <att type="string" name="canonicalName" value="MLLT1"/>
    <att type="integer" name="number1stNeighbors" value="0"/>
    <graphics type="ELLIPSE" h="30.0" w="70.0" x="2155.247314453125" y="3399.26953125" fill="#000000" width="1" outline="#000000"/>
  </node>
  <node label="CAMK2D" id="-2500">
    <att type="integer" name="webLinkIDType" value="1"/>
    <att type="string" name="webLinkIDName" value="Calcium/calmodulin-dependent protein kinase type II delta chain (CaM-kinase II delta chain)(CaM kinase II subunit delta)(CaMK-II subunit delta)(EC 2.7.11.17) [Source:UniProtKB/Swiss-Prot;Acc:Q13557]"/>
    <att type="string" name="webLinkID" value="ENSG00000145349"/>
    <att type="integer" name="Degree" value="1"/>
    <att type="string" name="nodeType" value="protein"/>
    <att type="string" name="nodeStatus" value="Query"/>
    <att type="string" name="canonicalName" value="CAMK2D"/>
    <att type="integer" name="number1stNeighbors" value="0"/>
    <graphics type="ELLIPSE" h="30.0" w="70.0" x="2401.587646484375" y="1738.307861328125" fill="#000000" width="1" outline="#000000"/>
  </node>
  <node label="GRAMD1A" id="-2499">
    <att type="integer" name="webLinkIDType" value="1"/>
    <att type="string" name="webLinkIDName" value="GRAM domain-containing protein 1A  [Source:UniProtKB/Swiss-Prot;Acc:Q96CP6]"/>
    <att type="string" name="webLinkID" value="ENSG00000089351"/>
    <att type="integer" name="Degree" value="1"/>
    <att type="string" name="nodeType" value="protein"/>
    <att type="string" name="nodeStatus" value="Query"/>
    <att type="string" name="canonicalName" value="GRAMD1A"/>
    <att type="integer" name="number1stNeighbors" value="0"/>
    <graphics type="ELLIPSE" h="30.0" w="70.0" x="3524.899658203125" y="2516.32958984375" fill="#000000" width="1" outline="#000000"/>
  </node>
  <node label="ALPK3" id="-2498">
    <att type="integer" name="webLinkIDType" value="1"/>
    <att type="string" name="webLinkIDName" value="Alpha-protein kinase 3 (EC 2.7.11.-)(Muscle alpha-protein kinase) [Source:UniProtKB/Swiss-Prot;Acc:Q96L96]"/>
    <att type="string" name="webLinkID" value="ENSG00000136383"/>
    <att type="integer" name="Degree" value="1"/>
    <att type="string" name="nodeType" value="protein"/>
    <att type="string" name="nodeStatus" value="Query"/>
    <att type="string" name="canonicalName" value="ALPK3"/>
    <att type="integer" name="number1stNeighbors" value="0"/>
    <graphics type="ELLIPSE" h="30.0" w="70.0" x="2794.891845703125" y="3550.91845703125" fill="#000000" width="1" outline="#000000"/>
  </node>
  <node label="EIF2AK1" id="-2497">
    <att type="integer" name="webLinkIDType" value="1"/>
    <att type="string" name="webLinkIDName" value="Eukaryotic translation initiation factor 2-alpha kinase 1 (EC 2.7.11.1)(Heme-regulated eukaryotic initiation factor eIF-2-alpha kinase)(Hemin-sensitive initiation factor 2-alpha kinase)(Heme-regulated inhibitor)(Heme-controlled repressor)(HCR) [Source:UniProtKB/Swiss-Prot;Acc:Q9BQI3]"/>
    <att type="string" name="webLinkID" value="ENSG00000086232"/>
    <att type="integer" name="Degree" value="1"/>
    <att type="string" name="nodeType" value="protein"/>
    <att type="string" name="nodeStatus" value="Query"/>
    <att type="string" name="canonicalName" value="EIF2AK1"/>
    <att type="integer" name="number1stNeighbors" value="0"/>
    <graphics type="ELLIPSE" h="30.0" w="70.0" x="2166.817626953125" y="3133.14111328125" fill="#000000" width="1" outline="#000000"/>
  </node>
  <node label="EIF2AK4" id="-2496">
    <att type="integer" name="webLinkIDType" value="1"/>
    <att type="string" name="webLinkIDName" value="Eukaryotic translation initiation factor 2-alpha kinase 4 (EC 2.7.11.1)(GCN2-like protein) [Source:UniProtKB/Swiss-Prot;Acc:Q9P2K8]"/>
    <att type="string" name="webLinkID" value="ENSG00000128829"/>
    <att type="integer" name="Degree" value="1"/>
    <att type="string" name="nodeType" value="protein"/>
    <att type="string" name="nodeStatus" value="Query"/>
    <att type="string" name="canonicalName" value="EIF2AK4"/>
    <att type="integer" name="number1stNeighbors" value="0"/>
    <graphics type="ELLIPSE" h="30.0" w="70.0" x="1552.634033203125" y="2922.769287109375" fill="#000000" width="1" outline="#000000"/>
  </node>
  <node label="NLK" id="-2495">
    <att type="integer" name="webLinkIDType" value="1"/>
    <att type="string" name="webLinkIDName" value="Serine/threonine kinase NLK (EC 2.7.11.24)(Nemo-like kinase)(Protein LAK1) [Source:UniProtKB/Swiss-Prot;Acc:Q9UBE8]"/>
    <att type="string" name="webLinkID" value="ENSG00000087095"/>
    <att type="integer" name="metagene" value="33"/>
    <att type="integer" name="Degree" value="1"/>
    <att type="string" name="nodeType" value="protein"/>
    <att type="string" name="nodeStatus" value="Query"/>
    <att type="string" name="canonicalName" value="NLK"/>
    <att type="integer" name="number1stNeighbors" value="0"/>
    <graphics type="ELLIPSE" h="30.0" w="70.0" x="1914.4375" y="3193.43212890625" fill="#ff00ff" width="1" outline="#000000"/>
  </node>
  <node label="SEC16A" id="-2494">
    <att type="integer" name="webLinkIDType" value="1"/>
    <att type="string" name="webLinkIDName" value="Protein transport protein Sec16A (Protein SEC16 homolog A) [Source:UniProtKB/Swiss-Prot;Acc:O15027]"/>
    <att type="string" name="webLinkID" value="ENSG00000148396"/>
    <att type="integer" name="Degree" value="1"/>
    <att type="string" name="nodeType" value="protein"/>
    <att type="string" name="nodeStatus" value="Query"/>
    <att type="string" name="canonicalName" value="SEC16A"/>
    <att type="integer" name="number1stNeighbors" value="0"/>
    <graphics type="ELLIPSE" h="30.0" w="70.0" x="2317.14501953125" y="3670.487060546875" fill="#000000" width="1" outline="#000000"/>
  </node>
  <node label="JAK2" id="-2493">
    <att type="integer" name="webLinkIDType" value="1"/>
    <att type="string" name="webLinkIDName" value="Tyrosine-protein kinase JAK2 (EC 2.7.10.2)(Janus kinase 2)(JAK-2) [Source:UniProtKB/Swiss-Prot;Acc:O60674]"/>
    <att type="string" name="webLinkID" value="ENSG00000096968"/>
    <att type="integer" name="Degree" value="2"/>
    <att type="string" name="nodeType" value="protein"/>
    <att type="string" name="nodeStatus" value="Query"/>
    <att type="string" name="canonicalName" value="JAK2"/>
    <att type="integer" name="number1stNeighbors" value="0"/>
    <graphics type="ELLIPSE" h="30.0" w="70.0" x="2491.516845703125" y="2279.071044921875" fill="#000000" width="1" outline="#000000"/>
  </node>
  <node label="FRYL" id="-2492">
    <att type="integer" name="webLinkIDType" value="1"/>
    <att type="string" name="webLinkIDName" value="Protein furry homolog-like (ALL1-fused gene from chromosome 4p12) [Source:UniProtKB/Swiss-Prot;Acc:O94915]"/>
    <att type="string" name="webLinkID" value="ENSG00000075539"/>
    <att type="integer" name="Degree" value="1"/>
    <att type="string" name="nodeType" value="protein"/>
    <att type="string" name="nodeStatus" value="Query"/>
    <att type="string" name="canonicalName" value="FRYL"/>
    <att type="integer" name="number1stNeighbors" value="0"/>
    <graphics type="ELLIPSE" h="30.0" w="70.0" x="2150.424072265625" y="3583.80517578125" fill="#000000" width="1" outline="#000000"/>
  </node>
  <node label="PAK4" id="-2491">
    <att type="integer" name="webLinkIDType" value="1"/>
    <att type="string" name="webLinkIDName" value="Serine/threonine-protein kinase PAK 4 (EC 2.7.11.1)(p21-activated kinase 4)(PAK-4) [Source:UniProtKB/Swiss-Prot;Acc:O96013]"/>
    <att type="string" name="webLinkID" value="ENSG00000130669"/>
    <att type="integer" name="Degree" value="3"/>
    <att type="string" name="nodeType" value="protein"/>
    <att type="string" name="nodeStatus" value="Query"/>
    <att type="string" name="canonicalName" value="PAK4"/>
    <att type="integer" name="number1stNeighbors" value="0"/>
    <graphics type="ELLIPSE" h="30.0" w="70.0" x="2647.267333984375" y="2596.874755859375" fill="#000000" width="1" outline="#000000"/>
  </node>
  <node label="BMPR1A" id="-2490">
    <att type="integer" name="webLinkIDType" value="1"/>
    <att type="string" name="webLinkIDName" value="Bone morphogenetic protein receptor type-1A Precursor (EC 2.7.11.30)(Serine/threonine-protein kinase receptor R5)(SKR5)(Activin receptor-like kinase 3)(ALK-3)(CD292 antigen) [Source:UniProtKB/Swiss-Prot;Acc:P36894]"/>
    <att type="string" name="webLinkID" value="ENSG00000107779"/>
    <att type="integer" name="Degree" value="1"/>
    <att type="string" name="nodeType" value="protein"/>
    <att type="string" name="nodeStatus" value="Query"/>
    <att type="string" name="canonicalName" value="BMPR1A"/>
    <att type="integer" name="number1stNeighbors" value="0"/>
    <graphics type="ELLIPSE" h="30.0" w="70.0" x="1942.1337890625" y="3186.1083984375" fill="#000000" width="1" outline="#000000"/>
  </node>
  <node label="CLK1" id="-2489">
    <att type="integer" name="webLinkIDType" value="1"/>
    <att type="string" name="webLinkIDName" value="Dual specificity protein kinase CLK1 (EC 2.7.12.1)(CDC-like kinase 1) [Source:UniProtKB/Swiss-Prot;Acc:P49759]"/>
    <att type="string" name="webLinkID" value="ENSG00000013441"/>
    <att type="integer" name="Degree" value="1"/>
    <att type="string" name="nodeType" value="protein"/>
    <att type="string" name="nodeStatus" value="Query"/>
    <att type="string" name="canonicalName" value="CLK1"/>
    <att type="integer" name="number1stNeighbors" value="0"/>
    <graphics type="ELLIPSE" h="30.0" w="70.0" x="2666.797607421875" y="3637.2265625" fill="#000000" width="1" outline="#000000"/>
  </node>
  <node label="KIAA0195" id="-2488">
    <att type="integer" name="webLinkIDType" value="1"/>
    <att type="string" name="webLinkIDName" value="Uncharacterized protein KIAA0195 (Transmembrane protein 94) [Source:UniProtKB/Swiss-Prot;Acc:Q12767]"/>
    <att type="string" name="webLinkID" value="ENSG00000177728"/>
    <att type="integer" name="Degree" value="1"/>
    <att type="string" name="nodeType" value="protein"/>
    <att type="string" name="nodeStatus" value="Query"/>
    <att type="string" name="canonicalName" value="KIAA0195"/>
    <att type="integer" name="number1stNeighbors" value="0"/>
    <graphics type="ELLIPSE" h="30.0" w="70.0" x="2310.313232421875" y="3513.8466796875" fill="#000000" width="1" outline="#000000"/>
  </node>
  <node label="MAP4K2" id="-2487">
    <att type="integer" name="webLinkIDType" value="1"/>
    <att type="string" name="webLinkIDName" value="Mitogen-activated protein kinase kinase kinase kinase 2 (EC 2.7.11.1)(MAPK/ERK kinase kinase kinase 2)(MEK kinase kinase 2)(MEKKK 2)(Germinal center kinase)(GC kinase)(Rab8-interacting protein)(B lymphocyte serine/threonine-protein kinase) [Source:UniProtKB/Swiss-Prot;Acc:Q12851]"/>
    <att type="string" name="webLinkID" value="ENSG00000168067"/>
    <att type="integer" name="Degree" value="1"/>
    <att type="string" name="nodeType" value="protein"/>
    <att type="string" name="nodeStatus" value="Query"/>
    <att type="string" name="canonicalName" value="MAP4K2"/>
    <att type="integer" name="number1stNeighbors" value="0"/>
    <graphics type="ELLIPSE" h="30.0" w="70.0" x="2216.3603515625" y="1886.0980224609375" fill="#000000" width="1" outline="#000000"/>
  </node>
  <node label="DYRK1A" id="-2486">
    <att type="integer" name="webLinkIDType" value="1"/>
    <att type="string" name="webLinkIDName" value="Dual specificity tyrosine-phosphorylation-regulated kinase 1A (EC 2.7.12.1)(Protein kinase minibrain homolog)(MNBH)(hMNB)(HP86)(Dual specificity YAK1-related kinase) [Source:UniProtKB/Swiss-Prot;Acc:Q13627]"/>
    <att type="string" name="webLinkID" value="ENSG00000157540"/>
    <att type="integer" name="Degree" value="1"/>
    <att type="string" name="nodeType" value="protein"/>
    <att type="string" name="nodeStatus" value="Query"/>
    <att type="string" name="canonicalName" value="DYRK1A"/>
    <att type="integer" name="number1stNeighbors" value="0"/>
    <graphics type="ELLIPSE" h="30.0" w="70.0" x="1928.2547607421875" y="3082.122314453125" fill="#000000" width="1" outline="#000000"/>
  </node>
  <node label="PKN1" id="-2485">
    <att type="integer" name="webLinkIDType" value="1"/>
    <att type="string" name="webLinkIDName" value="Serine/threonine-protein kinase N1 (EC 2.7.11.13)(Protein kinase C-like 1)(Protein-kinase C-related kinase 1)(Protein kinase C-like PKN)(Serine-threonine protein kinase N)(Protein kinase PKN-alpha) [Source:UniProtKB/Swiss-Prot;Acc:Q16512]"/>
    <att type="string" name="webLinkID" value="ENSG00000123143"/>
    <att type="integer" name="Degree" value="1"/>
    <att type="string" name="nodeType" value="protein"/>
    <att type="string" name="nodeStatus" value="Query"/>
    <att type="string" name="canonicalName" value="PKN1"/>
    <att type="integer" name="number1stNeighbors" value="0"/>
    <graphics type="ELLIPSE" h="30.0" w="70.0" x="2580.502685546875" y="3486.1318359375" fill="#000000" width="1" outline="#000000"/>
  </node>
  <node label="NEK9" id="-2484">
    <att type="integer" name="webLinkIDType" value="1"/>
    <att type="string" name="webLinkIDName" value="Serine/threonine-protein kinase Nek9 (EC 2.7.11.1)(Never in mitosis A-related kinase 9)(NimA-related protein kinase 9)(Nercc1 kinase)(NIMA-related kinase 8)(Nek8) [Source:UniProtKB/Swiss-Prot;Acc:Q8TD19]"/>
    <att type="string" name="webLinkID" value="ENSG00000119638"/>
    <att type="integer" name="Degree" value="2"/>
    <att type="string" name="nodeType" value="protein"/>
    <att type="string" name="nodeStatus" value="Query"/>
    <att type="string" name="canonicalName" value="NEK9"/>
    <att type="integer" name="number1stNeighbors" value="0"/>
    <graphics type="ELLIPSE" h="30.0" w="70.0" x="2330.781005859375" y="3107.227783203125" fill="#000000" width="1" outline="#000000"/>
  </node>
  <node label="MARK4" id="-2483">
    <att type="integer" name="webLinkIDType" value="1"/>
    <att type="string" name="webLinkIDName" value="MAP/microtubule affinity-regulating kinase 4 (EC 2.7.11.1)(MAP/microtubule affinity-regulating kinase-like 1) [Source:UniProtKB/Swiss-Prot;Acc:Q96L34]"/>
    <att type="string" name="webLinkID" value="ENSG00000007047"/>
    <att type="integer" name="metagene" value="11"/>
    <att type="integer" name="Degree" value="1"/>
    <att type="string" name="nodeType" value="protein"/>
    <att type="string" name="nodeStatus" value="Query"/>
    <att type="string" name="canonicalName" value="MARK4"/>
    <att type="integer" name="number1stNeighbors" value="0"/>
    <graphics type="ELLIPSE" h="30.0" w="70.0" x="2757.707275390625" y="2518.361328125" fill="#ff00ff" width="1" outline="#000000"/>
  </node>
  <node label="TESK2" id="-2482">
    <att type="integer" name="webLinkIDType" value="1"/>
    <att type="string" name="webLinkIDName" value="Dual specificity testis-specific protein kinase 2 (EC 2.7.12.1)(Testicular protein kinase 2) [Source:UniProtKB/Swiss-Prot;Acc:Q96S53]"/>
    <att type="string" name="webLinkID" value="ENSG00000070759"/>
    <att type="integer" name="Degree" value="1"/>
    <att type="string" name="nodeType" value="protein"/>
    <att type="string" name="nodeStatus" value="Query"/>
    <att type="string" name="canonicalName" value="TESK2"/>
    <att type="integer" name="number1stNeighbors" value="0"/>
    <graphics type="ELLIPSE" h="30.0" w="70.0" x="2060.802734375" y="3263.364501953125" fill="#000000" width="1" outline="#000000"/>
  </node>
  <node label="PRKD2" id="-2481">
    <att type="integer" name="webLinkIDType" value="1"/>
    <att type="string" name="webLinkIDName" value="Serine/threonine-protein kinase D2 (EC 2.7.11.13)(nPKC-D2) [Source:UniProtKB/Swiss-Prot;Acc:Q9BZL6]"/>
    <att type="string" name="webLinkID" value="ENSG00000105287"/>
    <att type="integer" name="Degree" value="1"/>
    <att type="string" name="nodeType" value="protein"/>
    <att type="string" name="nodeStatus" value="Query"/>
    <att type="string" name="canonicalName" value="PRKD2"/>
    <att type="integer" name="number1stNeighbors" value="0"/>
    <graphics type="ELLIPSE" h="30.0" w="70.0" x="2923.592041015625" y="3758.670166015625" fill="#000000" width="1" outline="#000000"/>
  </node>
  <node label="BMP2K" id="-2480">
    <att type="integer" name="webLinkIDType" value="1"/>
    <att type="string" name="webLinkIDName" value="BMP-2-inducible protein kinase (BIKe)(EC 2.7.11.1) [Source:UniProtKB/Swiss-Prot;Acc:Q9NSY1]"/>
    <att type="string" name="webLinkID" value="ENSG00000138756"/>
    <att type="integer" name="Degree" value="1"/>
    <att type="string" name="nodeType" value="protein"/>
    <att type="string" name="nodeStatus" value="Query"/>
    <att type="string" name="canonicalName" value="BMP2K"/>
    <att type="integer" name="number1stNeighbors" value="0"/>
    <graphics type="ELLIPSE" h="30.0" w="70.0001220703125" x="2030.3939819335938" y="2708.32470703125" fill="#000000" width="1" outline="#000000"/>
  </node>
  <node label="ADAM28" id="-2479">
    <att type="integer" name="webLinkIDType" value="1"/>
    <att type="string" name="webLinkIDName" value="ADAM 28 Precursor (EC 3.4.24.-)(A disintegrin and metalloproteinase domain 28)(Metalloproteinase-like, disintegrin-like, and cysteine-rich protein-L)(MDC-L)(eMDC II) [Source:UniProtKB/Swiss-Prot;Acc:Q9UKQ2]"/>
    <att type="string" name="webLinkID" value="ENSG00000042980"/>
    <att type="integer" name="Degree" value="1"/>
    <att type="string" name="nodeType" value="protein"/>
    <att type="string" name="nodeStatus" value="Query"/>
    <att type="string" name="canonicalName" value="ADAM28"/>
    <att type="integer" name="number1stNeighbors" value="0"/>
    <graphics type="ELLIPSE" h="30.0" w="70.0" x="2068.2119140625" y="3190.12890625" fill="#000000" width="1" outline="#000000"/>
  </node>
  <node label="ALDOA" id="-2478">
    <att type="integer" name="webLinkIDType" value="1"/>
    <att type="string" name="webLinkIDName" value="Fructose-bisphosphate aldolase A (EC 4.1.2.13)(Muscle-type aldolase)(Lung cancer antigen NY-LU-1) [Source:UniProtKB/Swiss-Prot;Acc:P04075]"/>
    <att type="string" name="webLinkID" value="ENSG00000149925"/>
    <att type="integer" name="Degree" value="1"/>
    <att type="string" name="nodeType" value="protein"/>
    <att type="string" name="nodeStatus" value="Query"/>
    <att type="string" name="canonicalName" value="ALDOA"/>
    <att type="integer" name="number1stNeighbors" value="0"/>
    <graphics type="ELLIPSE" h="30.0" w="70.0" x="1906.247314453125" y="3237.91650390625" fill="#000000" width="1" outline="#000000"/>
  </node>
  <node label="CAD" id="-2477">
    <att type="integer" name="webLinkIDType" value="1"/>
    <att type="string" name="webLinkIDName" value="CAD protein [Includes Glutamine-dependent carbamoyl-phosphate synthase(EC 6.3.5.5);Aspartate carbamoyltransferase(EC 2.1.3.2);Dihydroorotase(EC 3.5.2.3)] [Source:UniProtKB/Swiss-Prot;Acc:P27708]"/>
    <att type="string" name="webLinkID" value="ENSG00000084774"/>
    <att type="integer" name="Degree" value="2"/>
    <att type="string" name="nodeType" value="protein"/>
    <att type="string" name="nodeStatus" value="Query"/>
    <att type="string" name="canonicalName" value="CAD"/>
    <att type="integer" name="number1stNeighbors" value="0"/>
    <graphics type="ELLIPSE" h="30.0" w="70.0" x="3071.31298828125" y="2794.06640625" fill="#000000" width="1" outline="#000000"/>
  </node>
  <node label="ADK" id="-2476">
    <att type="integer" name="webLinkIDType" value="1"/>
    <att type="string" name="webLinkIDName" value="Adenosine kinase (AK)(EC 2.7.1.20)(Adenosine 5&apos;-phosphotransferase) [Source:UniProtKB/Swiss-Prot;Acc:P55263]"/>
    <att type="string" name="webLinkID" value="ENSG00000156110"/>
    <att type="integer" name="Degree" value="1"/>
    <att type="string" name="nodeType" value="protein"/>
    <att type="string" name="nodeStatus" value="Query"/>
    <att type="string" name="canonicalName" value="ADK"/>
    <att type="integer" name="number1stNeighbors" value="0"/>
    <graphics type="ELLIPSE" h="30.0" w="70.0" x="2096.436767578125" y="1922.9239501953125" fill="#000000" width="1" outline="#000000"/>
  </node>
  <node label="G3BP1" id="-2475">
    <att type="integer" name="webLinkIDType" value="1"/>
    <att type="string" name="webLinkIDName" value="Ras GTPase-activating protein-binding protein 1 (EC 3.6.1.-)(G3BP-1)(ATP-dependent DNA helicase VIII)(HDH-VIII)(GAP SH3 domain-binding protein 1) [Source:UniProtKB/Swiss-Prot;Acc:Q13283]"/>
    <att type="string" name="webLinkID" value="ENSG00000145907"/>
    <att type="integer" name="Degree" value="1"/>
    <att type="string" name="nodeType" value="protein"/>
    <att type="string" name="nodeStatus" value="Query"/>
    <att type="string" name="canonicalName" value="G3BP1"/>
    <att type="integer" name="number1stNeighbors" value="0"/>
    <graphics type="ELLIPSE" h="30.0" w="70.0" x="2987.34912109375" y="3061.9306640625" fill="#000000" width="1" outline="#000000"/>
  </node>
  <node label="BRD3" id="-2474">
    <att type="integer" name="webLinkIDType" value="1"/>
    <att type="string" name="webLinkIDName" value="Bromodomain-containing protein 3 (RING3-like protein) [Source:UniProtKB/Swiss-Prot;Acc:Q15059]"/>
    <att type="string" name="webLinkID" value="ENSG00000169925"/>
    <att type="integer" name="Degree" value="1"/>
    <att type="string" name="nodeType" value="protein"/>
    <att type="string" name="nodeStatus" value="Query"/>
    <att type="string" name="canonicalName" value="BRD3"/>
    <att type="integer" name="number1stNeighbors" value="0"/>
    <graphics type="ELLIPSE" h="30.0" w="70.0" x="1682.94580078125" y="2565.870361328125" fill="#000000" width="1" outline="#000000"/>
  </node>
  <node label="TTN" id="-2473">
    <att type="integer" name="webLinkIDType" value="1"/>
    <att type="string" name="webLinkIDName" value="titin isoform novex-3  [Source:RefSeq peptide;Acc:NP_596870]"/>
    <att type="string" name="webLinkID" value="ENSG00000155657"/>
    <att type="integer" name="Degree" value="2"/>
    <att type="string" name="nodeType" value="protein"/>
    <att type="string" name="nodeStatus" value="Query"/>
    <att type="string" name="canonicalName" value="TTN"/>
    <att type="integer" name="number1stNeighbors" value="0"/>
    <graphics type="ELLIPSE" h="30.0" w="70.0" x="2368.263671875" y="2389.9130859375" fill="#000000" width="1" outline="#000000"/>
  </node>
  <node label="AP2M1" id="-2472">
    <att type="integer" name="webLinkIDType" value="1"/>
    <att type="string" name="webLinkIDName" value="AP-2 complex subunit mu-1 (Adaptin-mu2)(AP-2 mu-2 chain)(Plasma membrane adaptor AP-2 50 kDa protein)(HA2 50 kDa subunit)(Clathrin assembly protein complex 2 medium chain)(Clathrin coat assembly protein AP50)(Clathrin coat-associated protein AP50) [Source:UniProtKB/Swiss-Prot;Acc:Q96CW1]"/>
    <att type="string" name="webLinkID" value="ENSG00000161203"/>
    <att type="integer" name="Degree" value="1"/>
    <att type="string" name="nodeType" value="protein"/>
    <att type="string" name="nodeStatus" value="Query"/>
    <att type="string" name="canonicalName" value="AP2M1"/>
    <att type="integer" name="number1stNeighbors" value="0"/>
    <graphics type="ELLIPSE" h="30.0" w="70.0" x="2894.09033203125" y="1929.5714111328125" fill="#000000" width="1" outline="#000000"/>
  </node>
  <node label="DOK1" id="-2471">
    <att type="integer" name="webLinkIDType" value="1"/>
    <att type="string" name="webLinkIDName" value="Docking protein 1 (Downstream of tyrosine kinase 1)(p62(dok))(pp62) [Source:UniProtKB/Swiss-Prot;Acc:Q99704]"/>
    <att type="string" name="webLinkID" value="ENSG00000115325"/>
    <att type="integer" name="Degree" value="1"/>
    <att type="string" name="nodeType" value="protein"/>
    <att type="string" name="nodeStatus" value="Query"/>
    <att type="string" name="canonicalName" value="DOK1"/>
    <att type="integer" name="number1stNeighbors" value="0"/>
    <graphics type="ELLIPSE" h="30.0" w="70.0" x="2359.989013671875" y="3385.38671875" fill="#000000" width="1" outline="#000000"/>
  </node>
  <node label="SNF1LK2" id="-2470">
    <att type="integer" name="webLinkIDType" value="1"/>
    <att type="string" name="webLinkIDName" value="Serine/threonine-protein kinase SNF1-like kinase 2 (EC 2.7.11.1)(Qin-induced kinase)(Salt-inducible protein kinase 2)(SIK-2)(SIK2) [Source:UniProtKB/Swiss-Prot;Acc:Q9H0K1]"/>
    <att type="string" name="webLinkID" value="ENSG00000170145"/>
    <att type="integer" name="Degree" value="1"/>
    <att type="string" name="nodeType" value="protein"/>
    <att type="string" name="nodeStatus" value="Query"/>
    <att type="string" name="canonicalName" value="SNF1LK2"/>
    <att type="integer" name="number1stNeighbors" value="0"/>
    <graphics type="ELLIPSE" h="30.0" w="70.0" x="3021.708984375" y="3268.967529296875" fill="#000000" width="1" outline="#000000"/>
  </node>
  <node label="CRKRS" id="-2469">
    <att type="integer" name="webLinkIDType" value="1"/>
    <att type="string" name="webLinkIDName" value="Cell division cycle 2-related protein kinase 7 (CDC2-related protein kinase 7)(EC 2.7.11.22)(Cdc2-related kinase, arginine/serine-rich)(CrkRS) [Source:UniProtKB/Swiss-Prot;Acc:Q9NYV4]"/>
    <att type="string" name="webLinkID" value="ENSG00000167258"/>
    <att type="integer" name="metagene" value="33"/>
    <att type="integer" name="Degree" value="1"/>
    <att type="string" name="nodeType" value="protein"/>
    <att type="string" name="nodeStatus" value="Query"/>
    <att type="string" name="canonicalName" value="CRKRS"/>
    <att type="integer" name="number1stNeighbors" value="0"/>
    <graphics type="ELLIPSE" h="30.0" w="70.0" x="3068.215576171875" y="1967.10400390625" fill="#ff00ff" width="1" outline="#000000"/>
  </node>
  <node label="CSNK1G3" id="-2468">
    <att type="integer" name="webLinkIDType" value="1"/>
    <att type="string" name="webLinkIDName" value="Casein kinase I isoform gamma-3 (CKI-gamma 3)(EC 2.7.11.1) [Source:UniProtKB/Swiss-Prot;Acc:Q9Y6M4]"/>
    <att type="string" name="webLinkID" value="ENSG00000151292"/>
    <att type="integer" name="Degree" value="1"/>
    <att type="string" name="nodeType" value="protein"/>
    <att type="string" name="nodeStatus" value="Query"/>
    <att type="string" name="canonicalName" value="CSNK1G3"/>
    <att type="integer" name="number1stNeighbors" value="0"/>
    <graphics type="ELLIPSE" h="30.0" w="70.0" x="3094.75537109375" y="3119.079833984375" fill="#000000" width="1" outline="#000000"/>
  </node>
  <node label="ANXA2" id="-2467">
    <att type="integer" name="webLinkIDType" value="1"/>
    <att type="string" name="webLinkIDName" value="Annexin A2 (Annexin-2)(Annexin II)(Lipocortin II)(Calpactin I heavy chain)(Chromobindin-8)(p36)(Protein I)(Placental anticoagulant protein IV)(PAP-IV) [Source:UniProtKB/Swiss-Prot;Acc:P07355]"/>
    <att type="string" name="webLinkID" value="ENSG00000182718"/>
    <att type="integer" name="Degree" value="1"/>
    <att type="string" name="nodeType" value="protein"/>
    <att type="string" name="nodeStatus" value="Query"/>
    <att type="string" name="canonicalName" value="ANXA2"/>
    <att type="integer" name="number1stNeighbors" value="0"/>
    <graphics type="ELLIPSE" h="30.0" w="70.0" x="1910.3006591796875" y="3309.834228515625" fill="#000000" width="1" outline="#000000"/>
  </node>
  <node label="HCK" id="-2466">
    <att type="integer" name="webLinkIDType" value="1"/>
    <att type="string" name="webLinkIDName" value="Tyrosine-protein kinase HCK (EC 2.7.10.2)(Hemopoietic cell kinase)(p59-HCK/p60-HCK) [Source:UniProtKB/Swiss-Prot;Acc:P08631]"/>
    <att type="string" name="webLinkID" value="ENSG00000101336"/>
    <att type="integer" name="Degree" value="1"/>
    <att type="string" name="nodeType" value="protein"/>
    <att type="string" name="nodeStatus" value="Query"/>
    <att type="string" name="canonicalName" value="HCK"/>
    <att type="integer" name="number1stNeighbors" value="0"/>
    <graphics type="ELLIPSE" h="30.0" w="70.0" x="1885.6201171875" y="2649.3828125" fill="#000000" width="1" outline="#000000"/>
  </node>
  <node label="KIT" id="-2465">
    <att type="integer" name="webLinkIDType" value="1"/>
    <att type="string" name="webLinkIDName" value="Mast/stem cell growth factor receptor Precursor (SCFR)(EC 2.7.10.1)(Proto-oncogene tyrosine-protein kinase Kit)(c-kit)(CD117 antigen) [Source:UniProtKB/Swiss-Prot;Acc:P10721]"/>
    <att type="string" name="webLinkID" value="ENSG00000157404"/>
    <att type="integer" name="Degree" value="1"/>
    <att type="string" name="nodeType" value="protein"/>
    <att type="string" name="nodeStatus" value="Query"/>
    <att type="string" name="canonicalName" value="KIT"/>
    <att type="integer" name="number1stNeighbors" value="0"/>
    <graphics type="ELLIPSE" h="30.0" w="70.0" x="1837.3455810546875" y="1960.639892578125" fill="#000000" width="1" outline="#000000"/>
  </node>
  <node label="PDE4A" id="-2464">
    <att type="integer" name="webLinkIDType" value="1"/>
    <att type="string" name="webLinkIDName" value="cAMP-specific 3,5-cyclic phosphodiesterase 4A (EC 3.1.4.17)(DPDE2)(PDE46) [Source:UniProtKB/Swiss-Prot;Acc:P27815]"/>
    <att type="string" name="webLinkID" value="ENSG00000065989"/>
    <att type="integer" name="Degree" value="1"/>
    <att type="string" name="nodeType" value="protein"/>
    <att type="string" name="nodeStatus" value="Query"/>
    <att type="string" name="canonicalName" value="PDE4A"/>
    <att type="integer" name="number1stNeighbors" value="0"/>
    <graphics type="ELLIPSE" h="30.0" w="70.0" x="2146.558349609375" y="2055.340576171875" fill="#000000" width="1" outline="#000000"/>
  </node>
  <node label="ANP32A" id="-2463">
    <att type="integer" name="webLinkIDType" value="1"/>
    <att type="string" name="webLinkIDName" value="Acidic leucine-rich nuclear phosphoprotein 32 family member A (Potent heat-stable protein phosphatase 2A inhibitor I1PP2A)(Acidic nuclear phosphoprotein pp32)(Leucine-rich acidic nuclear protein)(Lanp)(Putative HLA-DR-associated protein I)(PHAPI)(Mapmodulin) [Source:UniProtKB/Swiss-Prot;Acc:P39687]"/>
    <att type="string" name="webLinkID" value="ENSG00000140350"/>
    <att type="integer" name="Degree" value="1"/>
    <att type="string" name="nodeType" value="protein"/>
    <att type="string" name="nodeStatus" value="Query"/>
    <att type="string" name="canonicalName" value="ANP32A"/>
    <att type="integer" name="number1stNeighbors" value="0"/>
    <graphics type="ELLIPSE" h="30.0" w="70.0" x="2149.553466796875" y="3254.059814453125" fill="#000000" width="1" outline="#000000"/>
  </node>
  <node label="EPHB1" id="-2462">
    <att type="integer" name="webLinkIDType" value="1"/>
    <att type="string" name="webLinkIDName" value="Ephrin type-B receptor 1 Precursor (EC 2.7.10.1)(Tyrosine-protein kinase receptor EPH-2)(NET)(HEK6)(ELK) [Source:UniProtKB/Swiss-Prot;Acc:P54762]"/>
    <att type="string" name="webLinkID" value="ENSG00000154928"/>
    <att type="integer" name="Degree" value="1"/>
    <att type="string" name="nodeType" value="protein"/>
    <att type="string" name="nodeStatus" value="Query"/>
    <att type="string" name="canonicalName" value="EPHB1"/>
    <att type="integer" name="number1stNeighbors" value="0"/>
    <graphics type="ELLIPSE" h="30.0" w="70.0" x="1779.595458984375" y="2717.584716796875" fill="#000000" width="1" outline="#000000"/>
  </node>
  <node label="BTK" id="-2461">
    <att type="integer" name="webLinkIDType" value="1"/>
    <att type="string" name="webLinkIDName" value="Tyrosine-protein kinase BTK (EC 2.7.10.2)(Bruton tyrosine kinase)(Agammaglobulinaemia tyrosine kinase)(ATK)(B-cell progenitor kinase)(BPK) [Source:UniProtKB/Swiss-Prot;Acc:Q06187]"/>
    <att type="string" name="webLinkID" value="ENSG00000010671"/>
    <att type="integer" name="Degree" value="1"/>
    <att type="string" name="nodeType" value="protein"/>
    <att type="string" name="nodeStatus" value="Query"/>
    <att type="string" name="canonicalName" value="BTK"/>
    <att type="integer" name="number1stNeighbors" value="0"/>
    <graphics type="ELLIPSE" h="30.0" w="70.0" x="2719.27294921875" y="3482.42822265625" fill="#000000" width="1" outline="#000000"/>
  </node>
  <node label="GAPVD1" id="-2460">
    <att type="integer" name="webLinkIDType" value="1"/>
    <att type="string" name="webLinkIDName" value="GTPase-activating protein and VPS9 domain-containing protein 1 (Rab5-activating protein 6)(GAPex-5) [Source:UniProtKB/Swiss-Prot;Acc:Q14C86]"/>
    <att type="string" name="webLinkID" value="ENSG00000165219"/>
    <att type="integer" name="Degree" value="1"/>
    <att type="string" name="nodeType" value="protein"/>
    <att type="string" name="nodeStatus" value="Query"/>
    <att type="string" name="canonicalName" value="GAPVD1"/>
    <att type="integer" name="number1stNeighbors" value="0"/>
    <graphics type="ELLIPSE" h="30.0" w="70.0" x="2895.3076171875" y="3170.6298828125" fill="#000000" width="1" outline="#000000"/>
  </node>
  <node label="ATAD3B" id="-2459">
    <att type="integer" name="webLinkIDType" value="1"/>
    <att type="string" name="webLinkIDName" value="ATPase family AAA domain-containing protein 3B  [Source:UniProtKB/Swiss-Prot;Acc:Q5T9A4]"/>
    <att type="string" name="webLinkID" value="ENSG00000160072"/>
    <att type="integer" name="Degree" value="2"/>
    <att type="string" name="nodeType" value="protein"/>
    <att type="string" name="nodeStatus" value="Query"/>
    <att type="string" name="canonicalName" value="ATAD3B"/>
    <att type="integer" name="number1stNeighbors" value="0"/>
    <graphics type="ELLIPSE" h="30.0" w="70.0" x="2819.578125" y="2773.5390625" fill="#000000" width="1" outline="#000000"/>
  </node>
  <node label="PKN3" id="-2458">
    <att type="integer" name="webLinkIDType" value="1"/>
    <att type="string" name="webLinkIDName" value="Serine/threonine-protein kinase N3 (EC 2.7.11.13)(Protein kinase PKN-beta)(Protein-kinase C-related kinase 3) [Source:UniProtKB/Swiss-Prot;Acc:Q6P5Z2]"/>
    <att type="string" name="webLinkID" value="ENSG00000160447"/>
    <att type="integer" name="Degree" value="1"/>
    <att type="string" name="nodeType" value="protein"/>
    <att type="string" name="nodeStatus" value="Query"/>
    <att type="string" name="canonicalName" value="PKN3"/>
    <att type="integer" name="number1stNeighbors" value="0"/>
    <graphics type="ELLIPSE" h="30.0" w="70.0" x="1611.02197265625" y="2989.194091796875" fill="#000000" width="1" outline="#000000"/>
  </node>
  <node label="FAM83A" id="-2457">
    <att type="integer" name="webLinkIDType" value="1"/>
    <att type="string" name="webLinkIDName" value="Protein FAM83A (Tumor-specific gene expressed in prostate protein)(BJ-TSA-9) [Source:UniProtKB/Swiss-Prot;Acc:Q86UY5]"/>
    <att type="string" name="webLinkID" value="ENSG00000147689"/>
    <att type="integer" name="Degree" value="1"/>
    <att type="string" name="nodeType" value="protein"/>
    <att type="string" name="nodeStatus" value="Query"/>
    <att type="string" name="canonicalName" value="FAM83A"/>
    <att type="integer" name="number1stNeighbors" value="0"/>
    <graphics type="ELLIPSE" h="30.0" w="70.0" x="2711.3447265625" y="3577.7509765625" fill="#000000" width="1" outline="#000000"/>
  </node>
  <node label="LSM14A" id="-2456">
    <att type="integer" name="webLinkIDType" value="1"/>
    <att type="string" name="webLinkIDName" value="LSM14 protein homolog A (Protein SCD6 homolog)(Protein FAM61A)(Putative alpha-synuclein-binding protein)(AlphaSNBP) [Source:UniProtKB/Swiss-Prot;Acc:Q8ND56]"/>
    <att type="string" name="webLinkID" value="ENSG00000105216"/>
    <att type="integer" name="Degree" value="1"/>
    <att type="string" name="nodeType" value="protein"/>
    <att type="string" name="nodeStatus" value="Query"/>
    <att type="string" name="canonicalName" value="LSM14A"/>
    <att type="integer" name="number1stNeighbors" value="0"/>
    <graphics type="ELLIPSE" h="30.0" w="70.0" x="2607.36767578125" y="3541.6455078125" fill="#000000" width="1" outline="#000000"/>
  </node>
  <node label="TXNDC1" id="-2455">
    <att type="integer" name="webLinkIDType" value="1"/>
    <att type="string" name="webLinkIDName" value="Thioredoxin domain-containing protein 1 Precursor (Transmembrane Trx-related protein)(Thioredoxin-related transmembrane protein) [Source:UniProtKB/Swiss-Prot;Acc:Q9H3N1]"/>
    <att type="string" name="webLinkID" value="ENSG00000139921"/>
    <att type="integer" name="Degree" value="1"/>
    <att type="string" name="nodeType" value="protein"/>
    <att type="string" name="nodeStatus" value="Query"/>
    <att type="string" name="canonicalName" value="TXNDC1"/>
    <att type="integer" name="number1stNeighbors" value="0"/>
    <graphics type="ELLIPSE" h="30.0" w="70.0" x="3386.72216796875" y="2272.50634765625" fill="#000000" width="1" outline="#000000"/>
  </node>
  <node label="AFF4" id="-2454">
    <att type="integer" name="webLinkIDType" value="1"/>
    <att type="string" name="webLinkIDName" value="AF4/FMR2 family member 4 (ALL1-fused gene from chromosome 5q31)(Major CDK9 elongation factor-associated protein) [Source:UniProtKB/Swiss-Prot;Acc:Q9UHB7]"/>
    <att type="string" name="webLinkID" value="ENSG00000072364"/>
    <att type="integer" name="Degree" value="2"/>
    <att type="string" name="nodeType" value="protein"/>
    <att type="string" name="nodeStatus" value="Query"/>
    <att type="string" name="canonicalName" value="AFF4"/>
    <att type="integer" name="number1stNeighbors" value="0"/>
    <graphics type="ELLIPSE" h="30.0" w="70.0" x="3000.239501953125" y="2411.826416015625" fill="#000000" width="1" outline="#000000"/>
  </node>
  <node label="TNIK" id="-2453">
    <att type="integer" name="webLinkIDType" value="1"/>
    <att type="string" name="webLinkIDName" value="TRAF2 and NCK-interacting protein kinase (EC 2.7.11.1) [Source:UniProtKB/Swiss-Prot;Acc:Q9UKE5]"/>
    <att type="string" name="webLinkID" value="ENSG00000154310"/>
    <att type="integer" name="Degree" value="1"/>
    <att type="string" name="nodeType" value="protein"/>
    <att type="string" name="nodeStatus" value="Query"/>
    <att type="string" name="canonicalName" value="TNIK"/>
    <att type="integer" name="number1stNeighbors" value="0"/>
    <graphics type="ELLIPSE" h="30.0" w="70.0" x="1765.574462890625" y="2705.864501953125" fill="#000000" width="1" outline="#000000"/>
  </node>
  <node label="KIDINS220" id="-2452">
    <att type="integer" name="webLinkIDType" value="1"/>
    <att type="string" name="webLinkIDName" value="Ankyrin repeat-rich membrane spanning protein (Kinase D-interacting substrate of 220 kDa) [Source:UniProtKB/Swiss-Prot;Acc:Q9ULH0]"/>
    <att type="string" name="webLinkID" value="ENSG00000134313"/>
    <att type="integer" name="Degree" value="1"/>
    <att type="string" name="nodeType" value="protein"/>
    <att type="string" name="nodeStatus" value="Query"/>
    <att type="string" name="canonicalName" value="KIDINS220"/>
    <att type="integer" name="number1stNeighbors" value="0"/>
    <graphics type="ELLIPSE" h="30.0" w="70.0" x="3478.17919921875" y="2833.69677734375" fill="#000000" width="1" outline="#000000"/>
  </node>
  <node label="TIMM50" id="-2451">
    <att type="integer" name="webLinkIDType" value="1"/>
    <att type="string" name="webLinkIDName" value="Mitochondrial import inner membrane translocase subunit TIM50 Precursor  [Source:UniProtKB/Swiss-Prot;Acc:Q3ZCQ8]"/>
    <att type="string" name="webLinkID" value="ENSG00000105197"/>
    <att type="integer" name="Degree" value="2"/>
    <att type="string" name="nodeType" value="protein"/>
    <att type="string" name="nodeStatus" value="Query"/>
    <att type="string" name="canonicalName" value="TIMM50"/>
    <att type="integer" name="number1stNeighbors" value="0"/>
    <graphics type="ELLIPSE" h="30.0" w="70.0" x="3001.91259765625" y="2552.801513671875" fill="#000000" width="1" outline="#000000"/>
  </node>
  <node label="KRAS" id="-2450">
    <att type="integer" name="webLinkIDType" value="1"/>
    <att type="string" name="webLinkIDName" value="GTPase KRas Precursor (K-Ras 2)(Ki-Ras)(c-K-ras)(c-Ki-ras) [Source:UniProtKB/Swiss-Prot;Acc:P01116]"/>
    <att type="string" name="webLinkID" value="ENSG00000133703"/>
    <att type="integer" name="Degree" value="2"/>
    <att type="string" name="nodeType" value="protein"/>
    <att type="string" name="nodeStatus" value="Query"/>
    <att type="string" name="canonicalName" value="KRAS"/>
    <att type="integer" name="number1stNeighbors" value="0"/>
    <graphics type="ELLIPSE" h="30.0" w="70.0" x="3023.075439453125" y="2661.19189453125" fill="#000000" width="1" outline="#000000"/>
  </node>
  <node label="PDCD6" id="-2449">
    <att type="integer" name="webLinkIDType" value="1"/>
    <att type="string" name="webLinkIDName" value="Programmed cell death protein 6 (Apoptosis-linked gene 2 protein)(Probable calcium-binding protein ALG-2) [Source:UniProtKB/Swiss-Prot;Acc:O75340]"/>
    <att type="string" name="webLinkID" value="ENSG00000063438"/>
    <att type="integer" name="Degree" value="2"/>
    <att type="string" name="nodeType" value="protein"/>
    <att type="string" name="nodeStatus" value="Query"/>
    <att type="string" name="canonicalName" value="PDCD6"/>
    <att type="integer" name="number1stNeighbors" value="0"/>
    <graphics type="ELLIPSE" h="30.0" w="70.0" x="2874.784423828125" y="2986.567626953125" fill="#000000" width="1" outline="#000000"/>
  </node>
  <node label="BRD4" id="-2448">
    <att type="integer" name="webLinkIDType" value="1"/>
    <att type="string" name="webLinkIDName" value="Bromodomain-containing protein 4 (HUNK1 protein) [Source:UniProtKB/Swiss-Prot;Acc:O60885]"/>
    <att type="string" name="webLinkID" value="ENSG00000141867"/>
    <att type="integer" name="Degree" value="1"/>
    <att type="string" name="nodeType" value="protein"/>
    <att type="string" name="nodeStatus" value="Query"/>
    <att type="string" name="canonicalName" value="BRD4"/>
    <att type="integer" name="number1stNeighbors" value="0"/>
    <graphics type="ELLIPSE" h="30.0" w="70.0" x="2878.97412109375" y="1704.9892578125" fill="#000000" width="1" outline="#000000"/>
  </node>
  <node label="RIT2" id="-2447">
    <att type="integer" name="webLinkIDType" value="1"/>
    <att type="string" name="webLinkIDName" value="GTP-binding protein Rit2 (Ras-like protein expressed in neurons)(Ras-like without CAAX protein 2) [Source:UniProtKB/Swiss-Prot;Acc:Q99578]"/>
    <att type="string" name="webLinkID" value="ENSG00000152214"/>
    <att type="integer" name="Degree" value="2"/>
    <att type="string" name="nodeType" value="protein"/>
    <att type="string" name="nodeStatus" value="Query"/>
    <att type="string" name="canonicalName" value="RIT2"/>
    <att type="integer" name="number1stNeighbors" value="0"/>
    <graphics type="ELLIPSE" h="30.0" w="70.0" x="3004.062255859375" y="2474.85302734375" fill="#000000" width="1" outline="#000000"/>
  </node>
  <node label="PRKCI" id="-2446">
    <att type="integer" name="webLinkIDType" value="1"/>
    <att type="string" name="webLinkIDName" value="Protein kinase C iota type (EC 2.7.11.13)(nPKC-iota)(Atypical protein kinase C-lambda/iota)(aPKC-lambda/iota)(PRKC-lambda/iota) [Source:UniProtKB/Swiss-Prot;Acc:P41743]"/>
    <att type="string" name="webLinkID" value="ENSG00000163558"/>
    <att type="integer" name="Degree" value="3"/>
    <att type="string" name="nodeType" value="protein"/>
    <att type="string" name="nodeStatus" value="Query"/>
    <att type="string" name="canonicalName" value="PRKCI"/>
    <att type="integer" name="number1stNeighbors" value="0"/>
    <graphics type="ELLIPSE" h="30.0" w="70.0" x="2599.8359375" y="2806.4033203125" fill="#000000" width="1" outline="#000000"/>
  </node>
  <node label="KLC1" id="-2445">
    <att type="integer" name="webLinkIDType" value="1"/>
    <att type="string" name="webLinkIDName" value="Kinesin light chain 1 (KLC 1) [Source:UniProtKB/Swiss-Prot;Acc:Q07866]"/>
    <att type="string" name="webLinkID" value="ENSG00000126214"/>
    <att type="integer" name="Degree" value="2"/>
    <att type="string" name="nodeType" value="protein"/>
    <att type="string" name="nodeStatus" value="Query"/>
    <att type="string" name="canonicalName" value="KLC1"/>
    <att type="integer" name="number1stNeighbors" value="0"/>
    <graphics type="ELLIPSE" h="30.0" w="70.0" x="2234.5390625" y="2583.484375" fill="#000000" width="1" outline="#000000"/>
  </node>
  <node label="PTPN14" id="-2444">
    <att type="integer" name="webLinkIDType" value="1"/>
    <att type="string" name="webLinkIDName" value="Tyrosine-protein phosphatase non-receptor type 14 (EC 3.1.3.48)(Protein-tyrosine phosphatase pez) [Source:UniProtKB/Swiss-Prot;Acc:Q15678]"/>
    <att type="string" name="webLinkID" value="ENSG00000152104"/>
    <att type="integer" name="Degree" value="2"/>
    <att type="string" name="nodeType" value="protein"/>
    <att type="string" name="nodeStatus" value="Query"/>
    <att type="string" name="canonicalName" value="PTPN14"/>
    <att type="integer" name="number1stNeighbors" value="0"/>
    <graphics type="ELLIPSE" h="30.0" w="70.0" x="2463.02783203125" y="3050.650390625" fill="#000000" width="1" outline="#000000"/>
  </node>
  <node label="RAB11FIP1" id="-2443">
    <att type="integer" name="webLinkIDType" value="1"/>
    <att type="string" name="webLinkIDName" value="Rab11 family-interacting protein 1 (Rab11-FIP1)(Rab-coupling protein) [Source:UniProtKB/Swiss-Prot;Acc:Q6WKZ4]"/>
    <att type="string" name="webLinkID" value="ENSG00000156675"/>
    <att type="integer" name="metagene" value="38"/>
    <att type="integer" name="Degree" value="2"/>
    <att type="string" name="nodeType" value="protein"/>
    <att type="string" name="nodeStatus" value="Query"/>
    <att type="string" name="canonicalName" value="RAB11FIP1"/>
    <att type="integer" name="number1stNeighbors" value="0"/>
    <graphics type="ELLIPSE" h="30.0" w="70.0" x="3062.46337890625" y="3042.386962890625" fill="#ff00ff" width="1" outline="#000000"/>
  </node>
  <node label="TBC1D4" id="-2442">
    <att type="integer" name="webLinkIDType" value="1"/>
    <att type="string" name="webLinkIDName" value="TBC1 domain family member 4 (Akt substrate of 160 kDa)(AS160) [Source:UniProtKB/Swiss-Prot;Acc:O60343]"/>
    <att type="string" name="webLinkID" value="ENSG00000136111"/>
    <att type="integer" name="Degree" value="2"/>
    <att type="string" name="nodeType" value="protein"/>
    <att type="string" name="nodeStatus" value="Query"/>
    <att type="string" name="canonicalName" value="TBC1D4"/>
    <att type="integer" name="number1stNeighbors" value="0"/>
    <graphics type="ELLIPSE" h="30.0" w="70.0" x="2684.749755859375" y="3301.478271484375" fill="#000000" width="1" outline="#000000"/>
  </node>
  <node label="EIF4E2" id="-2441">
    <att type="integer" name="webLinkIDType" value="1"/>
    <att type="string" name="webLinkIDName" value="Eukaryotic translation initiation factor 4E type 2 (eIF-4E type 2)(eIF4E type 2)(mRNA cap-binding protein type 3)(Eukaryotic translation initiation factor 4E-like 3)(Eukaryotic translation initiation factor 4E homologous protein)(mRNA cap-binding protein 4EHP)(eIF4E-like protein 4E-LP) [Source:UniProtKB/Swiss-Prot;Acc:O60573]"/>
    <att type="string" name="webLinkID" value="ENSG00000135930"/>
    <att type="integer" name="Degree" value="2"/>
    <att type="string" name="nodeType" value="protein"/>
    <att type="string" name="nodeStatus" value="Query"/>
    <att type="string" name="canonicalName" value="EIF4E2"/>
    <att type="integer" name="number1stNeighbors" value="0"/>
    <graphics type="ELLIPSE" h="30.0" w="70.0" x="2123.197509765625" y="2720.585693359375" fill="#000000" width="1" outline="#000000"/>
  </node>
  <node label="USP8" id="-2440">
    <att type="integer" name="webLinkIDType" value="1"/>
    <att type="string" name="webLinkIDName" value="Ubiquitin carboxyl-terminal hydrolase 8 (EC 3.1.2.15)(Ubiquitin thioesterase 8)(Ubiquitin-specific-processing protease 8)(Deubiquitinating enzyme 8)(hUBPy) [Source:UniProtKB/Swiss-Prot;Acc:P40818]"/>
    <att type="string" name="webLinkID" value="ENSG00000138592"/>
    <att type="integer" name="Degree" value="2"/>
    <att type="string" name="nodeType" value="protein"/>
    <att type="string" name="nodeStatus" value="Query"/>
    <att type="string" name="canonicalName" value="USP8"/>
    <att type="integer" name="number1stNeighbors" value="0"/>
    <graphics type="ELLIPSE" h="30.0" w="70.0" x="2972.45068359375" y="2739.983154296875" fill="#000000" width="1" outline="#000000"/>
  </node>
  <node label="TBC1D1" id="-2439">
    <att type="integer" name="webLinkIDType" value="1"/>
    <att type="string" name="webLinkIDName" value="TBC1 domain family member 1  [Source:UniProtKB/Swiss-Prot;Acc:Q86TI0]"/>
    <att type="string" name="webLinkID" value="ENSG00000065882"/>
    <att type="integer" name="Degree" value="2"/>
    <att type="string" name="nodeType" value="protein"/>
    <att type="string" name="nodeStatus" value="Query"/>
    <att type="string" name="canonicalName" value="TBC1D1"/>
    <att type="integer" name="number1stNeighbors" value="0"/>
    <graphics type="ELLIPSE" h="30.0" w="70.0" x="2474.51708984375" y="3150.981689453125" fill="#000000" width="1" outline="#000000"/>
  </node>
  <node label="LSR" id="-2438">
    <att type="integer" name="webLinkIDType" value="1"/>
[truncated: 5,103,245 more chars]
