# Supplementary material for: Genomic distance entrained clustering and regression modelling highlights interacting genomic regions contributing to proliferation in breast cancer
Source: BMC Syst Biol. 2010 Sep 8;4:127. doi: 10.1186/1752-0509-4-127 (PMC2946304; doi:10.1186/1752-0509-4-127)
Supplement: Additional file 5 — The interaction network defined by the proliferation metagenes and the top seven regional metagenes. The cytoscape file used to generate Figure 7A. [file 1752-0509-4-127-S5.ZIP › CytoscapeSession-2009_12_18-07_09/cysession.xml]

<?xml version="1.0" encoding="UTF-8" standalone="yes"?>
<cysession xmlns:xlink="http://www.w3.org/1999/xlink" xmlns:xsi="http://www.w3.org/2001/XMLSchema-instance" id="CytoscapeSession-2009_12_18-07_09" documentVersion="0.9">
    <sessionNote>You can add note for this session here.</sessionNote>
    <sessionState>
        <desktop>
            <desktopSize width="1288" height="878"/>
            <networkFrames>
                <networkFrame y="0" x="0" width="930" height="628" frameID="gene1261058691392"/>
            </networkFrames>
        </desktop>
        <server>
            <ontologyServer/>
        </server>
        <cytopanels>
            <cytopanel id="CytoPanel1">
                <panelState>dock</panelState>
                <selectedPanel>0</selectedPanel>
                <panels>
                    <panel id="test"/>
                </panels>
            </cytopanel>
            <cytopanel id="CytoPanel2">
                <panelState>dock</panelState>
                <selectedPanel>0</selectedPanel>
                <panels>
                    <panel id="test"/>
                </panels>
            </cytopanel>
            <cytopanel id="CytoPanel3">
                <panelState>hide</panelState>
                <selectedPanel>-1</selectedPanel>
                <panels>
                    <panel id="test"/>
                </panels>
            </cytopanel>
        </cytopanels>
    </sessionState>
    <networkTree>
        <network visualStyle="metagene" viewAvailable="true" id="gene1261058691392" filename="gene1261058691392.xgmml">
            <parent id="Network Root"/>
            <hiddenEdges>
                <edge target="SUMO1" source="RAD51" interaction="Physical" id="RAD51 (Physical) SUMO1"/>
                <edge target="RPS11" source="DDB1" interaction="Complex" id="DDB1 (Complex) RPS11"/>
                <edge target="CLTC" source="DDB1" interaction="Complex" id="DDB1 (Complex) CLTC"/>
                <edge target="IL6R" source="WWP1" interaction="Physical" id="WWP1 (Physical) IL6R"/>
                <edge target="BMX" source="TP53" interaction="Physical" id="TP53 (Physical) BMX"/>
                <edge target="COX6A1" source="UQCRB" interaction="Physical" id="UQCRB (Physical) COX6A1"/>
                <edge target="LTK" source="RAF1" interaction="Complex" id="RAF1 (Complex) LTK"/>
                <edge target="PSMD7" source="TRAF6" interaction="Complex" id="TRAF6 (Complex) PSMD7"/>
                <edge target="PDE4B" source="DDB1" interaction="Complex" id="DDB1 (Complex) PDE4B"/>
                <edge target="CREB1" source="CCND1" interaction="Transcriptional" id="CCND1 (Transcriptional) CREB1"/>
                <edge target="NAP1L1" source="TP53" interaction="Physical" id="TP53 (Physical) NAP1L1"/>
                <edge target="PTCD3" source="IMMT" interaction="Complex" id="IMMT (Complex) PTCD3"/>
                <edge target="TOLLIP" source="RBPMS" interaction="Physical" id="RBPMS (Physical) TOLLIP"/>
                <edge target="APOH" source="TP53" interaction="Physical" id="TP53 (Physical) APOH"/>
                <edge target="TNFRSF8" source="KIF13B" interaction="Complex" id="KIF13B (Complex) TNFRSF8"/>
                <edge target="SDHA" source="UQCRB" interaction="Physical" id="UQCRB (Physical) SDHA"/>
                <edge target="FLT1" source="NRP2" interaction="Physical" id="NRP2 (Physical) FLT1"/>
                <edge target="SNCG" source="BUB1B" interaction="Physical" id="BUB1B (Physical) SNCG"/>
                <edge target="NFATC4" source="TP53" interaction="Transcriptional" id="TP53 (Transcriptional) NFATC4"/>
                <edge target="MAP2" source="PAFAH1B1" interaction="Physical" id="PAFAH1B1 (Physical) MAP2"/>
                <edge target="GEMIN5" source="GEMIN4" interaction="Physical" id="GEMIN4 (Physical) GEMIN5"/>
                <edge target="TP53INP1" source="TP53" interaction="Physical" id="TP53 (Physical) TP53INP1"/>
                <edge target="FGF7" source="FGFR2" interaction="Physical" id="FGFR2 (Physical) FGF7"/>
                <edge target="HADHA" source="TRAF6" interaction="Physical" id="TRAF6 (Physical) HADHA"/>
                <edge target="TBXA2R" source="RAF1" interaction="Physical" id="RAF1 (Physical) TBXA2R"/>
                <edge target="COPS7A" source="TP53" interaction="Physical" id="TP53 (Physical) COPS7A"/>
                <edge target="MED26" source="DDB1" interaction="Complex" id="DDB1 (Complex) MED26"/>
                <edge target="ZNF655" source="TRIP13" interaction="Physical" id="TRIP13 (Physical) ZNF655"/>
                <edge target="AK2" source="SHBG" interaction="Physical" id="SHBG (Physical) AK2"/>
                <edge target="POLR3F" source="STC2" interaction="Physical" id="STC2 (Physical) POLR3F"/>
                <edge target="ATP5O" source="UQCRB" interaction="Physical" id="UQCRB (Physical) ATP5O"/>
                <edge target="WT1" source="TP53" interaction="Transcriptional" id="TP53 (Transcriptional) WT1"/>
                <edge target="KAT2A" source="TACC3" interaction="Physical" id="TACC3 (Physical) KAT2A"/>
                <edge target="CYTH3" source="ARF6" interaction="Physical" id="ARF6 (Physical) CYTH3"/>
                <edge target="ELAVL1" source="IMMT" interaction="Complex" id="IMMT (Complex) ELAVL1"/>
                <edge target="ARHGAP17" source="RHOD" interaction="Physical" id="RHOD (Physical) ARHGAP17"/>
                <edge target="PRPF4B" source="DDB1" interaction="Complex" id="DDB1 (Complex) PRPF4B"/>
                <edge target="GAB1" source="C1QBP" interaction="Physical" id="C1QBP (Physical) GAB1"/>
                <edge target="BMP2K" source="BRAF" interaction="Complex" id="BRAF (Complex) BMP2K"/>
                <edge target="INTS10" source="RAF1" interaction="Physical" id="RAF1 (Physical) INTS10"/>
                <edge target="SEC11B" source="STT3A" interaction="Physical" id="STT3A (Physical) SEC11B"/>
                <edge target="MUC13" source="HCLS1" interaction="Complex" id="HCLS1 (Complex) MUC13"/>
                <edge target="CSNK1G3" source="BRAF" interaction="Complex" id="BRAF (Complex) CSNK1G3"/>
                <edge target="ITGA2" source="LAMB2" interaction="Physical" id="LAMB2 (Physical) ITGA2"/>
                <edge target="UQCRH" source="UQCRB" interaction="Physical" id="UQCRB (Physical) UQCRH"/>
                <edge target="OSBPL1A" source="KIF13B" interaction="Complex" id="KIF13B (Complex) OSBPL1A"/>
                <edge target="NAPB" source="STX1A" interaction="Complex" id="STX1A (Complex) NAPB"/>
                <edge target="MPP6" source="EXOSC10" interaction="Physical" id="EXOSC10 (Physical) MPP6"/>
                <edge target="TRFP" source="DDB1" interaction="Complex" id="DDB1 (Complex) TRFP"/>
                <edge target="IRAK3" source="TRAF6" interaction="Physical" id="TRAF6 (Physical) IRAK3"/>
                <edge target="ACVR1B" source="BRAF" interaction="Complex" id="BRAF (Complex) ACVR1B"/>
                <edge target="IGF2BP3" source="IMMT" interaction="Complex" id="IMMT (Complex) IGF2BP3"/>
                <edge target="APOBEC3D" source="SHBG" interaction="Physical" id="SHBG (Physical) APOBEC3D"/>
                <edge target="SETD7" source="TP53" interaction="Physical" id="TP53 (Physical) SETD7"/>
                <edge target="CYB5R2" source="TRIP13" interaction="Physical" id="TRIP13 (Physical) CYB5R2"/>
                <edge target="STAG2" source="PLK1" interaction="Physical" id="PLK1 (Physical) STAG2"/>
                <edge target="GRIN3A" source="DLG4" interaction="Physical" id="DLG4 (Physical) GRIN3A"/>
                <edge target="FGF17" source="FGFR2" interaction="Physical" id="FGFR2 (Physical) FGF17"/>
                <edge target="PPP2R5D" source="RBPMS" interaction="Physical" id="RBPMS (Physical) PPP2R5D"/>
                <edge target="CAPZA2" source="DDB1" interaction="Complex" id="DDB1 (Complex) CAPZA2"/>
                <edge target="TRAF4" source="TRAF6" interaction="Physical" id="TRAF6 (Physical) TRAF4"/>
                <edge target="TUBA1B" source="BRAF" interaction="Complex" id="BRAF (Complex) TUBA1B"/>
                <edge target="SELENBP1" source="TRIP13" interaction="Physical" id="TRIP13 (Physical) SELENBP1"/>
                <edge target="ZNF707" source="RBPMS" interaction="Physical" id="RBPMS (Physical) ZNF707"/>
                <edge target="FRS2" source="BRAF" interaction="Physical" id="BRAF (Physical) FRS2"/>
                <edge target="WDR11" source="DDB1" interaction="Complex" id="DDB1 (Complex) WDR11"/>
                <edge target="APCS" source="TP53" interaction="Transcriptional" id="TP53 (Transcriptional) APCS"/>
                <edge target="BCL2L1" source="TP53" interaction="Physical" id="TP53 (Physical) BCL2L1"/>
                <edge target="SRP9" source="STT3A" interaction="Physical" id="STT3A (Physical) SRP9"/>
                <edge target="TIRAP" source="TRAF6" interaction="Physical" id="TRAF6 (Physical) TIRAP"/>
                <edge target="C7orf64" source="TK1" interaction="Physical" id="TK1 (Physical) C7orf64"/>
                <edge target="CACNA1B" source="STX1A" interaction="Physical" id="STX1A (Physical) CACNA1B"/>
                <edge target="RPS6KA2" source="BRAF" interaction="Complex" id="BRAF (Complex) RPS6KA2"/>
                <edge target="FLNC" source="MAP2K4" interaction="Physical" id="MAP2K4 (Physical) FLNC"/>
                <edge target="ARHGAP12" source="RHOD" interaction="Physical" id="RHOD (Physical) ARHGAP12"/>
                <edge target="KRTAP4-12" source="NUDT18" interaction="Physical" id="NUDT18 (Physical) KRTAP4-12"/>
                <edge target="RAB33B" source="RABEP1" interaction="Physical" id="RABEP1 (Physical) RAB33B"/>
                <edge target="MET" source="CTTN" interaction="Physical" id="CTTN (Physical) MET"/>
                <edge target="FRYL" source="BRAF" interaction="Complex" id="BRAF (Complex) FRYL"/>
                <edge target="EXO1" source="HCLS1" interaction="Complex" id="HCLS1 (Complex) EXO1"/>
                <edge target="NDUFB6" source="UQCRB" interaction="Physical" id="UQCRB (Physical) NDUFB6"/>
                <edge target="CACNB3" source="STX1A" interaction="Physical" id="STX1A (Physical) CACNB3"/>
                <edge target="SH3GL1" source="SH2D4A" interaction="Physical" id="SH2D4A (Physical) SH3GL1"/>
                <edge target="AURKAIP1" source="AURKA" interaction="Physical" id="AURKA (Physical) AURKAIP1"/>
                <edge target="CARM1" source="TP53" interaction="Physical" id="TP53 (Physical) CARM1"/>
                <edge target="SENP7" source="KIF13B" interaction="Complex" id="KIF13B (Complex) SENP7"/>
                <edge target="PLDN" source="KNTC2" interaction="Physical" id="KNTC2 (Physical) PLDN"/>
                <edge target="SPTA1" source="SPTBN2" interaction="Physical" id="SPTBN2 (Physical) SPTA1"/>
                <edge target="TMSB4X" source="TP53" interaction="Physical" id="TP53 (Physical) TMSB4X"/>
                <edge target="GZMA" source="LMNB1" interaction="Physical" id="LMNB1 (Physical) GZMA"/>
                <edge target="FGFR1" source="BRAF" interaction="Complex" id="BRAF (Complex) FGFR1"/>
                <edge target="CENPO" source="MLF1IP" interaction="Physical" id="MLF1IP (Physical) CENPO"/>
                <edge target="MT-ND5" source="UQCRB" interaction="Physical" id="UQCRB (Physical) MT-ND5"/>
                <edge target="GNA11" source="HCLS1" interaction="Complex" id="HCLS1 (Complex) GNA11"/>
                <edge target="IRS4" source="RAF1" interaction="Complex" id="RAF1 (Complex) IRS4"/>
                <edge target="MAP1B" source="PAFAH1B1" interaction="Physical" id="PAFAH1B1 (Physical) MAP1B"/>
                <edge target="IL1R1" source="TRAF6" interaction="Physical" id="TRAF6 (Physical) IL1R1"/>
                <edge target="TERF2" source="WRN" interaction="Physical" id="WRN (Physical) TERF2"/>
                <edge target="ARHGAP15" source="RHOD" interaction="Physical" id="RHOD (Physical) ARHGAP15"/>
                <edge target="STK4" source="TP53" interaction="Physical" id="TP53 (Physical) STK4"/>
                <edge target="RAD21" source="PLK1" interaction="Physical" id="PLK1 (Physical) RAD21"/>
                <edge target="XPA" source="DDB1" interaction="Physical" id="DDB1 (Physical) XPA"/>
                <edge target="EIF2C2" source="DDB1" interaction="Complex" id="DDB1 (Complex) EIF2C2"/>
                <edge target="THRA" source="CCND1" interaction="Physical" id="CCND1 (Physical) THRA"/>
                <edge target="IRAK2" source="TRAF6" interaction="Physical" id="TRAF6 (Physical) IRAK2"/>
                <edge target="NQO1" source="TP53" interaction="Physical" id="TP53 (Physical) NQO1"/>
                <edge target="EXOSC8" source="EXOSC10" interaction="Physical" id="EXOSC10 (Physical) EXOSC8"/>
                <edge target="COL1A2" source="SHBG" interaction="Physical" id="SHBG (Physical) COL1A2"/>
                <edge target="PAIP1" source="UBR5" interaction="Physical" id="UBR5 (Physical) PAIP1"/>
                <edge target="RRAS2" source="RAF1" interaction="Physical" id="RAF1 (Physical) RRAS2"/>
                <edge target="SNAP29" source="STX1A" interaction="Physical" id="STX1A (Physical) SNAP29"/>
                <edge target="NT5C2" source="NUDT18" interaction="Physical" id="NUDT18 (Physical) NT5C2"/>
                <edge target="KIF22" source="IMMT" interaction="Physical" id="IMMT (Physical) KIF22"/>
                <edge target="RAB27A" source="STX1A" interaction="Physical" id="STX1A (Physical) RAB27A"/>
                <edge target="TUBA3D" source="TRAF6" interaction="Physical" id="TRAF6 (Physical) TUBA3D"/>
                <edge target="PFDN1" source="IMMT" interaction="Physical" id="IMMT (Physical) PFDN1"/>
                <edge target="KIAA0368" source="PCM1" interaction="Physical" id="PCM1 (Physical) KIAA0368"/>
                <edge target="POP5" source="POP1" interaction="Physical" id="POP1 (Physical) POP5"/>
                <edge target="LITAF" source="TP53" interaction="Transcriptional" id="TP53 (Transcriptional) LITAF"/>
                <edge target="MECR" source="PPARA" interaction="Physical" id="PPARA (Physical) MECR"/>
                <edge target="RAD54B" source="RAD51" interaction="Physical" id="RAD51 (Physical) RAD54B"/>
                <edge target="C9orf100" source="RBPMS" interaction="Physical" id="RBPMS (Physical) C9orf100"/>
                <edge target="FRS2" source="BRAF" interaction="Complex" id="BRAF (Complex) FRS2"/>
                <edge target="TUBA3C" source="TRAF6" interaction="Physical" id="TRAF6 (Physical) TUBA3C"/>
                <edge target="ATP5H" source="UQCRB" interaction="Physical" id="UQCRB (Physical) ATP5H"/>
                <edge target="FGF5" source="FGFR2" interaction="Physical" id="FGFR2 (Physical) FGF5"/>
                <edge target="IRF7" source="TRAF6" interaction="Physical" id="TRAF6 (Physical) IRF7"/>
                <edge target="SYNE1" source="IMMT" interaction="Complex" id="IMMT (Complex) SYNE1"/>
                <edge target="TNFRSF10A" source="TP53" interaction="Transcriptional" id="TP53 (Transcriptional) TNFRSF10A"/>
                <edge target="FBXL13" source="IMMT" interaction="Complex" id="IMMT (Complex) FBXL13"/>
                <edge target="SF3B14" source="IMMT" interaction="Complex" id="IMMT (Complex) SF3B14"/>
                <edge target="ALDH18A1" source="RAF1" interaction="Complex" id="RAF1 (Complex) ALDH18A1"/>
                <edge target="TBL2" source="IMMT" interaction="Complex" id="IMMT (Complex) TBL2"/>
                <edge target="PPP1R13L" source="TP53" interaction="Physical" id="TP53 (Physical) PPP1R13L"/>
                <edge target="BCL6" source="KIF13B" interaction="Complex" id="KIF13B (Complex) BCL6"/>
                <edge target="COX7B" source="UQCRB" interaction="Physical" id="UQCRB (Physical) COX7B"/>
                <edge target="NIN" source="AURKA" interaction="Physical" id="AURKA (Physical) NIN"/>
                <edge target="SMARCB1" source="TP53" interaction="Physical" id="TP53 (Physical) SMARCB1"/>
                <edge target="MEIS2" source="HOXA9" interaction="Physical" id="HOXA9 (Physical) MEIS2"/>
                <edge target="RXRA" source="PPARA" interaction="Physical" id="PPARA (Physical) RXRA"/>
                <edge target="NDUFS8" source="UQCRB" interaction="Physical" id="UQCRB (Physical) NDUFS8"/>
                <edge target="KIAA1609" source="TRIP13" interaction="Physical" id="TRIP13 (Physical) KIAA1609"/>
                <edge target="UBXN1" source="DDB1" interaction="Complex" id="DDB1 (Complex) UBXN1"/>
                <edge target="SLC9A3R2" source="HCLS1" interaction="Complex" id="HCLS1 (Complex) SLC9A3R2"/>
                <edge target="CDCP1" source="DDB1" interaction="Complex" id="DDB1 (Complex) CDCP1"/>
                <edge target="SPRY1" source="GEMIN4" interaction="Physical" id="GEMIN4 (Physical) SPRY1"/>
                <edge target="FUBP1" source="IMMT" interaction="Physical" id="IMMT (Physical) FUBP1"/>
                <edge target="EPHA7" source="BRAF" interaction="Complex" id="BRAF (Complex) EPHA7"/>
                <edge target="FZD1" source="DLG4" interaction="Physical" id="DLG4 (Physical) FZD1"/>
                <edge target="ATP5E" source="UQCRB" interaction="Physical" id="UQCRB (Physical) ATP5E"/>
                <edge target="PPP1CB" source="CCND1" interaction="Physical" id="CCND1 (Physical) PPP1CB"/>
                <edge target="SORD" source="SHBG" interaction="Physical" id="SHBG (Physical) SORD"/>
                <edge target="RALBP1" source="RHOD" interaction="Physical" id="RHOD (Physical) RALBP1"/>
                <edge target="CMPK1" source="RRM2" interaction="Physical" id="RRM2 (Physical) CMPK1"/>
                <edge target="STXBP1" source="STX1A" interaction="Physical" id="STX1A (Physical) STXBP1"/>
                <edge target="GBL" source="DDB1" interaction="Complex" id="DDB1 (Complex) GBL"/>
                <edge target="MMP14" source="C1QBP" interaction="Physical" id="C1QBP (Physical) MMP14"/>
                <edge target="KLF2" source="WWP1" interaction="Physical" id="WWP1 (Physical) KLF2"/>
                <edge target="SORL1" source="HCLS1" interaction="Complex" id="HCLS1 (Complex) SORL1"/>
                <edge target="FLJ10357" source="STC2" interaction="Physical" id="STC2 (Physical) FLJ10357"/>
                <edge target="TLR8" source="TRAF6" interaction="Physical" id="TRAF6 (Physical) TLR8"/>
                <edge target="CD79A" source="HCLS1" interaction="Physical" id="HCLS1 (Physical) CD79A"/>
                <edge target="DET1" source="DDB1" interaction="Physical" id="DDB1 (Physical) DET1"/>
                <edge target="LIMK2" source="BRAF" interaction="Complex" id="BRAF (Complex) LIMK2"/>
                <edge target="ZBTB8" source="MCM10" interaction="Physical" id="MCM10 (Physical) ZBTB8"/>
                <edge target="NPHP1" source="FLNB" interaction="Physical" id="FLNB (Physical) NPHP1"/>
                <edge target="C20orf172" source="ZWINT" interaction="Physical" id="ZWINT (Physical) C20orf172"/>
                <edge target="ERLIN1" source="TRAF6" interaction="Physical" id="TRAF6 (Physical) ERLIN1"/>
                <edge target="MED4" source="DDB1" interaction="Complex" id="DDB1 (Complex) MED4"/>
                <edge target="IGFBP3" source="TP53" interaction="Transcriptional" id="TP53 (Transcriptional) IGFBP3"/>
                <edge target="TPT1" source="PLK1" interaction="Physical" id="PLK1 (Physical) TPT1"/>
                <edge target="ARHGAP22" source="RHOD" interaction="Physical" id="RHOD (Physical) ARHGAP22"/>
                <edge target="PLSCR3" source="TRIP13" interaction="Physical" id="TRIP13 (Physical) PLSCR3"/>
                <edge target="CEBPA" source="TK1" interaction="Transcriptional" id="TK1 (Transcriptional) CEBPA"/>
                <edge target="RNUXA" source="GEMIN4" interaction="Physical" id="GEMIN4 (Physical) RNUXA"/>
                <edge target="WDR33" source="TP53" interaction="Physical" id="TP53 (Physical) WDR33"/>
                <edge target="PARP12" source="KIF13B" interaction="Complex" id="KIF13B (Complex) PARP12"/>
                <edge target="RBM9" source="RBPMS" interaction="Physical" id="RBPMS (Physical) RBM9"/>
                <edge target="RNF11" source="WWP1" interaction="Physical" id="WWP1 (Physical) RNF11"/>
                <edge target="SPCS2" source="STT3A" interaction="Physical" id="STT3A (Physical) SPCS2"/>
                <edge target="ATP6V1E1" source="TRAF6" interaction="Physical" id="TRAF6 (Physical) ATP6V1E1"/>
                <edge target="FGF9" source="FGFR2" interaction="Physical" id="FGFR2 (Physical) FGF9"/>
                <edge target="DNALI1" source="DDB1" interaction="Complex" id="DDB1 (Complex) DNALI1"/>
                <edge target="LHCGR" source="GIPC1" interaction="Physical" id="GIPC1 (Physical) LHCGR"/>
                <edge target="SCRIB" source="EXOSC10" interaction="Physical" id="EXOSC10 (Physical) SCRIB"/>
                <edge target="PLA2G4B" source="SHBG" interaction="Physical" id="SHBG (Physical) PLA2G4B"/>
                <edge target="XPO5" source="RAF1" interaction="Complex" id="RAF1 (Complex) XPO5"/>
                <edge target="NLGN2" source="DLG4" interaction="Physical" id="DLG4 (Physical) NLGN2"/>
                <edge target="DDOST" source="STT3A" interaction="Physical" id="STT3A (Physical) DDOST"/>
                <edge target="ING2" source="TP53" interaction="Physical" id="TP53 (Physical) ING2"/>
                <edge target="CCT6A" source="RAF1" interaction="Complex" id="RAF1 (Complex) CCT6A"/>
                <edge target="BAK1" source="TP53" interaction="Transcriptional" id="TP53 (Transcriptional) BAK1"/>
                <edge target="LPAR2" source="KIF13B" interaction="Complex" id="KIF13B (Complex) LPAR2"/>
                <edge target="PBLD" source="TRIP13" interaction="Physical" id="TRIP13 (Physical) PBLD"/>
                <edge target="CEP170" source="HCLS1" interaction="Complex" id="HCLS1 (Complex) CEP170"/>
                <edge target="NDUFC2" source="UQCRB" interaction="Physical" id="UQCRB (Physical) NDUFC2"/>
                <edge target="PRMT1" source="TP53" interaction="Physical" id="TP53 (Physical) PRMT1"/>
                <edge target="GAPVD1" source="BRAF" interaction="Complex" id="BRAF (Complex) GAPVD1"/>
                <edge target="ARHGAP25" source="RHOD" interaction="Physical" id="RHOD (Physical) ARHGAP25"/>
                <edge target="TOR1AIP1" source="LMNB1" interaction="Physical" id="LMNB1 (Physical) TOR1AIP1"/>
                <edge target="SULT1E1" source="TP53" interaction="Physical" id="TP53 (Physical) SULT1E1"/>
                <edge target="TXLNA" source="STX1A" interaction="Physical" id="STX1A (Physical) TXLNA"/>
                <edge target="CCT4" source="RAF1" interaction="Complex" id="RAF1 (Complex) CCT4"/>
                <edge target="JMY" source="TP53" interaction="Physical" id="TP53 (Physical) JMY"/>
                <edge target="TNFRSF11A" source="TRAF6" interaction="Physical" id="TRAF6 (Physical) TNFRSF11A"/>
                <edge target="SKIV2L2" source="EXOSC10" interaction="Complex" id="EXOSC10 (Complex) SKIV2L2"/>
                <edge target="KLHL13" source="DDB1" interaction="Complex" id="DDB1 (Complex) KLHL13"/>
                <edge target="MAP2K6" source="TRAF6" interaction="Physical" id="TRAF6 (Physical) MAP2K6"/>
                <edge target="KCNQ1" source="TRAF6" interaction="Complex" id="TRAF6 (Complex) KCNQ1"/>
                <edge target="RFC3" source="RAF1" interaction="Complex" id="RAF1 (Complex) RFC3"/>
                <edge target="EPHB2" source="BRAF" interaction="Complex" id="BRAF (Complex) EPHB2"/>
                <edge target="ARHGAP24" source="RHOD" interaction="Physical" id="RHOD (Physical) ARHGAP24"/>
                <edge target="C16orf48" source="RBPMS" interaction="Physical" id="RBPMS (Physical) C16orf48"/>
                <edge target="KIAA1128" source="STX1A" interaction="Physical" id="STX1A (Physical) KIAA1128"/>
                <edge target="NDUFA1" source="UQCRB" interaction="Physical" id="UQCRB (Physical) NDUFA1"/>
                <edge target="TMEM62" source="ZNF287" interaction="Physical" id="ZNF287 (Physical) TMEM62"/>
                <edge target="RFC1" source="CCND1" interaction="Physical" id="CCND1 (Physical) RFC1"/>
                <edge target="LZTS1" source="CDC2" interaction="Physical" id="CDC2 (Physical) LZTS1"/>
                <edge target="COL1A1" source="MYBL2" interaction="Transcriptional" id="MYBL2 (Transcriptional) COL1A1"/>
                <edge target="SPCS1" source="STT3A" interaction="Physical" id="STT3A (Physical) SPCS1"/>
                <edge target="DAP3" source="PPARA" interaction="Physical" id="PPARA (Physical) DAP3"/>
                <edge target="IDH3G" source="RAF1" interaction="Complex" id="RAF1 (Complex) IDH3G"/>
                <edge target="DCK" source="BRAF" interaction="Complex" id="BRAF (Complex) DCK"/>
                <edge target="DHX30" source="IMMT" interaction="Complex" id="IMMT (Complex) DHX30"/>
                <edge target="COPG2" source="RAF1" interaction="Complex" id="RAF1 (Complex) COPG2"/>
                <edge target="PLOD3" source="RAF1" interaction="Complex" id="RAF1 (Complex) PLOD3"/>
                <edge target="PCBD1" source="NUDT18" interaction="Physical" id="NUDT18 (Physical) PCBD1"/>
                <edge target="GJC2" source="DDB1" interaction="Complex" id="DDB1 (Complex) GJC2"/>
                <edge target="TAF1C" source="TP53" interaction="Physical" id="TP53 (Physical) TAF1C"/>
                <edge target="CENPP" source="MLF1IP" interaction="Physical" id="MLF1IP (Physical) CENPP"/>
                <edge target="MYB" source="CDC2" interaction="Transcriptional" id="CDC2 (Transcriptional) MYB"/>
                <edge target="EXOSC5" source="EXOSC10" interaction="Physical" id="EXOSC10 (Physical) EXOSC5"/>
                <edge target="SEMA3A" source="SEMA3B" interaction="Physical" id="SEMA3B (Physical) SEMA3A"/>
                <edge target="HIST1H1B" source="MELK" interaction="Physical" id="MELK (Physical) HIST1H1B"/>
                <edge target="BAG1" source="RAF1" interaction="Physical" id="RAF1 (Physical) BAG1"/>
                <edge target="MYLK" source="CTTN" interaction="Physical" id="CTTN (Physical) MYLK"/>
                <edge target="SMARCA4" source="TP53" interaction="Physical" id="TP53 (Physical) SMARCA4"/>
                <edge target="UBQLN4" source="IMMT" interaction="Physical" id="IMMT (Physical) UBQLN4"/>
                <edge target="AOF2" source="IMMT" interaction="Physical" id="IMMT (Physical) AOF2"/>
                <edge target="GABRB1" source="C1QBP" interaction="Physical" id="C1QBP (Physical) GABRB1"/>
                <edge target="PGD" source="GSR" interaction="Physical" id="GSR (Physical) PGD"/>
                <edge target="CCL18" source="TP53" interaction="Physical" id="TP53 (Physical) CCL18"/>
                <edge target="ATP5D" source="UQCRB" interaction="Physical" id="UQCRB (Physical) ATP5D"/>
                <edge target="RPS6KA3" source="BRAF" interaction="Complex" id="BRAF (Complex) RPS6KA3"/>
                <edge target="CEBPZ" source="TP53" interaction="Physical" id="TP53 (Physical) CEBPZ"/>
                <edge target="WIZ" source="DDB1" interaction="Complex" id="DDB1 (Complex) WIZ"/>
                <edge target="SIGLEC5" source="TRIP13" interaction="Physical" id="TRIP13 (Physical) SIGLEC5"/>
                <edge target="DDX18" source="IMMT" interaction="Complex" id="IMMT (Complex) DDX18"/>
                <edge target="TP53AP1" source="TP53" interaction="Physical" id="TP53 (Physical) TP53AP1"/>
                <edge target="PJA1" source="GSR" interaction="Physical" id="GSR (Physical) PJA1"/>
                <edge target="OR2T6" source="DDB1" interaction="Complex" id="DDB1 (Complex) OR2T6"/>
                <edge target="PTGS2" source="TP53" interaction="Physical" id="TP53 (Physical) PTGS2"/>
                <edge target="RPS10" source="PTTG1" interaction="Physical" id="PTTG1 (Physical) RPS10"/>
                <edge target="TRAF7" source="TRAF6" interaction="Physical" id="TRAF6 (Physical) TRAF7"/>
                <edge target="FANCC" source="CDC2" interaction="Physical" id="CDC2 (Physical) FANCC"/>
                <edge target="PRKD1" source="C1QBP" interaction="Physical" id="C1QBP (Physical) PRKD1"/>
                <edge target="PJA2" source="DDB1" interaction="Complex" id="DDB1 (Complex) PJA2"/>
                <edge target="LYAR" source="IMMT" interaction="Complex" id="IMMT (Complex) LYAR"/>
                <edge target="PAK2" source="RAF1" interaction="Physical" id="RAF1 (Physical) PAK2"/>
                <edge target="C8orf55" source="HCLS1" interaction="Complex" id="HCLS1 (Complex) C8orf55"/>
                <edge target="PAK1IP1" source="IMMT" interaction="Complex" id="IMMT (Complex) PAK1IP1"/>
                <edge target="NLRP2" source="WRN" interaction="Physical" id="WRN (Physical) NLRP2"/>
                <edge target="MALT1" source="TRAF6" interaction="Physical" id="TRAF6 (Physical) MALT1"/>
                <edge target="TRIB3" source="KIF13B" interaction="Complex" id="KIF13B (Complex) TRIB3"/>
                <edge target="FGF2" source="FGFR2" interaction="Physical" id="FGFR2 (Physical) FGF2"/>
                <edge target="GNB2" source="RAF1" interaction="Physical" id="RAF1 (Physical) GNB2"/>
                <edge target="XPNPEP3" source="HCLS1" interaction="Complex" id="HCLS1 (Complex) XPNPEP3"/>
                <edge target="MT1F" source="SHBG" interaction="Physical" id="SHBG (Physical) MT1F"/>
                <edge target="RBM39" source="DDB1" interaction="Complex" id="DDB1 (Complex) RBM39"/>
                <edge target="SHANK1" source="DLG4" interaction="Physical" id="DLG4 (Physical) SHANK1"/>
                <edge target="STAT1" source="TP53" interaction="Transcriptional" id="TP53 (Transcriptional) STAT1"/>
                <edge target="TRIAP1" source="TP53" interaction="Physical" id="TP53 (Physical) TRIAP1"/>
                <edge target="PIP5K1A" source="ARF6" interaction="Physical" id="ARF6 (Physical) PIP5K1A"/>
                <edge target="ETFB" source="UQCRB" interaction="Physical" id="UQCRB (Physical) ETFB"/>
                <edge target="WNK4" source="KIF13B" interaction="Complex" id="KIF13B (Complex) WNK4"/>
                <edge target="CPT1A" source="PPARA" interaction="Transcriptional" id="PPARA (Transcriptional) CPT1A"/>
                <edge target="NFYB" source="C1QBP" interaction="Physical" id="C1QBP (Physical) NFYB"/>
                <edge target="PDCD6IP" source="CEP55" interaction="Physical" id="CEP55 (Physical) PDCD6IP"/>
                <edge target="ZAP70" source="DBNL" interaction="Physical" id="DBNL (Physical) ZAP70"/>
                <edge target="EHMT1" source="KIF13B" interaction="Complex" id="KIF13B (Complex) EHMT1"/>
                <edge target="C14orf1" source="TK1" interaction="Physical" id="TK1 (Physical) C14orf1"/>
                <edge target="ATP4B" source="STX1A" interaction="Physical" id="STX1A (Physical) ATP4B"/>
                <edge target="DOM3Z" source="EXOSC10" interaction="Physical" id="EXOSC10 (Physical) DOM3Z"/>
                <edge target="S100A4" source="TP53" interaction="Physical" id="TP53 (Physical) S100A4"/>
                <edge target="WDR76" source="DTL" interaction="Complex" id="DTL (Complex) WDR76"/>
                <edge target="FGF10" source="FGFR2" interaction="Physical" id="FGFR2 (Physical) FGF10"/>
                <edge target="NOS2A" source="TP53" interaction="Transcriptional" id="TP53 (Transcriptional) NOS2A"/>
                <edge target="COX7" source="UQCRB" interaction="Physical" id="UQCRB (Physical) COX7"/>
                <edge target="UIMC1" source="RAD51" interaction="Physical" id="RAD51 (Physical) UIMC1"/>
                <edge target="NR4A1" source="TP53" interaction="Physical" id="TP53 (Physical) NR4A1"/>
                <edge target="NQO2" source="BRAF" interaction="Complex" id="BRAF (Complex) NQO2"/>
                <edge target="ERH" source="TP53" interaction="Physical" id="TP53 (Physical) ERH"/>
                <edge target="LSM8" source="EXOSC10" interaction="Physical" id="EXOSC10 (Physical) LSM8"/>
                <edge target="PCDH9" source="KIF13B" interaction="Complex" id="KIF13B (Complex) PCDH9"/>
                <edge target="TEC" source="BRAF" interaction="Complex" id="BRAF (Complex) TEC"/>
                <edge target="MEGF10" source="RACGAP1" interaction="Physical" id="RACGAP1 (Physical) MEGF10"/>
                <edge target="RNF8" source="NBN" interaction="Physical" id="NBN (Physical) RNF8"/>
                <edge target="RNPS1" source="DDB1" interaction="Complex" id="DDB1 (Complex) RNPS1"/>
                <edge target="ARHGAP18" source="RHOD" interaction="Physical" id="RHOD (Physical) ARHGAP18"/>
                <edge target="PELI1" source="TRAF6" interaction="Complex" id="TRAF6 (Complex) PELI1"/>
                <edge target="LNX1" source="TRIP13" interaction="Physical" id="TRIP13 (Physical) LNX1"/>
                <edge target="HDAC3" source="CCND1" interaction="Physical" id="CCND1 (Physical) HDAC3"/>
                <edge target="BRD4" source="BRAF" interaction="Complex" id="BRAF (Complex) BRD4"/>
                <edge target="APIP" source="NUDT18" interaction="Physical" id="NUDT18 (Physical) APIP"/>
                <edge target="DEPDC1B" source="RHOD" interaction="Physical" id="RHOD (Physical) DEPDC1B"/>
                <edge target="TSC22D1" source="ASAH1" interaction="Physical" id="ASAH1 (Physical) TSC22D1"/>
                <edge target="AP1G1" source="RABEP1" interaction="Physical" id="RABEP1 (Physical) AP1G1"/>
                <edge target="SEC16A" source="BRAF" interaction="Complex" id="BRAF (Complex) SEC16A"/>
                <edge target="RPL9" source="DDB1" interaction="Complex" id="DDB1 (Complex) RPL9"/>
                <edge target="EXOSC5" source="EXOSC10" interaction="Complex" id="EXOSC10 (Complex) EXOSC5"/>
                <edge target="MXD4" source="SHBG" interaction="Physical" id="SHBG (Physical) MXD4"/>
                <edge target="AASS" source="RAF1" interaction="Complex" id="RAF1 (Complex) AASS"/>
                <edge target="DDEF2" source="ARF6" interaction="Physical" id="ARF6 (Physical) DDEF2"/>
                <edge target="PPOX" source="IMMT" interaction="Physical" id="IMMT (Physical) PPOX"/>
                <edge target="PAX8" source="TP53" interaction="Transcriptional" id="TP53 (Transcriptional) PAX8"/>
                <edge target="IL8" source="TP53" interaction="Transcriptional" id="TP53 (Transcriptional) IL8"/>
                <edge target="SDHC" source="UQCRB" interaction="Physical" id="UQCRB (Physical) SDHC"/>
                <edge target="SLC6A9" source="STX1A" interaction="Physical" id="STX1A (Physical) SLC6A9"/>
                <edge target="SNRPN" source="TP53" interaction="Physical" id="TP53 (Physical) SNRPN"/>
                <edge target="EXOC7" source="BBS1" interaction="Physical" id="BBS1 (Physical) EXOC7"/>
                <edge target="C17orf28" source="RAD51" interaction="Physical" id="RAD51 (Physical) C17orf28"/>
                <edge target="UBR4" source="DDB1" interaction="Complex" id="DDB1 (Complex) UBR4"/>
                <edge target="ADRA1B" source="DDB1" interaction="Complex" id="DDB1 (Complex) ADRA1B"/>
                <edge target="OGT" source="WDR5" interaction="Complex" id="WDR5 (Complex) OGT"/>
                <edge target="CTNND2" source="CTTN" interaction="Physical" id="CTTN (Physical) CTNND2"/>
                <edge target="DKK1" source="TP53" interaction="Transcriptional" id="TP53 (Transcriptional) DKK1"/>
                <edge target="HMGB2" source="TP53" interaction="Physical" id="TP53 (Physical) HMGB2"/>
                <edge target="PTTG1IP" source="PTTG1" interaction="Physical" id="PTTG1 (Physical) PTTG1IP"/>
                <edge target="EIF2S1" source="MELK" interaction="Physical" id="MELK (Physical) EIF2S1"/>
                <edge target="SRGAP1" source="RHOD" interaction="Physical" id="RHOD (Physical) SRGAP1"/>
                <edge target="RPS6KA2" source="BRAF" interaction="Physical" id="BRAF (Physical) RPS6KA2"/>
                <edge target="DAD1" source="STT3A" interaction="Physical" id="STT3A (Physical) DAD1"/>
                <edge target="C16orf53" source="WDR5" interaction="Complex" id="WDR5 (Complex) C16orf53"/>
                <edge target="PSMD13" source="TRAF6" interaction="Physical" id="TRAF6 (Physical) PSMD13"/>
                <edge target="ILF2" source="IMMT" interaction="Complex" id="IMMT (Complex) ILF2"/>
                <edge target="SLC25A12" source="RAF1" interaction="Complex" id="RAF1 (Complex) SLC25A12"/>
                <edge target="SYT7" source="STX1A" interaction="Physical" id="STX1A (Physical) SYT7"/>
                <edge target="EXOC8" source="PCM1" interaction="Physical" id="PCM1 (Physical) EXOC8"/>
                <edge target="ACTN4" source="BRAF" interaction="Complex" id="BRAF (Complex) ACTN4"/>
                <edge target="DHPS" source="NUDT18" interaction="Physical" id="NUDT18 (Physical) DHPS"/>
                <edge target="PSMD13" source="TRAF6" interaction="Complex" id="TRAF6 (Complex) PSMD13"/>
                <edge target="GPX1" source="GSR" interaction="Physical" id="GSR (Physical) GPX1"/>
                <edge target="ACTG2" source="SHBG" interaction="Physical" id="SHBG (Physical) ACTG2"/>
                <edge target="FGF20" source="FGFR2" interaction="Physical" id="FGFR2 (Physical) FGF20"/>
                <edge target="NOLC1" source="DDB1" interaction="Complex" id="DDB1 (Complex) NOLC1"/>
                <edge target="ELL2" source="DDB1" interaction="Complex" id="DDB1 (Complex) ELL2"/>
                <edge target="MSLN" source="GEMIN4" interaction="Physical" id="GEMIN4 (Physical) MSLN"/>
                <edge target="EPHB4" source="BRAF" interaction="Complex" id="BRAF (Complex) EPHB4"/>
                <edge target="DPPA2" source="MCM10" interaction="Physical" id="MCM10 (Physical) DPPA2"/>
                <edge target="LRRC59" source="IMMT" interaction="Complex" id="IMMT (Complex) LRRC59"/>
                <edge target="F12" source="C1QBP" interaction="Physical" id="C1QBP (Physical) F12"/>
                <edge target="ING4" source="TP53" interaction="Physical" id="TP53 (Physical) ING4"/>
                <edge target="CD36" source="PPARA" interaction="Transcriptional" id="PPARA (Transcriptional) CD36"/>
                <edge target="FGF8" source="FGFR2" interaction="Physical" id="FGFR2 (Physical) FGF8"/>
                <edge target="AK1" source="RRM2" interaction="Physical" id="RRM2 (Physical) AK1"/>
                <edge target="SLC25A11" source="RAF1" interaction="Complex" id="RAF1 (Complex) SLC25A11"/>
                <edge target="PSAP" source="HCLS1" interaction="Complex" id="HCLS1 (Complex) PSAP"/>
                <edge target="SSB" source="BRAF" interaction="Complex" id="BRAF (Complex) SSB"/>
                <edge target="FNTA" source="CENPF" interaction="Physical" id="CENPF (Physical) FNTA"/>
                <edge target="NOMO1" source="EXOSC10" interaction="Physical" id="EXOSC10 (Physical) NOMO1"/>
                <edge target="AP3D1" source="ARF6" interaction="Physical" id="ARF6 (Physical) AP3D1"/>
                <edge target="ERBB2IP" source="DLG4" interaction="Physical" id="DLG4 (Physical) ERBB2IP"/>
                <edge target="APOBEC3C" source="SHBG" interaction="Physical" id="SHBG (Physical) APOBEC3C"/>
                <edge target="SPC24" source="KNTC2" interaction="Physical" id="KNTC2 (Physical) SPC24"/>
                <edge target="DRD2" source="GIPC1" interaction="Physical" id="GIPC1 (Physical) DRD2"/>
                <edge target="SEC23A" source="DDB1" interaction="Complex" id="DDB1 (Complex) SEC23A"/>
                <edge target="DMPK" source="RAF1" interaction="Physical" id="RAF1 (Physical) DMPK"/>
                <edge target="EFNA4" source="MAP2K4" interaction="Physical" id="MAP2K4 (Physical) EFNA4"/>
                <edge target="HIST1H2BL" source="RAF1" interaction="Complex" id="RAF1 (Complex) HIST1H2BL"/>
                <edge target="PCK1" source="PPARA" interaction="Transcriptional" id="PPARA (Transcriptional) PCK1"/>
                <edge target="UQCRQ" source="UQCRB" interaction="Physical" id="UQCRB (Physical) UQCRQ"/>
                <edge target="KRR1" source="IMMT" interaction="Complex" id="IMMT (Complex) KRR1"/>
                <edge target="SGK1" source="BRAF" interaction="Physical" id="BRAF (Physical) SGK1"/>
                <edge target="COMT" source="TRIP13" interaction="Physical" id="TRIP13 (Physical) COMT"/>
                <edge target="RPP40" source="POP1" interaction="Physical" id="POP1 (Physical) RPP40"/>
                <edge target="ARHGAP30" source="RHOD" interaction="Physical" id="RHOD (Physical) ARHGAP30"/>
                <edge target="DNAH9" source="KIF13B" interaction="Complex" id="KIF13B (Complex) DNAH9"/>
                <edge target="TRDMT1" source="STX1A" interaction="Physical" id="STX1A (Physical) TRDMT1"/>
                <edge target="MRPS16" source="IMMT" interaction="Complex" id="IMMT (Complex) MRPS16"/>
                <edge target="POU2F3" source="KIF13B" interaction="Complex" id="KIF13B (Complex) POU2F3"/>
                <edge target="CCNC" source="DDB1" interaction="Complex" id="DDB1 (Complex) CCNC"/>
                <edge target="NDUFB11" source="UQCRB" interaction="Physical" id="UQCRB (Physical) NDUFB11"/>
                <edge target="MAP1LC3A" source="KIF15" interaction="Physical" id="KIF15 (Physical) MAP1LC3A"/>
                <edge target="RNH1" source="RAF1" interaction="Complex" id="RAF1 (Complex) RNH1"/>
                <edge target="EYA2" source="RBPMS" interaction="Physical" id="RBPMS (Physical) EYA2"/>
                <edge target="HNF4A" source="TP53" interaction="Physical" id="TP53 (Physical) HNF4A"/>
                <edge target="SPAG9" source="MAP2K4" interaction="Physical" id="MAP2K4 (Physical) SPAG9"/>
                <edge target="EFEMP1" source="RAF1" interaction="Physical" id="RAF1 (Physical) EFEMP1"/>
                <edge target="ACTN1" source="GIPC1" interaction="Physical" id="GIPC1 (Physical) ACTN1"/>
                <edge target="ACSL1" source="PPARA" interaction="Transcriptional" id="PPARA (Transcriptional) ACSL1"/>
                <edge target="PRKD2" source="BRAF" interaction="Complex" id="BRAF (Complex) PRKD2"/>
                <edge target="UBXN7" source="DDB1" interaction="Complex" id="DDB1 (Complex) UBXN7"/>
                <edge target="NUDT14" source="RAF1" interaction="Physical" id="RAF1 (Physical) NUDT14"/>
                <edge target="ADCY6" source="RAF1" interaction="Physical" id="RAF1 (Physical) ADCY6"/>
                <edge target="NDUFA6" source="UQCRB" interaction="Physical" id="UQCRB (Physical) NDUFA6"/>
                <edge target="GRAP2" source="RBPMS" interaction="Physical" id="RBPMS (Physical) GRAP2"/>
                <edge target="SYT1" source="STX1A" interaction="Physical" id="STX1A (Physical) SYT1"/>
                <edge target="CD40LG" source="TP53" interaction="Physical" id="TP53 (Physical) CD40LG"/>
                <edge target="HELLS" source="RAF1" interaction="Complex" id="RAF1 (Complex) HELLS"/>
                <edge target="PDHA1" source="BRAF" interaction="Complex" id="BRAF (Complex) PDHA1"/>
                <edge target="ATP5G1" source="UQCRB" interaction="Physical" id="UQCRB (Physical) ATP5G1"/>
                <edge target="EXOSC7" source="EXOSC10" interaction="Physical" id="EXOSC10 (Physical) EXOSC7"/>
                <edge target="SYVN1" source="TP53" interaction="Physical" id="TP53 (Physical) SYVN1"/>
                <edge target="ACADL" source="ECHS1" interaction="Physical" id="ECHS1 (Physical) ACADL"/>
                <edge target="IGHV4-31" source="DDB1" interaction="Complex" id="DDB1 (Complex) IGHV4-31"/>
                <edge target="CTTNBP2" source="CTTN" interaction="Physical" id="CTTN (Physical) CTTNBP2"/>
                <edge target="TAGAP" source="RHOD" interaction="Physical" id="RHOD (Physical) TAGAP"/>
                <edge target="STAMBPL1" source="TRIP13" interaction="Physical" id="TRIP13 (Physical) STAMBPL1"/>
                <edge target="CIT" source="DLG4" interaction="Physical" id="DLG4 (Physical) CIT"/>
                <edge target="SRP9L1" source="STT3A" interaction="Physical" id="STT3A (Physical) SRP9L1"/>
                <edge target="TRAM2" source="STT3A" interaction="Physical" id="STT3A (Physical) TRAM2"/>
                <edge target="AP1G2" source="RABEP1" interaction="Physical" id="RABEP1 (Physical) AP1G2"/>
                <edge target="BAT1" source="DDB1" interaction="Complex" id="DDB1 (Complex) BAT1"/>
                <edge target="CD63" source="GIPC2" interaction="Physical" id="GIPC2 (Physical) CD63"/>
                <edge target="MBP" source="MELK" interaction="Physical" id="MELK (Physical) MBP"/>
                <edge target="PSMD8" source="TRAF6" interaction="Physical" id="TRAF6 (Physical) PSMD8"/>
                <edge target="NDUFS7" source="UQCRB" interaction="Physical" id="UQCRB (Physical) NDUFS7"/>
                <edge target="PAIP2" source="UBR5" interaction="Physical" id="UBR5 (Physical) PAIP2"/>
                <edge target="TLR10" source="TRAF6" interaction="Physical" id="TRAF6 (Physical) TLR10"/>
                <edge target="GPR125" source="DLG1" interaction="Physical" id="DLG1 (Physical) GPR125"/>
                <edge target="CASP1" source="TP53" interaction="Transcriptional" id="TP53 (Transcriptional) CASP1"/>
                <edge target="LIN9" source="MYBL2" interaction="Physical" id="MYBL2 (Physical) LIN9"/>
                <edge target="KIAA1688" source="RHOD" interaction="Physical" id="RHOD (Physical) KIAA1688"/>
                <edge target="STAG1" source="PLK1" interaction="Physical" id="PLK1 (Physical) STAG1"/>
                <edge target="STARD8" source="RHOD" interaction="Physical" id="RHOD (Physical) STARD8"/>
                <edge target="RFC2" source="RAF1" interaction="Complex" id="RAF1 (Complex) RFC2"/>
                <edge target="GUSBP1" source="TP53" interaction="Physical" id="TP53 (Physical) GUSBP1"/>
                <edge target="TNFAIP3" source="TRAF6" interaction="Physical" id="TRAF6 (Physical) TNFAIP3"/>
                <edge target="EXOSC8" source="EXOSC10" interaction="Complex" id="EXOSC10 (Complex) EXOSC8"/>
                <edge target="TXLNB" source="STX1A" interaction="Physical" id="STX1A (Physical) TXLNB"/>
                <edge target="DSTN" source="SHBG" interaction="Physical" id="SHBG (Physical) DSTN"/>
                <edge target="PRSS23" source="RACGAP1" interaction="Physical" id="RACGAP1 (Physical) PRSS23"/>
                <edge target="P4HA1" source="RAF1" interaction="Complex" id="RAF1 (Complex) P4HA1"/>
                <edge target="PRPF6" source="RAF1" interaction="Complex" id="RAF1 (Complex) PRPF6"/>
                <edge target="HNRNPA1" source="DDB1" interaction="Complex" id="DDB1 (Complex) HNRNPA1"/>
                <edge target="TADA3L" source="TP53" interaction="Physical" id="TP53 (Physical) TADA3L"/>
                <edge target="TIFA" source="NUDT18" interaction="Physical" id="NUDT18 (Physical) TIFA"/>
                <edge target="BCCIP" source="RAD51" interaction="Physical" id="RAD51 (Physical) BCCIP"/>
                <edge target="SIPA1L1" source="DLG4" interaction="Physical" id="DLG4 (Physical) SIPA1L1"/>
                <edge target="DYDC2" source="WDR5" interaction="Complex" id="WDR5 (Complex) DYDC2"/>
                <edge target="MLF1" source="MLF1IP" interaction="Physical" id="MLF1IP (Physical) MLF1"/>
                <edge target="ALDOB" source="BBS1" interaction="Physical" id="BBS1 (Physical) ALDOB"/>
                <edge target="C20orf10" source="TP53" interaction="Transcriptional" id="TP53 (Transcriptional) C20orf10"/>
                <edge target="TXNDC9" source="IMMT" interaction="Physical" id="IMMT (Physical) TXNDC9"/>
                <edge target="DEPDC7" source="RHOD" interaction="Physical" id="RHOD (Physical) DEPDC7"/>
                <edge target="RAD50" source="NBN" interaction="Physical" id="NBN (Physical) RAD50"/>
                <edge target="DUSP1" source="TP53" interaction="Transcriptional" id="TP53 (Transcriptional) DUSP1"/>
                <edge target="BRI3BP" source="TRAF6" interaction="Physical" id="TRAF6 (Physical) BRI3BP"/>
                <edge target="STXBP5" source="STX1A" interaction="Physical" id="STX1A (Physical) STXBP5"/>
                <edge target="WWOX" source="TP53" interaction="Physical" id="TP53 (Physical) WWOX"/>
                <edge target="SMPD1" source="ASAH1" interaction="Physical" id="ASAH1 (Physical) SMPD1"/>
                <edge target="RPL30" source="DDB1" interaction="Complex" id="DDB1 (Complex) RPL30"/>
                <edge target="FOXA2" source="HOXA5" interaction="Physical" id="HOXA5 (Physical) FOXA2"/>
                <edge target="FAM103A1" source="RBPMS" interaction="Physical" id="RBPMS (Physical) FAM103A1"/>
                <edge target="CD40" source="TRAF6" interaction="Physical" id="TRAF6 (Physical) CD40"/>
                <edge target="HIP1R" source="CTTN" interaction="Physical" id="CTTN (Physical) HIP1R"/>
                <edge target="WRNIP1" source="WRN" interaction="Physical" id="WRN (Physical) WRNIP1"/>
                <edge target="GTF2B" source="MCM2" interaction="Physical" id="MCM2 (Physical) GTF2B"/>
                <edge target="KPNA4" source="RAF1" interaction="Complex" id="RAF1 (Complex) KPNA4"/>
                <edge target="WDYHV1" source="TRIP13" interaction="Physical" id="TRIP13 (Physical) WDYHV1"/>
                <edge target="C1QA" source="C1QBP" interaction="Physical" id="C1QBP (Physical) C1QA"/>
                <edge target="CD59" source="HCLS1" interaction="Complex" id="HCLS1 (Complex) CD59"/>
                <edge target="TRIM24" source="AURKA" interaction="Physical" id="AURKA (Physical) TRIM24"/>
                <edge target="NT5C1A" source="TYMS" interaction="Physical" id="TYMS (Physical) NT5C1A"/>
                <edge target="OCRL" source="RHOD" interaction="Physical" id="RHOD (Physical) OCRL"/>
                <edge target="NDUFB3" source="UQCRB" interaction="Physical" id="UQCRB (Physical) NDUFB3"/>
                <edge target="LAPTM5" source="WWP1" interaction="Physical" id="WWP1 (Physical) LAPTM5"/>
                <edge target="SERPINE1" source="PPARA" interaction="Transcriptional" id="PPARA (Transcriptional) SERPINE1"/>
                <edge target="WDR35" source="KIF13B" interaction="Complex" id="KIF13B (Complex) WDR35"/>
                <edge target="HNRPA0" source="RAF1" interaction="Complex" id="RAF1 (Complex) HNRPA0"/>
                <edge target="TAF9B" source="TP53" interaction="Physical" id="TP53 (Physical) TAF9B"/>
                <edge target="IRAK4" source="TRAF6" interaction="Complex" id="TRAF6 (Complex) IRAK4"/>
                <edge target="SNRPD3" source="GEMIN4" interaction="Physical" id="GEMIN4 (Physical) SNRPD3"/>
                <edge target="UGT2B4" source="PPARA" interaction="Transcriptional" id="PPARA (Transcriptional) UGT2B4"/>
                <edge target="MRPS23" source="IMMT" interaction="Complex" id="IMMT (Complex) MRPS23"/>
                <edge target="WDR18" source="IMMT" interaction="Complex" id="IMMT (Complex) WDR18"/>
                <edge target="ZAK" source="BRAF" interaction="Complex" id="BRAF (Complex) ZAK"/>
                <edge target="DLGAP3" source="DLG1" interaction="Physical" id="DLG1 (Physical) DLGAP3"/>
                <edge target="MAP3K7IP3" source="TRAF6" interaction="Complex" id="TRAF6 (Complex) MAP3K7IP3"/>
                <edge target="NDUFA7" source="UQCRB" interaction="Physical" id="UQCRB (Physical) NDUFA7"/>
                <edge target="VAMP1" source="STX1A" interaction="Physical" id="STX1A (Physical) VAMP1"/>
                <edge target="RAB5A" source="RABEP1" interaction="Physical" id="RABEP1 (Physical) RAB5A"/>
                <edge target="USP21" source="EXOSC10" interaction="Physical" id="EXOSC10 (Physical) USP21"/>
                <edge target="GUK1" source="RRM2" interaction="Physical" id="RRM2 (Physical) GUK1"/>
                <edge target="REC8" source="PLK1" interaction="Physical" id="PLK1 (Physical) REC8"/>
                <edge target="DNAJB1" source="HCLS1" interaction="Complex" id="HCLS1 (Complex) DNAJB1"/>
                <edge target="EIF3E" source="RAF1" interaction="Complex" id="RAF1 (Complex) EIF3E"/>
                <edge target="GFPT1" source="BRAF" interaction="Complex" id="BRAF (Complex) GFPT1"/>
                <edge target="UBE4B" source="DDB1" interaction="Complex" id="DDB1 (Complex) UBE4B"/>
                <edge target="MYO5C" source="RAF1" interaction="Complex" id="RAF1 (Complex) MYO5C"/>
                <edge target="NDUFA9" source="UQCRB" interaction="Physical" id="UQCRB (Physical) NDUFA9"/>
                <edge target="PLSCR4" source="TRIP13" interaction="Physical" id="TRIP13 (Physical) PLSCR4"/>
                <edge target="GPS2" source="TP53" interaction="Physical" id="TP53 (Physical) GPS2"/>
                <edge target="CAMK2G" source="BRAF" interaction="Complex" id="BRAF (Complex) CAMK2G"/>
                <edge target="MTMR6" source="KIF13B" interaction="Complex" id="KIF13B (Complex) MTMR6"/>
                <edge target="MTA1" source="TP53" interaction="Physical" id="TP53 (Physical) MTA1"/>
                <edge target="ITGA3" source="LAMB2" interaction="Physical" id="LAMB2 (Physical) ITGA3"/>
                <edge target="SLCO1C1" source="RAD51" interaction="Physical" id="RAD51 (Physical) SLCO1C1"/>
                <edge target="PKN3" source="BRAF" interaction="Complex" id="BRAF (Complex) PKN3"/>
                <edge target="ERO1L" source="STT3A" interaction="Physical" id="STT3A (Physical) ERO1L"/>
                <edge target="HRNR" source="BRAF" interaction="Complex" id="BRAF (Complex) HRNR"/>
                <edge target="AHNAK" source="RACGAP1" interaction="Physical" id="RACGAP1 (Physical) AHNAK"/>
                <edge target="LIPA" source="PPARA" interaction="Transcriptional" id="PPARA (Transcriptional) LIPA"/>
                <edge target="MED29" source="DDB1" interaction="Complex" id="DDB1 (Complex) MED29"/>
                <edge target="TNFRSF13B" source="TRAF6" interaction="Physical" id="TRAF6 (Physical) TNFRSF13B"/>
                <edge target="LZTS2" source="RBPMS" interaction="Physical" id="RBPMS (Physical) LZTS2"/>
                <edge target="RGS1" source="GIPC1" interaction="Physical" id="GIPC1 (Physical) RGS1"/>
                <edge target="WDR61" source="DTL" interaction="Complex" id="DTL (Complex) WDR61"/>
                <edge target="GNMT" source="NUDT18" interaction="Physical" id="NUDT18 (Physical) GNMT"/>
                <edge target="ARID1A" source="KIF13B" interaction="Complex" id="KIF13B (Complex) ARID1A"/>
                <edge target="SEPT2" source="STX1A" interaction="Physical" id="STX1A (Physical) SEPT2"/>
                <edge target="AMFR" source="DDB1" interaction="Complex" id="DDB1 (Complex) AMFR"/>
                <edge target="EGR1" source="TP53" interaction="Transcriptional" id="TP53 (Transcriptional) EGR1"/>
                <edge target="NAPA" source="STX1A" interaction="Physical" id="STX1A (Physical) NAPA"/>
                <edge target="USMG5" source="SHBG" interaction="Physical" id="SHBG (Physical) USMG5"/>
                <edge target="CNKSR1" source="RAF1" interaction="Physical" id="RAF1 (Physical) CNKSR1"/>
                <edge target="NDUFV2" source="UQCRB" interaction="Physical" id="UQCRB (Physical) NDUFV2"/>
                <edge target="CDC14A" source="TP53" interaction="Physical" id="TP53 (Physical) CDC14A"/>
                <edge target="AC007938.1" source="RAF1" interaction="Complex" id="RAF1 (Complex) AC007938.1"/>
                <edge target="GSG2" source="RAF1" interaction="Complex" id="RAF1 (Complex) GSG2"/>
                <edge target="PITX1" source="RBPMS" interaction="Physical" id="RBPMS (Physical) PITX1"/>
                <edge target="DBH" source="STX1A" interaction="Physical" id="STX1A (Physical) DBH"/>
                <edge target="ZRANB1" source="TRAF6" interaction="Physical" id="TRAF6 (Physical) ZRANB1"/>
                <edge target="GGA2" source="RABEP1" interaction="Physical" id="RABEP1 (Physical) GGA2"/>
                <edge target="LONP1" source="RAF1" interaction="Complex" id="RAF1 (Complex) LONP1"/>
                <edge target="SPTLC1" source="RAF1" interaction="Complex" id="RAF1 (Complex) SPTLC1"/>
                <edge target="KRT1" source="DDB1" interaction="Complex" id="DDB1 (Complex) KRT1"/>
                <edge target="RMND5B" source="SHBG" interaction="Physical" id="SHBG (Physical) RMND5B"/>
                <edge target="OTUD7B" source="TRAF6" interaction="Physical" id="TRAF6 (Physical) OTUD7B"/>
                <edge target="VRK1" source="TP53" interaction="Physical" id="TP53 (Physical) VRK1"/>
                <edge target="GDF9" source="TK1" interaction="Physical" id="TK1 (Physical) GDF9"/>
                <edge target="TJP3" source="HCLS1" interaction="Complex" id="HCLS1 (Complex) TJP3"/>
                <edge target="CCT2" source="RAF1" interaction="Complex" id="RAF1 (Complex) CCT2"/>
                <edge target="RABGEF1" source="RABEP1" interaction="Physical" id="RABEP1 (Physical) RABGEF1"/>
                <edge target="CEBPB" source="TP53" interaction="Physical" id="TP53 (Physical) CEBPB"/>
                <edge target="EXOSC1" source="EXOSC10" interaction="Complex" id="EXOSC10 (Complex) EXOSC1"/>
                <edge target="WT1" source="TP53" interaction="Physical" id="TP53 (Physical) WT1"/>
                <edge target="SNUPN" source="GEMIN4" interaction="Physical" id="GEMIN4 (Physical) SNUPN"/>
                <edge target="COASY" source="RPS6KB2" interaction="Physical" id="RPS6KB2 (Physical) COASY"/>
                <edge target="ASB13" source="TRIP13" interaction="Physical" id="TRIP13 (Physical) ASB13"/>
                <edge target="SYNCRIP" source="IMMT" interaction="Complex" id="IMMT (Complex) SYNCRIP"/>
                <edge target="SUPT3H" source="DDB1" interaction="Complex" id="DDB1 (Complex) SUPT3H"/>
                <edge target="FHOD1" source="BBS1" interaction="Physical" id="BBS1 (Physical) FHOD1"/>
                <edge target="CABLES1" source="TP53" interaction="Transcriptional" id="TP53 (Transcriptional) CABLES1"/>
                <edge target="HCK" source="BRAF" interaction="Complex" id="BRAF (Complex) HCK"/>
                <edge target="GNG4" source="RAF1" interaction="Physical" id="RAF1 (Physical) GNG4"/>
                <edge target="FAT1" source="HCLS1" interaction="Complex" id="HCLS1 (Complex) FAT1"/>
                <edge target="NLGN3" source="DLG4" interaction="Physical" id="DLG4 (Physical) NLGN3"/>
                <edge target="CLK1" source="BRAF" interaction="Complex" id="BRAF (Complex) CLK1"/>
                <edge target="TERT" source="TP53" interaction="Transcriptional" id="TP53 (Transcriptional) TERT"/>
                <edge target="RPL10A" source="DDB1" interaction="Complex" id="DDB1 (Complex) RPL10A"/>
                <edge target="SDHD" source="UQCRB" interaction="Physical" id="UQCRB (Physical) SDHD"/>
                <edge target="LYPLA3" source="IMMT" interaction="Physical" id="IMMT (Physical) LYPLA3"/>
                <edge target="GTF2I" source="RAF1" interaction="Complex" id="RAF1 (Complex) GTF2I"/>
                <edge target="C20orf95" source="RHOD" interaction="Physical" id="RHOD (Physical) C20orf95"/>
                <edge target="SPDEF" source="NKX3-1" interaction="Physical" id="NKX3-1 (Physical) SPDEF"/>
                <edge target="PHKB" source="BRAF" interaction="Complex" id="BRAF (Complex) PHKB"/>
                <edge target="SRP72" source="STT3A" interaction="Physical" id="STT3A (Physical) SRP72"/>
                <edge target="RAPGEF1" source="BRAF" interaction="Complex" id="BRAF (Complex) RAPGEF1"/>
                <edge target="ZBTB16" source="CDC2" interaction="Physical" id="CDC2 (Physical) ZBTB16"/>
                <edge target="CABC1" source="BRAF" interaction="Complex" id="BRAF (Complex) CABC1"/>
                <edge target="PFKL" source="DDB1" interaction="Complex" id="DDB1 (Complex) PFKL"/>
                <edge target="INSM1" source="CCND1" interaction="Physical" id="CCND1 (Physical) INSM1"/>
                <edge target="DPM1" source="RAF1" interaction="Complex" id="RAF1 (Complex) DPM1"/>
                <edge target="COPS4" source="TP53" interaction="Physical" id="TP53 (Physical) COPS4"/>
                <edge target="SH3BP2" source="DBNL" interaction="Physical" id="DBNL (Physical) SH3BP2"/>
                <edge target="HIST3H3" source="MCM2" interaction="Physical" id="MCM2 (Physical) HIST3H3"/>
                <edge target="TRRAP" source="RAF1" interaction="Complex" id="RAF1 (Complex) TRRAP"/>
                <edge target="SOCS4" source="TCEB1" interaction="Physical" id="TCEB1 (Physical) SOCS4"/>
                <edge target="BCL10" source="TRAF6" interaction="Complex" id="TRAF6 (Complex) BCL10"/>
                <edge target="PLD2" source="HCLS1" interaction="Complex" id="HCLS1 (Complex) PLD2"/>
                <edge target="SND1" source="MYBL2" interaction="Physical" id="MYBL2 (Physical) SND1"/>
                <edge target="SLC9A3R1" source="HCLS1" interaction="Complex" id="HCLS1 (Complex) SLC9A3R1"/>
                <edge target="PIP4K2C" source="BRAF" interaction="Complex" id="BRAF (Complex) PIP4K2C"/>
                <edge target="CNOT7" source="CDC2" interaction="Physical" id="CDC2 (Physical) CNOT7"/>
                <edge target="NMNAT1" source="NADSYN1" interaction="Physical" id="NADSYN1 (Physical) NMNAT1"/>
                <edge target="ERCC4" source="DDB1" interaction="Complex" id="DDB1 (Complex) ERCC4"/>
                <edge target="MED6" source="DDB1" interaction="Complex" id="DDB1 (Complex) MED6"/>
                <edge target="SFRS9" source="C1QBP" interaction="Physical" id="C1QBP (Physical) SFRS9"/>
                <edge target="COMMD1" source="TCEB1" interaction="Physical" id="TCEB1 (Physical) COMMD1"/>
                <edge target="RICS" source="RHOD" interaction="Physical" id="RHOD (Physical) RICS"/>
                <edge target="UQCR" source="UQCRB" interaction="Physical" id="UQCRB (Physical) UQCR"/>
                <edge target="ARHGAP19" source="RHOD" interaction="Physical" id="RHOD (Physical) ARHGAP19"/>
                <edge target="TLR6" source="TRAF6" interaction="Physical" id="TRAF6 (Physical) TLR6"/>
                <edge target="FADS2" source="PPARA" interaction="Transcriptional" id="PPARA (Transcriptional) FADS2"/>
                <edge target="SARS" source="RAF1" interaction="Complex" id="RAF1 (Complex) SARS"/>
                <edge target="ANXA2" source="BRAF" interaction="Complex" id="BRAF (Complex) ANXA2"/>
                <edge target="FGF22" source="FGFR2" interaction="Physical" id="FGFR2 (Physical) FGF22"/>
                <edge target="DYNLL2" source="DLG4" interaction="Complex" id="DLG4 (Complex) DYNLL2"/>
                <edge target="GRIA1" source="DLG1" interaction="Physical" id="DLG1 (Physical) GRIA1"/>
                <edge target="HDAC6" source="DDB1" interaction="Complex" id="DDB1 (Complex) HDAC6"/>
                <edge target="STXBP3" source="GEMIN4" interaction="Physical" id="GEMIN4 (Physical) STXBP3"/>
                <edge target="DHX29" source="CENPT" interaction="Physical" id="CENPT (Physical) DHX29"/>
                <edge target="MGEA5" source="SPAG5" interaction="Physical" id="SPAG5 (Physical) MGEA5"/>
                <edge target="ZNF148" source="TP53" interaction="Physical" id="TP53 (Physical) ZNF148"/>
                <edge target="IGF1R" source="GIPC1" interaction="Physical" id="GIPC1 (Physical) IGF1R"/>
                <edge target="TLN2" source="DDB1" interaction="Complex" id="DDB1 (Complex) TLN2"/>
                <edge target="KRTAP3-2" source="TRIP13" interaction="Physical" id="TRIP13 (Physical) KRTAP3-2"/>
                <edge target="HNRNPK" source="RAF1" interaction="Complex" id="RAF1 (Complex) HNRNPK"/>
                <edge target="ING1" source="TP53" interaction="Physical" id="TP53 (Physical) ING1"/>
                <edge target="SPEG" source="BRAF" interaction="Complex" id="BRAF (Complex) SPEG"/>
                <edge target="WNT16" source="KIF13B" interaction="Complex" id="KIF13B (Complex) WNT16"/>
                <edge target="RPL13A" source="IMMT" interaction="Complex" id="IMMT (Complex) RPL13A"/>
                <edge target="CHAF1A" source="CCNA2" interaction="Physical" id="CCNA2 (Physical) CHAF1A"/>
                <edge target="CALD1" source="CDC2" interaction="Physical" id="CDC2 (Physical) CALD1"/>
                <edge target="EPHA4" source="FGFR2" interaction="Physical" id="FGFR2 (Physical) EPHA4"/>
                <edge target="STXBP6" source="STX1A" interaction="Physical" id="STX1A (Physical) STXBP6"/>
                <edge target="LPL" source="PPARA" interaction="Transcriptional" id="PPARA (Transcriptional) LPL"/>
                <edge target="IFI16" source="TP53" interaction="Transcriptional" id="TP53 (Transcriptional) IFI16"/>
                <edge target="SP4" source="CCND1" interaction="Transcriptional" id="CCND1 (Transcriptional) SP4"/>
                <edge target="HDAC5" source="KIF13B" interaction="Complex" id="KIF13B (Complex) HDAC5"/>
                <edge target="IL1R1" source="TRAF6" interaction="Complex" id="TRAF6 (Complex) IL1R1"/>
                <edge target="MT-CO3" source="UQCRB" interaction="Physical" id="UQCRB (Physical) MT-CO3"/>
                <edge target="GRIK5" source="DLG4" interaction="Physical" id="DLG4 (Physical) GRIK5"/>
                <edge target="LAMA5" source="LAMB2" interaction="Physical" id="LAMB2 (Physical) LAMA5"/>
                <edge target="EPB41" source="DLG1" interaction="Physical" id="DLG1 (Physical) EPB41"/>
                <edge target="ARHGAP5" source="RHOD" interaction="Physical" id="RHOD (Physical) ARHGAP5"/>
                <edge target="WRB" source="PPARA" interaction="Complex" id="PPARA (Complex) WRB"/>
                <edge target="PELO" source="RAF1" interaction="Complex" id="RAF1 (Complex) PELO"/>
                <edge target="LSM1" source="KIF13B" interaction="Complex" id="KIF13B (Complex) LSM1"/>
                <edge target="SLC17A7" source="STX1A" interaction="Physical" id="STX1A (Physical) SLC17A7"/>
                <edge target="SEPT5" source="STX1A" interaction="Physical" id="STX1A (Physical) SEPT5"/>
                <edge target="IGHG2" source="DDB1" interaction="Complex" id="DDB1 (Complex) IGHG2"/>
                <edge target="CDC14B" source="TP53" interaction="Physical" id="TP53 (Physical) CDC14B"/>
                <edge target="RHEB" source="RAF1" interaction="Physical" id="RAF1 (Physical) RHEB"/>
                <edge target="CSTF2" source="IMMT" interaction="Physical" id="IMMT (Physical) CSTF2"/>
                <edge target="TNFRSF10B" source="TP53" interaction="Transcriptional" id="TP53 (Transcriptional) TNFRSF10B"/>
                <edge target="GTF3C2" source="RAF1" interaction="Complex" id="RAF1 (Complex) GTF3C2"/>
                <edge target="RAPGEF1" source="BRAF" interaction="Physical" id="BRAF (Physical) RAPGEF1"/>
                <edge target="CPS1" source="RAF1" interaction="Physical" id="RAF1 (Physical) CPS1"/>
                <edge target="ARHGAP29" source="RHOD" interaction="Physical" id="RHOD (Physical) ARHGAP29"/>
                <edge target="ADAM11" source="STC2" interaction="Physical" id="STC2 (Physical) ADAM11"/>
                <edge target="LAMC3" source="LAMB2" interaction="Physical" id="LAMB2 (Physical) LAMC3"/>
                <edge target="KIAA0133" source="LMNB1" interaction="Physical" id="LMNB1 (Physical) KIAA0133"/>
                <edge target="ATP6" source="UQCRB" interaction="Physical" id="UQCRB (Physical) ATP6"/>
                <edge target="PAX5" source="TP53" interaction="Transcriptional" id="TP53 (Transcriptional) PAX5"/>
                <edge target="EEF1D" source="CDC2" interaction="Physical" id="CDC2 (Physical) EEF1D"/>
                <edge target="CAPNS1" source="HCLS1" interaction="Complex" id="HCLS1 (Complex) CAPNS1"/>
                <edge target="COX6B1" source="UQCRB" interaction="Physical" id="UQCRB (Physical) COX6B1"/>
                <edge target="ATF3" source="TP53" interaction="Physical" id="TP53 (Physical) ATF3"/>
                <edge target="SLC6A3" source="STX1A" interaction="Physical" id="STX1A (Physical) SLC6A3"/>
                <edge target="PTOV1" source="EPB49" interaction="Physical" id="EPB49 (Physical) PTOV1"/>
                <edge target="FOXRED1" source="EXOSC10" interaction="Physical" id="EXOSC10 (Physical) FOXRED1"/>
                <edge target="FGF18" source="FGFR2" interaction="Physical" id="FGFR2 (Physical) FGF18"/>
                <edge target="FAS" source="TP53" interaction="Transcriptional" id="TP53 (Transcriptional) FAS"/>
                <edge target="GGA3" source="RABEP1" interaction="Physical" id="RABEP1 (Physical) GGA3"/>
                <edge target="PHF1" source="RBPMS" interaction="Physical" id="RBPMS (Physical) PHF1"/>
                <edge target="SIRT2" source="HOXA10" interaction="Physical" id="HOXA10 (Physical) SIRT2"/>
                <edge target="ARL11" source="TRIP13" interaction="Physical" id="TRIP13 (Physical) ARL11"/>
                <edge target="SDC3" source="CTTN" interaction="Physical" id="CTTN (Physical) SDC3"/>
                <edge target="RPS6KB1" source="CDC2" interaction="Physical" id="CDC2 (Physical) RPS6KB1"/>
                <edge target="DEPDC1" source="RHOD" interaction="Physical" id="RHOD (Physical) DEPDC1"/>
                <edge target="NDUFA12" source="UQCRB" interaction="Physical" id="UQCRB (Physical) NDUFA12"/>
                <edge target="CARD14" source="TRIP13" interaction="Physical" id="TRIP13 (Physical) CARD14"/>
                <edge target="TUBB2A" source="TK1" interaction="Physical" id="TK1 (Physical) TUBB2A"/>
                <edge target="KSR2" source="RAF1" interaction="Physical" id="RAF1 (Physical) KSR2"/>
                <edge target="KLK4" source="SHBG" interaction="Physical" id="SHBG (Physical) KLK4"/>
                <edge target="BTG1" source="CCNA2" interaction="Physical" id="CCNA2 (Physical) BTG1"/>
                <edge target="SCN4B" source="RPS6KB2" interaction="Physical" id="RPS6KB2 (Physical) SCN4B"/>
                <edge target="MPP6" source="EXOSC10" interaction="Complex" id="EXOSC10 (Complex) MPP6"/>
                <edge target="TOM1L1" source="KNTC2" interaction="Physical" id="KNTC2 (Physical) TOM1L1"/>
                <edge target="NFE2" source="WWP1" interaction="Physical" id="WWP1 (Physical) NFE2"/>
                <edge target="RBBP4" source="WDR5" interaction="Complex" id="WDR5 (Complex) RBBP4"/>
                <edge target="AAK1" source="BRAF" interaction="Complex" id="BRAF (Complex) AAK1"/>
                <edge target="MMP9" source="PPARA" interaction="Transcriptional" id="PPARA (Transcriptional) MMP9"/>
                <edge target="ITM2C" source="STT3A" interaction="Physical" id="STT3A (Physical) ITM2C"/>
                <edge target="CD46" source="DLG4" interaction="Physical" id="DLG4 (Physical) CD46"/>
                <edge target="COPG" source="RAF1" interaction="Complex" id="RAF1 (Complex) COPG"/>
                <edge target="PSMC5" source="TRAF6" interaction="Physical" id="TRAF6 (Physical) PSMC5"/>
                <edge target="FAF2" source="DDB1" interaction="Complex" id="DDB1 (Complex) FAF2"/>
                <edge target="TPD52L2" source="TPD52" interaction="Physical" id="TPD52 (Physical) TPD52L2"/>
                <edge target="BAT3" source="IMMT" interaction="Physical" id="IMMT (Physical) BAT3"/>
                <edge target="CANX" source="HCLS1" interaction="Complex" id="HCLS1 (Complex) CANX"/>
                <edge target="ARID3A" source="TP53" interaction="Physical" id="TP53 (Physical) ARID3A"/>
                <edge target="HIGD1A" source="RAF1" interaction="Complex" id="RAF1 (Complex) HIGD1A"/>
                <edge target="FRK" source="BRAF" interaction="Complex" id="BRAF (Complex) FRK"/>
                <edge target="LCMT2" source="CCND1" interaction="Physical" id="CCND1 (Physical) LCMT2"/>
                <edge target="TEP1" source="TP53" interaction="Physical" id="TP53 (Physical) TEP1"/>
                <edge target="SPTLC2" source="KIF13B" interaction="Complex" id="KIF13B (Complex) SPTLC2"/>
                <edge target="RPL23A" source="IMMT" interaction="Complex" id="IMMT (Complex) RPL23A"/>
                <edge target="CBX5" source="MKI67" interaction="Physical" id="MKI67 (Physical) CBX5"/>
                <edge target="CCNB1IP1" source="CDC2" interaction="Physical" id="CDC2 (Physical) CCNB1IP1"/>
                <edge target="REPS1" source="HCLS1" interaction="Complex" id="HCLS1 (Complex) REPS1"/>
                <edge target="BCL10" source="TRAF6" interaction="Physical" id="TRAF6 (Physical) BCL10"/>
                <edge target="NOS1" source="DLG4" interaction="Physical" id="DLG4 (Physical) NOS1"/>
                <edge target="ALS2CR2" source="TRAF6" interaction="Physical" id="TRAF6 (Physical) ALS2CR2"/>
                <edge target="KRT8" source="RAF1" interaction="Physical" id="RAF1 (Physical) KRT8"/>
                <edge target="CD177" source="SHBG" interaction="Physical" id="SHBG (Physical) CD177"/>
                <edge target="MALT1" source="TRAF6" interaction="Complex" id="TRAF6 (Complex) MALT1"/>
                <edge target="CDYL" source="DDB1" interaction="Complex" id="DDB1 (Complex) CDYL"/>
                <edge target="BAG2" source="DDB1" interaction="Complex" id="DDB1 (Complex) BAG2"/>
                <edge target="MINK1" source="SPTBN2" interaction="Physical" id="SPTBN2 (Physical) MINK1"/>
                <edge target="CHAF1B" source="CDC2" interaction="Physical" id="CDC2 (Physical) CHAF1B"/>
                <edge target="KCNJ6" source="DLG1" interaction="Physical" id="DLG1 (Physical) KCNJ6"/>
                <edge target="ADAM28" source="BRAF" interaction="Complex" id="BRAF (Complex) ADAM28"/>
                <edge target="MARS" source="RAF1" interaction="Complex" id="RAF1 (Complex) MARS"/>
                <edge target="C11orf54" source="TRIP13" interaction="Physical" id="TRIP13 (Physical) C11orf54"/>
                <edge target="TLR9" source="TRAF6" interaction="Physical" id="TRAF6 (Physical) TLR9"/>
                <edge target="RND2" source="RACGAP1" interaction="Physical" id="RACGAP1 (Physical) RND2"/>
                <edge target="STX8" source="STX1A" interaction="Physical" id="STX1A (Physical) STX8"/>
                <edge target="PLEKHO1" source="FLNB" interaction="Physical" id="FLNB (Physical) PLEKHO1"/>
                <edge target="TFAP2C" source="TP53" interaction="Physical" id="TP53 (Physical) TFAP2C"/>
                <edge target="HIATL1" source="EXOSC10" interaction="Physical" id="EXOSC10 (Physical) HIATL1"/>
                <edge target="ALB" source="DDB1" interaction="Complex" id="DDB1 (Complex) ALB"/>
                <edge target="COPA" source="IMMT" interaction="Complex" id="IMMT (Complex) COPA"/>
                <edge target="NDUFS4" source="UQCRB" interaction="Physical" id="UQCRB (Physical) NDUFS4"/>
                <edge target="IGSF21" source="GIPC2" interaction="Physical" id="GIPC2 (Physical) IGSF21"/>
                <edge target="CROP" source="DDB1" interaction="Complex" id="DDB1 (Complex) CROP"/>
                <edge target="HSF4" source="KIF13B" interaction="Complex" id="KIF13B (Complex) HSF4"/>
                <edge target="RRM1" source="RRM2" interaction="Physical" id="RRM2 (Physical) RRM1"/>
                <edge target="PDLIM4" source="RBPMS" interaction="Physical" id="RBPMS (Physical) PDLIM4"/>
                <edge target="POLR1A" source="IMMT" interaction="Complex" id="IMMT (Complex) POLR1A"/>
                <edge target="LGALS3BP" source="DDB1" interaction="Complex" id="DDB1 (Complex) LGALS3BP"/>
                <edge target="STAT5A" source="CCND1" interaction="Transcriptional" id="CCND1 (Transcriptional) STAT5A"/>
                <edge target="MBD3" source="AURKA" interaction="Physical" id="AURKA (Physical) MBD3"/>
                <edge target="CD99" source="TRIP13" interaction="Physical" id="TRIP13 (Physical) CD99"/>
                <edge target="ACIN1" source="DDB1" interaction="Complex" id="DDB1 (Complex) ACIN1"/>
                <edge target="SLC22A2" source="STX1A" interaction="Physical" id="STX1A (Physical) SLC22A2"/>
                <edge target="VPS4A" source="HCLS1" interaction="Complex" id="HCLS1 (Complex) VPS4A"/>
                <edge target="IL1RL1" source="TRAF6" interaction="Physical" id="TRAF6 (Physical) IL1RL1"/>
                <edge target="KCTD17" source="NUDT18" interaction="Physical" id="NUDT18 (Physical) KCTD17"/>
                <edge target="AIP" source="PPARA" interaction="Physical" id="PPARA (Physical) AIP"/>
                <edge target="SDC4" source="GIPC1" interaction="Physical" id="GIPC1 (Physical) SDC4"/>
                <edge target="ABCB7" source="RAF1" interaction="Complex" id="RAF1 (Complex) ABCB7"/>
                <edge target="ATF7" source="KIF13B" interaction="Complex" id="KIF13B (Complex) ATF7"/>
                <edge target="SGTA" source="TMPO" interaction="Physical" id="TMPO (Physical) SGTA"/>
                <edge target="MT1A" source="TP53" interaction="Physical" id="TP53 (Physical) MT1A"/>
                <edge target="SLC25A3" source="IMMT" interaction="Complex" id="IMMT (Complex) SLC25A3"/>
                <edge target="NDUFS6" source="UQCRB" interaction="Physical" id="UQCRB (Physical) NDUFS6"/>
                <edge target="MAPT" source="CDC2" interaction="Physical" id="CDC2 (Physical) MAPT"/>
                <edge target="TOP2B" source="TP53" interaction="Physical" id="TP53 (Physical) TOP2B"/>
                <edge target="CARD18" source="EXOSC10" interaction="Physical" id="EXOSC10 (Physical) CARD18"/>
                <edge target="LSM14A" source="BRAF" interaction="Complex" id="BRAF (Complex) LSM14A"/>
                <edge target="POLD2" source="WRN" interaction="Physical" id="WRN (Physical) POLD2"/>
                <edge target="ARL3" source="TP53" interaction="Physical" id="TP53 (Physical) ARL3"/>
                <edge target="CHTF18" source="RAF1" interaction="Complex" id="RAF1 (Complex) CHTF18"/>
                <edge target="ARL1" source="RAF1" interaction="Complex" id="RAF1 (Complex) ARL1"/>
                <edge target="SUCLG1" source="RAF1" interaction="Complex" id="RAF1 (Complex) SUCLG1"/>
                <edge target="TLR3" source="TRAF6" interaction="Complex" id="TRAF6 (Complex) TLR3"/>
                <edge target="SF1" source="RBPMS" interaction="Physical" id="RBPMS (Physical) SF1"/>
                <edge target="SRPRB" source="STT3A" interaction="Physical" id="STT3A (Physical) SRPRB"/>
                <edge target="SYDE1" source="RHOD" interaction="Physical" id="RHOD (Physical) SYDE1"/>
                <edge target="NSF" source="STX1A" interaction="Complex" id="STX1A (Complex) NSF"/>
                <edge target="CLNS1A" source="GEMIN4" interaction="Physical" id="GEMIN4 (Physical) CLNS1A"/>
                <edge target="PSG9" source="RACGAP1" interaction="Physical" id="RACGAP1 (Physical) PSG9"/>
                <edge target="ATP5L" source="UQCRB" interaction="Physical" id="UQCRB (Physical) ATP5L"/>
                <edge target="NDUFB10" source="UQCRB" interaction="Physical" id="UQCRB (Physical) NDUFB10"/>
                <edge target="TTRAP" source="TRAF6" interaction="Physical" id="TRAF6 (Physical) TTRAP"/>
                <edge target="NIF3L1" source="TRIP13" interaction="Physical" id="TRIP13 (Physical) NIF3L1"/>
                <edge target="KCNQ1" source="TRAF6" interaction="Physical" id="TRAF6 (Physical) KCNQ1"/>
                <edge target="FZD2" source="DLG4" interaction="Physical" id="DLG4 (Physical) FZD2"/>
                <edge target="C1orf25" source="RAF1" interaction="Complex" id="RAF1 (Complex) C1orf25"/>
                <edge target="ZBP1" source="DDB1" interaction="Complex" id="DDB1 (Complex) ZBP1"/>
                <edge target="LAT" source="DBNL" interaction="Complex" id="DBNL (Complex) LAT"/>
                <edge target="MAD2L2" source="CDC20" interaction="Physical" id="CDC20 (Physical) MAD2L2"/>
                <edge target="GZMB" source="LMNB1" interaction="Physical" id="LMNB1 (Physical) GZMB"/>
                <edge target="TYK2" source="BRAF" interaction="Complex" id="BRAF (Complex) TYK2"/>
                <edge target="NUP153" source="RAF1" interaction="Complex" id="RAF1 (Complex) NUP153"/>
                <edge target="SCAMP1" source="TP53" interaction="Physical" id="TP53 (Physical) SCAMP1"/>
                <edge target="APLP2" source="CDC2" interaction="Physical" id="CDC2 (Physical) APLP2"/>
                <edge target="SRP54" source="STT3A" interaction="Physical" id="STT3A (Physical) SRP54"/>
                <edge target="S100B" source="TP53" interaction="Transcriptional" id="TP53 (Transcriptional) S100B"/>
                <edge target="PANX3" source="KIF13B" interaction="Complex" id="KIF13B (Complex) PANX3"/>
                <edge target="RABAC1" source="NUDT18" interaction="Physical" id="NUDT18 (Physical) RABAC1"/>
                <edge target="GSTO2" source="GSR" interaction="Physical" id="GSR (Physical) GSTO2"/>
                <edge target="GAK" source="BRAF" interaction="Complex" id="BRAF (Complex) GAK"/>
                <edge target="SHOC2" source="RAF1" interaction="Physical" id="RAF1 (Physical) SHOC2"/>
                <edge target="SETD1A" source="WDR5" interaction="Complex" id="WDR5 (Complex) SETD1A"/>
                <edge target="BBS4" source="PCM1" interaction="Physical" id="PCM1 (Physical) BBS4"/>
                <edge target="CDGAP" source="RHOD" interaction="Physical" id="RHOD (Physical) CDGAP"/>
                <edge target="HIRA" source="CCNA2" interaction="Physical" id="CCNA2 (Physical) HIRA"/>
                <edge target="PRKCQ" source="BRAF" interaction="Complex" id="BRAF (Complex) PRKCQ"/>
                <edge target="RFXANK" source="RAF1" interaction="Physical" id="RAF1 (Physical) RFXANK"/>
                <edge target="ETS2" source="CDC2" interaction="Transcriptional" id="CDC2 (Transcriptional) ETS2"/>
                <edge target="NDUFAB1" source="UQCRB" interaction="Physical" id="UQCRB (Physical) NDUFAB1"/>
                <edge target="NSFL1C" source="CDC2" interaction="Physical" id="CDC2 (Physical) NSFL1C"/>
                <edge target="GGA1" source="RABEP1" interaction="Physical" id="RABEP1 (Physical) GGA1"/>
                <edge target="SCNN1B" source="STX1A" interaction="Physical" id="STX1A (Physical) SCNN1B"/>
                <edge target="ABL2" source="BRAF" interaction="Complex" id="BRAF (Complex) ABL2"/>
                <edge target="SYTL4" source="STX1A" interaction="Physical" id="STX1A (Physical) SYTL4"/>
                <edge target="BHMT" source="BBS1" interaction="Physical" id="BBS1 (Physical) BHMT"/>
                <edge target="NDUFB5" source="UQCRB" interaction="Physical" id="UQCRB (Physical) NDUFB5"/>
                <edge target="RSU1" source="RAF1" interaction="Physical" id="RAF1 (Physical) RSU1"/>
                <edge target="RAP2A" source="RAF1" interaction="Physical" id="RAF1 (Physical) RAP2A"/>
                <edge target="RUNX2" source="CDC2" interaction="Physical" id="CDC2 (Physical) RUNX2"/>
                <edge target="LPHN1" source="DLG4" interaction="Physical" id="DLG4 (Physical) LPHN1"/>
                <edge target="TP63" source="TP53" interaction="Physical" id="TP53 (Physical) TP63"/>
                <edge target="OR8D2" source="DDB1" interaction="Complex" id="DDB1 (Complex) OR8D2"/>
                <edge target="ANXA6" source="TPD52" interaction="Physical" id="TPD52 (Physical) ANXA6"/>
                <edge target="CHPF" source="EXOSC10" interaction="Physical" id="EXOSC10 (Physical) CHPF"/>
                <edge target="ARHGAP10" source="RHOD" interaction="Physical" id="RHOD (Physical) ARHGAP10"/>
                <edge target="HNRNPH2" source="IMMT" interaction="Complex" id="IMMT (Complex) HNRNPH2"/>
                <edge target="RUNX1" source="CCND1" interaction="Physical" id="CCND1 (Physical) RUNX1"/>
                <edge target="LAMA4" source="TP53" interaction="Physical" id="TP53 (Physical) LAMA4"/>
                <edge target="GLYCTK" source="TRIP13" interaction="Physical" id="TRIP13 (Physical) GLYCTK"/>
                <edge target="CYP1A1" source="PPARA" interaction="Transcriptional" id="PPARA (Transcriptional) CYP1A1"/>
                <edge target="EXOSC4" source="EXOSC10" interaction="Complex" id="EXOSC10 (Complex) EXOSC4"/>
                <edge target="RPS16" source="DDB1" interaction="Complex" id="DDB1 (Complex) RPS16"/>
                <edge target="ZNF638" source="WWP1" interaction="Physical" id="WWP1 (Physical) ZNF638"/>
                <edge target="PABPC3" source="IMMT" interaction="Complex" id="IMMT (Complex) PABPC3"/>
                <edge target="IRF8" source="TRAF6" interaction="Physical" id="TRAF6 (Physical) IRF8"/>
                <edge target="SH3BP2" source="DBNL" interaction="Complex" id="DBNL (Complex) SH3BP2"/>
                <edge target="RPL19" source="IMMT" interaction="Complex" id="IMMT (Complex) RPL19"/>
                <edge target="HMGCS1" source="PPARA" interaction="Transcriptional" id="PPARA (Transcriptional) HMGCS1"/>
                <edge target="ADK" source="BRAF" interaction="Complex" id="BRAF (Complex) ADK"/>
                <edge target="RPL37A" source="IMMT" interaction="Complex" id="IMMT (Complex) RPL37A"/>
                <edge target="GALT" source="TRIP13" interaction="Physical" id="TRIP13 (Physical) GALT"/>
                <edge target="TRAF3IP3" source="KIF13B" interaction="Complex" id="KIF13B (Complex) TRAF3IP3"/>
                <edge target="MAL2" source="TPD52" interaction="Physical" id="TPD52 (Physical) MAL2"/>
                <edge target="PRCP" source="C1QBP" interaction="Physical" id="C1QBP (Physical) PRCP"/>
                <edge target="OTX1" source="RBPMS" interaction="Physical" id="RBPMS (Physical) OTX1"/>
                <edge target="EZH2" source="TP53" interaction="Physical" id="TP53 (Physical) EZH2"/>
                <edge target="DDX6" source="KIF13B" interaction="Complex" id="KIF13B (Complex) DDX6"/>
                <edge target="LY96" source="TRAF6" interaction="Physical" id="TRAF6 (Physical) LY96"/>
                <edge target="SYT4" source="STX1A" interaction="Physical" id="STX1A (Physical) SYT4"/>
                <edge target="GRN" source="HCLS1" interaction="Complex" id="HCLS1 (Complex) GRN"/>
                <edge target="ZNF121" source="RAF1" interaction="Complex" id="RAF1 (Complex) ZNF121"/>
                <edge target="CDK8" source="DDB1" interaction="Complex" id="DDB1 (Complex) CDK8"/>
                <edge target="BMP1" source="TP53" interaction="Physical" id="TP53 (Physical) BMP1"/>
                <edge target="PAK3" source="RAF1" interaction="Physical" id="RAF1 (Physical) PAK3"/>
                <edge target="RNASEN" source="KIF13B" interaction="Complex" id="KIF13B (Complex) RNASEN"/>
                <edge target="ACTA2" source="SHBG" interaction="Physical" id="SHBG (Physical) ACTA2"/>
                <edge target="DRD3" source="GIPC1" interaction="Physical" id="GIPC1 (Physical) DRD3"/>
                <edge target="SLC26A8" source="RACGAP1" interaction="Physical" id="RACGAP1 (Physical) SLC26A8"/>
                <edge target="EPHB6" source="KIF13B" interaction="Complex" id="KIF13B (Complex) EPHB6"/>
                <edge target="RAD51C" source="RAD51" interaction="Physical" id="RAD51 (Physical) RAD51C"/>
                <edge target="CAMK2B" source="BRAF" interaction="Complex" id="BRAF (Complex) CAMK2B"/>
                <edge target="STAT5B" source="CCND1" interaction="Transcriptional" id="CCND1 (Transcriptional) STAT5B"/>
                <edge target="NDUFS5" source="UQCRB" interaction="Physical" id="UQCRB (Physical) NDUFS5"/>
                <edge target="PCBP2" source="IMMT" interaction="Complex" id="IMMT (Complex) PCBP2"/>
                <edge target="ALDOA" source="BRAF" interaction="Complex" id="BRAF (Complex) ALDOA"/>
                <edge target="MSH6" source="RAF1" interaction="Complex" id="RAF1 (Complex) MSH6"/>
                <edge target="ODF1" source="SPAG5" interaction="Physical" id="SPAG5 (Physical) ODF1"/>
                <edge target="KBTBD7" source="DDB1" interaction="Complex" id="DDB1 (Complex) KBTBD7"/>
                <edge target="CYB5R3" source="DLG4" interaction="Physical" id="DLG4 (Physical) CYB5R3"/>
                <edge target="RAMP3" source="TRAF6" interaction="Physical" id="TRAF6 (Physical) RAMP3"/>
                <edge target="TRADD" source="C1QBP" interaction="Physical" id="C1QBP (Physical) TRADD"/>
                <edge target="EPM2A" source="TRAF6" interaction="Physical" id="TRAF6 (Physical) EPM2A"/>
                <edge target="MED16" source="DDB1" interaction="Complex" id="DDB1 (Complex) MED16"/>
                <edge target="TAX1BP1" source="TRAF6" interaction="Physical" id="TRAF6 (Physical) TAX1BP1"/>
                <edge target="WDR51B" source="DTL" interaction="Complex" id="DTL (Complex) WDR51B"/>
                <edge target="ZNF385A" source="TP53" interaction="Physical" id="TP53 (Physical) ZNF385A"/>
                <edge target="TRAFD1" source="TRAF6" interaction="Physical" id="TRAF6 (Physical) TRAFD1"/>
                <edge target="TXNRD1" source="RRM2" interaction="Physical" id="RRM2 (Physical) TXNRD1"/>
                <edge target="KIF20B" source="CDC2" interaction="Physical" id="CDC2 (Physical) KIF20B"/>
                <edge target="VAMP2" source="STX1A" interaction="Physical" id="STX1A (Physical) VAMP2"/>
                <edge target="FAM83A" source="BRAF" interaction="Complex" id="BRAF (Complex) FAM83A"/>
                <edge target="ACTR2" source="HCLS1" interaction="Physical" id="HCLS1 (Physical) ACTR2"/>
                <edge target="SPHK1" source="TRAF6" interaction="Physical" id="TRAF6 (Physical) SPHK1"/>
                <edge target="SEC11L3" source="STT3A" interaction="Physical" id="STT3A (Physical) SEC11L3"/>
                <edge target="CRSP9" source="DDB1" interaction="Complex" id="DDB1 (Complex) CRSP9"/>
                <edge target="STAC3" source="PPARA" interaction="Physical" id="PPARA (Physical) STAC3"/>
                <edge target="MAGEA11" source="SH2D4A" interaction="Physical" id="SH2D4A (Physical) MAGEA11"/>
                <edge target="PAX6" source="DLG1" interaction="Physical" id="DLG1 (Physical) PAX6"/>
                <edge target="AIFM2" source="TP53" interaction="Transcriptional" id="TP53 (Transcriptional) AIFM2"/>
                <edge target="GFAP" source="CDC2" interaction="Physical" id="CDC2 (Physical) GFAP"/>
                <edge target="RPL27A" source="IMMT" interaction="Complex" id="IMMT (Complex) RPL27A"/>
                <edge target="RPS14" source="DDB1" interaction="Complex" id="DDB1 (Complex) RPS14"/>
                <edge target="ERCC8" source="DDB1" interaction="Physical" id="DDB1 (Physical) ERCC8"/>
                <edge target="RASSF1" source="CDC20" interaction="Physical" id="CDC20 (Physical) RASSF1"/>
                <edge target="ZMYND10" source="CCND1" interaction="Physical" id="CCND1 (Physical) ZMYND10"/>
                <edge target="HOXB9" source="RBPMS" interaction="Physical" id="RBPMS (Physical) HOXB9"/>
                <edge target="HTR2A" source="DLG4" interaction="Physical" id="DLG4 (Physical) HTR2A"/>
                <edge target="SLC6A2" source="STX1A" interaction="Physical" id="STX1A (Physical) SLC6A2"/>
                <edge target="BMPR1A" source="BRAF" interaction="Complex" id="BRAF (Complex) BMPR1A"/>
                <edge target="DRAP1" source="TK1" interaction="Physical" id="TK1 (Physical) DRAP1"/>
                <edge target="MT-ND6" source="UQCRB" interaction="Physical" id="UQCRB (Physical) MT-ND6"/>
                <edge target="HRK" source="C1QBP" interaction="Physical" id="C1QBP (Physical) HRK"/>
                <edge target="BAK1" source="TP53" interaction="Physical" id="TP53 (Physical) BAK1"/>
                <edge target="RFC5" source="RAF1" interaction="Complex" id="RAF1 (Complex) RFC5"/>
                <edge target="LIN7C" source="HCLS1" interaction="Complex" id="HCLS1 (Complex) LIN7C"/>
                <edge target="FOXS1" source="RBPMS" interaction="Physical" id="RBPMS (Physical) FOXS1"/>
                <edge target="LOC100128819" source="TRIP13" interaction="Physical" id="TRIP13 (Physical) LOC100128819"/>
                <edge target="SSR1" source="STT3A" interaction="Physical" id="STT3A (Physical) SSR1"/>
                <edge target="MED18" source="DDB1" interaction="Complex" id="DDB1 (Complex) MED18"/>
                <edge target="HDHD3" source="TRIP13" interaction="Physical" id="TRIP13 (Physical) HDHD3"/>
                <edge target="BCL3" source="TP53" interaction="Transcriptional" id="TP53 (Transcriptional) BCL3"/>
                <edge target="ANXA3" source="TP53" interaction="Physical" id="TP53 (Physical) ANXA3"/>
                <edge target="PRIC285" source="KIF13B" interaction="Complex" id="KIF13B (Complex) PRIC285"/>
                <edge target="MYST2" source="MCM2" interaction="Physical" id="MCM2 (Physical) MYST2"/>
                <edge target="MAP3K7IP3" source="TRAF6" interaction="Physical" id="TRAF6 (Physical) MAP3K7IP3"/>
                <edge target="KIT" source="BRAF" interaction="Complex" id="BRAF (Complex) KIT"/>
                <edge target="IRAK4" source="TRAF6" interaction="Physical" id="TRAF6 (Physical) IRAK4"/>
                <edge target="DSCR1" source="RAF1" interaction="Physical" id="RAF1 (Physical) DSCR1"/>
                <edge target="ZBED1" source="NUDT18" interaction="Physical" id="NUDT18 (Physical) ZBED1"/>
                <edge target="LRP8" source="DLG4" interaction="Physical" id="DLG4 (Physical) LRP8"/>
                <edge target="ARHGAP11B" source="RHOD" interaction="Physical" id="RHOD (Physical) ARHGAP11B"/>
                <edge target="CLDN4" source="SHBG" interaction="Physical" id="SHBG (Physical) CLDN4"/>
                <edge target="PBX3" source="HOXA9" interaction="Physical" id="HOXA9 (Physical) PBX3"/>
                <edge target="UQCRC2" source="UQCRB" interaction="Physical" id="UQCRB (Physical) UQCRC2"/>
                <edge target="WASL" source="CTTN" interaction="Physical" id="CTTN (Physical) WASL"/>
                <edge target="RAB3A" source="STX1A" interaction="Physical" id="STX1A (Physical) RAB3A"/>
                <edge target="ASB2" source="TCEB2" interaction="Physical" id="TCEB2 (Physical) ASB2"/>
                <edge target="EMG1" source="DDB1" interaction="Complex" id="DDB1 (Complex) EMG1"/>
                <edge target="PRKRA" source="TP53" interaction="Physical" id="TP53 (Physical) PRKRA"/>
                <edge target="FGA" source="DDB1" interaction="Complex" id="DDB1 (Complex) FGA"/>
                <edge target="BMI1" source="IMMT" interaction="Physical" id="IMMT (Physical) BMI1"/>
                <edge target="NFIA" source="TP53" interaction="Transcriptional" id="TP53 (Transcriptional) NFIA"/>
                <edge target="COX7A2L" source="UQCRB" interaction="Physical" id="UQCRB (Physical) COX7A2L"/>
                <edge target="PANK4" source="STX1A" interaction="Physical" id="STX1A (Physical) PANK4"/>
                <edge target="PCMT1" source="HCLS1" interaction="Complex" id="HCLS1 (Complex) PCMT1"/>
                <edge target="TP63" source="TP53" interaction="Transcriptional" id="TP53 (Transcriptional) TP63"/>
                <edge target="EIF2S2" source="TP53" interaction="Physical" id="TP53 (Physical) EIF2S2"/>
                <edge target="C10orf88" source="IMMT" interaction="Physical" id="IMMT (Physical) C10orf88"/>
                <edge target="NDUFA2" source="UQCRB" interaction="Physical" id="UQCRB (Physical) NDUFA2"/>
                <edge target="ZUFSP" source="GINS2" interaction="Physical" id="GINS2 (Physical) ZUFSP"/>
                <edge target="DAG1" source="WWP1" interaction="Physical" id="WWP1 (Physical) DAG1"/>
                <edge target="EXOC5" source="ARF6" interaction="Physical" id="ARF6 (Physical) EXOC5"/>
                <edge target="SLC25A1" source="RAF1" interaction="Complex" id="RAF1 (Complex) SLC25A1"/>
                <edge target="UBE3C" source="RAF1" interaction="Complex" id="RAF1 (Complex) UBE3C"/>
                <edge target="ACCN3" source="DLG4" interaction="Physical" id="DLG4 (Physical) ACCN3"/>
                <edge target="SLC6A4" source="STX1A" interaction="Physical" id="STX1A (Physical) SLC6A4"/>
                <edge target="EIF3F" source="SHBG" interaction="Physical" id="SHBG (Physical) EIF3F"/>
                <edge target="C11orf79" source="IMMT" interaction="Physical" id="IMMT (Physical) C11orf79"/>
                <edge target="RP13-102H20.1" source="RHOD" interaction="Physical" id="RHOD (Physical) RP13-102H20.1"/>
                <edge target="PPP2R5E" source="RACGAP1" interaction="Physical" id="RACGAP1 (Physical) PPP2R5E"/>
                <edge target="REL" source="C1QBP" interaction="Physical" id="C1QBP (Physical) REL"/>
                <edge target="ZNF443" source="KIF13B" interaction="Complex" id="KIF13B (Complex) ZNF443"/>
                <edge target="RPL10" source="IMMT" interaction="Complex" id="IMMT (Complex) RPL10"/>
                <edge target="TKTL2" source="TPD52" interaction="Physical" id="TPD52 (Physical) TKTL2"/>
                <edge target="ZBTB9" source="DDB1" interaction="Complex" id="DDB1 (Complex) ZBTB9"/>
                <edge target="C3orf26" source="DDB1" interaction="Complex" id="DDB1 (Complex) C3orf26"/>
                <edge target="TP53RK" source="TP53" interaction="Physical" id="TP53 (Physical) TP53RK"/>
                <edge target="EDARADD" source="TRAF6" interaction="Complex" id="TRAF6 (Complex) EDARADD"/>
                <edge target="GRB10" source="RAF1" interaction="Physical" id="RAF1 (Physical) GRB10"/>
                <edge target="SIRPA" source="HOXA10" interaction="Physical" id="HOXA10 (Physical) SIRPA"/>
                <edge target="DHCR24" source="TP53" interaction="Physical" id="TP53 (Physical) DHCR24"/>
                <edge target="FAM32A" source="HN1" interaction="Physical" id="HN1 (Physical) FAM32A"/>
                <edge target="RPS20" source="DDB1" interaction="Complex" id="DDB1 (Complex) RPS20"/>
                <edge target="INPP5B" source="RHOD" interaction="Physical" id="RHOD (Physical) INPP5B"/>
                <edge target="LGALS4" source="HCLS1" interaction="Complex" id="HCLS1 (Complex) LGALS4"/>
                <edge target="BRD3" source="BRAF" interaction="Complex" id="BRAF (Complex) BRD3"/>
                <edge target="DDX39" source="IMMT" interaction="Complex" id="IMMT (Complex) DDX39"/>
                <edge target="GABBR1" source="DDB1" interaction="Complex" id="DDB1 (Complex) GABBR1"/>
                <edge target="S100A2" source="TP53" interaction="Physical" id="TP53 (Physical) S100A2"/>
                <edge target="FGR" source="HCLS1" interaction="Physical" id="HCLS1 (Physical) FGR"/>
                <edge target="DLEU1" source="TP53" interaction="Physical" id="TP53 (Physical) DLEU1"/>
                <edge target="MLLT1" source="BRAF" interaction="Complex" id="BRAF (Complex) MLLT1"/>
                <edge target="MED11" source="DDB1" interaction="Complex" id="DDB1 (Complex) MED11"/>
                <edge target="RPL38" source="IMMT" interaction="Complex" id="IMMT (Complex) RPL38"/>
                <edge target="SIGIRR" source="TRAF6" interaction="Physical" id="TRAF6 (Physical) SIGIRR"/>
                <edge target="NES" source="CDC2" interaction="Physical" id="CDC2 (Physical) NES"/>
                <edge target="RECQL5" source="PLK1" interaction="Physical" id="PLK1 (Physical) RECQL5"/>
                <edge target="DDAH2" source="TRIP13" interaction="Physical" id="TRIP13 (Physical) DDAH2"/>
                <edge target="CALCOCO1" source="KNTC2" interaction="Physical" id="KNTC2 (Physical) CALCOCO1"/>
                <edge target="KCND2" source="DLG4" interaction="Physical" id="DLG4 (Physical) KCND2"/>
                <edge target="NDUFB2" source="UQCRB" interaction="Physical" id="UQCRB (Physical) NDUFB2"/>
                <edge target="CSK" source="BRAF" interaction="Complex" id="BRAF (Complex) CSK"/>
                <edge target="KLHL22" source="DDB1" interaction="Complex" id="DDB1 (Complex) KLHL22"/>
                <edge target="LIN7B" source="DLG4" interaction="Physical" id="DLG4 (Physical) LIN7B"/>
                <edge target="NCSTN" source="TRAF6" interaction="Physical" id="TRAF6 (Physical) NCSTN"/>
                <edge target="SNCB" source="CENPT" interaction="Physical" id="CENPT (Physical) SNCB"/>
                <edge target="IPO9" source="RAF1" interaction="Complex" id="RAF1 (Complex) IPO9"/>
                <edge target="TRAF5" source="TRAF6" interaction="Complex" id="TRAF6 (Complex) TRAF5"/>
                <edge target="MRPS5" source="IMMT" interaction="Complex" id="IMMT (Complex) MRPS5"/>
                <edge target="ZNF408" source="GIPC1" interaction="Physical" id="GIPC1 (Physical) ZNF408"/>
                <edge target="HMG20B" source="KIF4A" interaction="Physical" id="KIF4A (Physical) HMG20B"/>
                <edge target="SGTB" source="TMPO" interaction="Physical" id="TMPO (Physical) SGTB"/>
                <edge target="TACC2" source="TTK" interaction="Physical" id="TTK (Physical) TACC2"/>
                <edge target="EMD" source="HCLS1" interaction="Complex" id="HCLS1 (Complex) EMD"/>
                <edge target="ZNF512B" source="LAMB2" interaction="Physical" id="LAMB2 (Physical) ZNF512B"/>
                <edge target="EGR1" source="TP53" interaction="Physical" id="TP53 (Physical) EGR1"/>
                <edge target="OLA1" source="KIF13B" interaction="Complex" id="KIF13B (Complex) OLA1"/>
                <edge target="STK11" source="TP53" interaction="Physical" id="TP53 (Physical) STK11"/>
                <edge target="APH1A" source="TRAF6" interaction="Physical" id="TRAF6 (Physical) APH1A"/>
                <edge target="PRPF3" source="DDB1" interaction="Complex" id="DDB1 (Complex) PRPF3"/>
                <edge target="ASS1" source="RAF1" interaction="Complex" id="RAF1 (Complex) ASS1"/>
                <edge target="SMO" source="KIF13B" interaction="Complex" id="KIF13B (Complex) SMO"/>
                <edge target="MT-ND2" source="UQCRB" interaction="Physical" id="UQCRB (Physical) MT-ND2"/>
                <edge target="RYK" source="HCLS1" interaction="Complex" id="HCLS1 (Complex) RYK"/>
                <edge target="RIF1" source="TK1" interaction="Physical" id="TK1 (Physical) RIF1"/>
                <edge target="CTSL1" source="DDB1" interaction="Complex" id="DDB1 (Complex) CTSL1"/>
                <edge target="NMT2" source="TP53" interaction="Physical" id="TP53 (Physical) NMT2"/>
                <edge target="ACVR2B" source="BRAF" interaction="Complex" id="BRAF (Complex) ACVR2B"/>
                <edge target="CTNNA1" source="DLG1" interaction="Physical" id="DLG1 (Physical) CTNNA1"/>
                <edge target="MTX2" source="IMMT" interaction="Complex" id="IMMT (Complex) MTX2"/>
                <edge target="CDC34" source="MYBL2" interaction="Physical" id="MYBL2 (Physical) CDC34"/>
                <edge target="GRIK1" source="DLG4" interaction="Physical" id="DLG4 (Physical) GRIK1"/>
                <edge target="MT1G" source="SHBG" interaction="Physical" id="SHBG (Physical) MT1G"/>
                <edge target="CENTD1" source="RHOD" interaction="Physical" id="RHOD (Physical) CENTD1"/>
                <edge target="DYNC1LI2" source="EPB49" interaction="Physical" id="EPB49 (Physical) DYNC1LI2"/>
                <edge target="HSF2" source="HCAP-G" interaction="Physical" id="HCAP-G (Physical) HSF2"/>
                <edge target="TIA1" source="DDB1" interaction="Complex" id="DDB1 (Complex) TIA1"/>
                <edge target="AGTR1" source="RAF1" interaction="Physical" id="RAF1 (Physical) AGTR1"/>
                <edge target="BBC3" source="TP53" interaction="Transcriptional" id="TP53 (Transcriptional) BBC3"/>
                <edge target="GRIK5" source="DLG4" interaction="Complex" id="DLG4 (Complex) GRIK5"/>
                <edge target="MOBKL3" source="MCM2" interaction="Physical" id="MCM2 (Physical) MOBKL3"/>
                <edge target="KCTD13" source="NUDT18" interaction="Physical" id="NUDT18 (Physical) KCTD13"/>
                <edge target="PBX2" source="HOXA9" interaction="Physical" id="HOXA9 (Physical) PBX2"/>
                <edge target="ASH2L" source="WDR5" interaction="Complex" id="WDR5 (Complex) ASH2L"/>
                <edge target="MAP4K2" source="BRAF" interaction="Complex" id="BRAF (Complex) MAP4K2"/>
                <edge target="MOV10" source="IMMT" interaction="Complex" id="IMMT (Complex) MOV10"/>
                <edge target="SMARCC1" source="RAF1" interaction="Complex" id="RAF1 (Complex) SMARCC1"/>
                <edge target="DIS3" source="EXOSC10" interaction="Physical" id="EXOSC10 (Physical) DIS3"/>
                <edge target="RAB11FIP3" source="ARF6" interaction="Physical" id="ARF6 (Physical) RAB11FIP3"/>
                <edge target="SEC61B" source="STT3A" interaction="Physical" id="STT3A (Physical) SEC61B"/>
                <edge target="CAMKK2" source="BRAF" interaction="Complex" id="BRAF (Complex) CAMKK2"/>
                <edge target="CYP7A1" source="PPARA" interaction="Transcriptional" id="PPARA (Transcriptional) CYP7A1"/>
                <edge target="SLC18A3" source="STX1A" interaction="Physical" id="STX1A (Physical) SLC18A3"/>
                <edge target="DTNBP1" source="CCNA2" interaction="Physical" id="CCNA2 (Physical) DTNBP1"/>
                <edge target="CACNB4" source="STX1A" interaction="Physical" id="STX1A (Physical) CACNB4"/>
                <edge target="COX6C" source="UQCRB" interaction="Physical" id="UQCRB (Physical) COX6C"/>
                <edge target="CD44" source="HMMR" interaction="Physical" id="HMMR (Physical) CD44"/>
                <edge target="TYRP1" source="GIPC1" interaction="Physical" id="GIPC1 (Physical) TYRP1"/>
                <edge target="PPP2R5C" source="TP53" interaction="Physical" id="TP53 (Physical) PPP2R5C"/>
                <edge target="TM4SF20" source="BBS1" interaction="Physical" id="BBS1 (Physical) TM4SF20"/>
                <edge target="AZI2" source="BRAF" interaction="Complex" id="BRAF (Complex) AZI2"/>
                <edge target="TJAP1" source="DLG1" interaction="Physical" id="DLG1 (Physical) TJAP1"/>
                <edge target="C6orf48" source="HCLS1" interaction="Complex" id="HCLS1 (Complex) C6orf48"/>
                <edge target="FEZ1" source="IMMT" interaction="Physical" id="IMMT (Physical) FEZ1"/>
                <edge target="MAP3K7IP1" source="TRAF6" interaction="Complex" id="TRAF6 (Complex) MAP3K7IP1"/>
                <edge target="CLTA" source="HCLS1" interaction="Complex" id="HCLS1 (Complex) CLTA"/>
                <edge target="PPP6C" source="RAF1" interaction="Complex" id="RAF1 (Complex) PPP6C"/>
                <edge target="G3BP2" source="RHOD" interaction="Physical" id="RHOD (Physical) G3BP2"/>
                <edge target="HIST1H1A" source="CDC2" interaction="Physical" id="CDC2 (Physical) HIST1H1A"/>
                <edge target="MEF2C" source="CDC2" interaction="Physical" id="CDC2 (Physical) MEF2C"/>
                <edge target="ANP32A" source="BRAF" interaction="Complex" id="BRAF (Complex) ANP32A"/>
                <edge target="PRMT2" source="PPARA" interaction="Physical" id="PPARA (Physical) PRMT2"/>
                <edge target="SYT5" source="STX1A" interaction="Physical" id="STX1A (Physical) SYT5"/>
                <edge target="NOL8" source="DDB1" interaction="Complex" id="DDB1 (Complex) NOL8"/>
                <edge target="DNAI1" source="PAFAH1B1" interaction="Physical" id="PAFAH1B1 (Physical) DNAI1"/>
                <edge target="IQGAP3" source="RAF1" interaction="Complex" id="RAF1 (Complex) IQGAP3"/>
                <edge target="TCOF1" source="DDB1" interaction="Complex" id="DDB1 (Complex) TCOF1"/>
                <edge target="IL17B" source="IL17RB" interaction="Physical" id="IL17RB (Physical) IL17B"/>
                <edge target="PHB2" source="IMMT" interaction="Complex" id="IMMT (Complex) PHB2"/>
                <edge target="G3BP1" source="BRAF" interaction="Complex" id="BRAF (Complex) G3BP1"/>
                <edge target="TPD52L3" source="TPD52" interaction="Physical" id="TPD52 (Physical) TPD52L3"/>
                <edge target="FTS" source="IMMT" interaction="Physical" id="IMMT (Physical) FTS"/>
                <edge target="TP53I3" source="TP53" interaction="Transcriptional" id="TP53 (Transcriptional) TP53I3"/>
                <edge target="PPA1" source="TP53" interaction="Physical" id="TP53 (Physical) PPA1"/>
                <edge target="SIN3B" source="WDR5" interaction="Complex" id="WDR5 (Complex) SIN3B"/>
                <edge target="NOC4L" source="DDB1" interaction="Complex" id="DDB1 (Complex) NOC4L"/>
                <edge target="FASTK" source="RBPMS" interaction="Physical" id="RBPMS (Physical) FASTK"/>
                <edge target="SEPT1" source="AURKB" interaction="Physical" id="AURKB (Physical) SEPT1"/>
                <edge target="CHN1" source="RHOD" interaction="Physical" id="RHOD (Physical) CHN1"/>
                <edge target="ARFIP2" source="ARF6" interaction="Physical" id="ARF6 (Physical) ARFIP2"/>
                <edge target="MT2A" source="SHBG" interaction="Physical" id="SHBG (Physical) MT2A"/>
                <edge target="NRBF2" source="PPARA" interaction="Physical" id="PPARA (Physical) NRBF2"/>
                <edge target="MT-CO2" source="UQCRB" interaction="Physical" id="UQCRB (Physical) MT-CO2"/>
                <edge target="NFIC" source="TP53" interaction="Transcriptional" id="TP53 (Transcriptional) NFIC"/>
                <edge target="SSTR3" source="TP53" interaction="Physical" id="TP53 (Physical) SSTR3"/>
                <edge target="RCC1" source="CDC2" interaction="Physical" id="CDC2 (Physical) RCC1"/>
                <edge target="SCNN1A" source="STX1A" interaction="Physical" id="STX1A (Physical) SCNN1A"/>
                <edge target="PARC" source="TP53" interaction="Physical" id="TP53 (Physical) PARC"/>
                <edge target="ZBTB43" source="MCM10" interaction="Physical" id="MCM10 (Physical) ZBTB43"/>
                <edge target="MAGED1" source="PLK1" interaction="Physical" id="PLK1 (Physical) MAGED1"/>
                <edge target="TGFA" source="TP53" interaction="Transcriptional" id="TP53 (Transcriptional) TGFA"/>
                <edge target="ZNF675" source="TRAF6" interaction="Physical" id="TRAF6 (Physical) ZNF675"/>
                <edge target="HMGA2" source="CDC2" interaction="Physical" id="CDC2 (Physical) HMGA2"/>
                <edge target="PSMA6" source="PLK1" interaction="Physical" id="PLK1 (Physical) PSMA6"/>
                <edge target="ARHGAP6" source="RHOD" interaction="Physical" id="RHOD (Physical) ARHGAP6"/>
                <edge target="KLF4" source="TP53" interaction="Physical" id="TP53 (Physical) KLF4"/>
                <edge target="KCNB1" source="STX1A" interaction="Physical" id="STX1A (Physical) KCNB1"/>
                <edge target="CPSF3L" source="TRIP13" interaction="Physical" id="TRIP13 (Physical) CPSF3L"/>
                <edge target="PARP2" source="CENPA" interaction="Physical" id="CENPA (Physical) PARP2"/>
                <edge target="COX17" source="TP53" interaction="Physical" id="TP53 (Physical) COX17"/>
                <edge target="DYRK1A" source="BRAF" interaction="Complex" id="BRAF (Complex) DYRK1A"/>
                <edge target="ATXN2L" source="HCLS1" interaction="Complex" id="HCLS1 (Complex) ATXN2L"/>
                <edge target="PLXNA1" source="RHOD" interaction="Physical" id="RHOD (Physical) PLXNA1"/>
                <edge target="NDUFB4" source="UQCRB" interaction="Physical" id="UQCRB (Physical) NDUFB4"/>
                <edge target="TICAM1" source="TRAF6" interaction="Physical" id="TRAF6 (Physical) TICAM1"/>
                <edge target="ACTR3" source="CTTN" interaction="Physical" id="CTTN (Physical) ACTR3"/>
                <edge target="GANAB" source="RAF1" interaction="Complex" id="RAF1 (Complex) GANAB"/>
                <edge target="GMCL1" source="TMPO" interaction="Physical" id="TMPO (Physical) GMCL1"/>
                <edge target="SDPR" source="NUDT18" interaction="Physical" id="NUDT18 (Physical) SDPR"/>
                <edge target="EFEMP2" source="TP53" interaction="Physical" id="TP53 (Physical) EFEMP2"/>
                <edge target="TUBB1" source="TTK" interaction="Physical" id="TTK (Physical) TUBB1"/>
                <edge target="MMP2" source="TP53" interaction="Transcriptional" id="TP53 (Transcriptional) MMP2"/>
                <edge target="PLAG1" source="DDB1" interaction="Complex" id="DDB1 (Complex) PLAG1"/>
                <edge target="TBL1XR1" source="KIF13B" interaction="Complex" id="KIF13B (Complex) TBL1XR1"/>
                <edge target="MT-ND1" source="UQCRB" interaction="Physical" id="UQCRB (Physical) MT-ND1"/>
                <edge target="GP5" source="C1QBP" interaction="Physical" id="C1QBP (Physical) GP5"/>
                <edge target="CRY2" source="PER1" interaction="Physical" id="PER1 (Physical) CRY2"/>
                <edge target="UTP6" source="KIF13B" interaction="Complex" id="KIF13B (Complex) UTP6"/>
                <edge target="CAMK2D" source="BRAF" interaction="Complex" id="BRAF (Complex) CAMK2D"/>
                <edge target="APH1B" source="TRAF6" interaction="Physical" id="TRAF6 (Physical) APH1B"/>
                <edge target="ITGB4" source="LAMB2" interaction="Physical" id="LAMB2 (Physical) ITGB4"/>
                <edge target="GAPDH" source="TK1" interaction="Physical" id="TK1 (Physical) GAPDH"/>
                <edge target="CHCHD6" source="IMMT" interaction="Complex" id="IMMT (Complex) CHCHD6"/>
                <edge target="STK3" source="RAF1" interaction="Physical" id="RAF1 (Physical) STK3"/>
                <edge target="SLC37A1" source="SHBG" interaction="Physical" id="SHBG (Physical) SLC37A1"/>
                <edge target="SAP30" source="WDR5" interaction="Complex" id="WDR5 (Complex) SAP30"/>
                <edge target="SSR2" source="STT3A" interaction="Physical" id="STT3A (Physical) SSR2"/>
                <edge target="TXNDC1" source="BRAF" interaction="Complex" id="BRAF (Complex) TXNDC1"/>
                <edge target="NDUFB8" source="UQCRB" interaction="Physical" id="UQCRB (Physical) NDUFB8"/>
                <edge target="UBE2M" source="DDB1" interaction="Complex" id="DDB1 (Complex) UBE2M"/>
                <edge target="CIDEB" source="PKMYT1" interaction="Physical" id="PKMYT1 (Physical) CIDEB"/>
                <edge target="NMT1" source="TP53" interaction="Physical" id="TP53 (Physical) NMT1"/>
                <edge target="ZFAND5" source="TRAF6" interaction="Physical" id="TRAF6 (Physical) ZFAND5"/>
                <edge target="AC087749.12-201" source="NADSYN1" interaction="Physical" id="NADSYN1 (Physical) AC087749.12-201"/>
                <edge target="CUL7" source="TP53" interaction="Physical" id="TP53 (Physical) CUL7"/>
                <edge target="ITPR1" source="CDC2" interaction="Physical" id="CDC2 (Physical) ITPR1"/>
                <edge target="CYTH2" source="ARF6" interaction="Physical" id="ARF6 (Physical) CYTH2"/>
                <edge target="GLUL" source="NUDT18" interaction="Physical" id="NUDT18 (Physical) GLUL"/>
                <edge target="STT3B" source="STT3A" interaction="Physical" id="STT3A (Physical) STT3B"/>
                <edge target="NRIP1" source="PPARA" interaction="Physical" id="PPARA (Physical) NRIP1"/>
                <edge target="FGF1" source="FGFR2" interaction="Physical" id="FGFR2 (Physical) FGF1"/>
                <edge target="STMN2" source="CDC2" interaction="Physical" id="CDC2 (Physical) STMN2"/>
                <edge target="GRIN2C" source="DLG4" interaction="Physical" id="DLG4 (Physical) GRIN2C"/>
                <edge target="APOA1" source="DDB1" interaction="Complex" id="DDB1 (Complex) APOA1"/>
                <edge target="DICER1" source="IMMT" interaction="Complex" id="IMMT (Complex) DICER1"/>
                <edge target="PMAIP1" source="TP53" interaction="Transcriptional" id="TP53 (Transcriptional) PMAIP1"/>
                <edge target="RAD54L" source="RAD51" interaction="Physical" id="RAD51 (Physical) RAD54L"/>
                <edge target="RPL5" source="DDB1" interaction="Complex" id="DDB1 (Complex) RPL5"/>
                <edge target="CABLES1" source="TP53" interaction="Physical" id="TP53 (Physical) CABLES1"/>
                <edge target="PDE4A" source="BRAF" interaction="Complex" id="BRAF (Complex) PDE4A"/>
                <edge target="MAP3K12" source="MAP2K4" interaction="Physical" id="MAP2K4 (Physical) MAP3K12"/>
                <edge target="APOA2" source="HCLS1" interaction="Complex" id="HCLS1 (Complex) APOA2"/>
                <edge target="SFRS3" source="DDB1" interaction="Complex" id="DDB1 (Complex) SFRS3"/>
                <edge target="NME4" source="TRIP13" interaction="Physical" id="TRIP13 (Physical) NME4"/>
                <edge target="EED" source="DDB1" interaction="Complex" id="DDB1 (Complex) EED"/>
                <edge target="CECR5" source="SHBG" interaction="Physical" id="SHBG (Physical) CECR5"/>
                <edge target="ACTL6A" source="RAF1" interaction="Complex" id="RAF1 (Complex) ACTL6A"/>
                <edge target="TLR4" source="TRAF6" interaction="Physical" id="TRAF6 (Physical) TLR4"/>
                <edge target="S100A7" source="HCLS1" interaction="Complex" id="HCLS1 (Complex) S100A7"/>
                <edge target="S100A8" source="TP53" interaction="Physical" id="TP53 (Physical) S100A8"/>
                <edge target="LRRFIP2" source="HCLS1" interaction="Complex" id="HCLS1 (Complex) LRRFIP2"/>
                <edge target="RPS5" source="IMMT" interaction="Complex" id="IMMT (Complex) RPS5"/>
                <edge target="CCDC5" source="MCM10" interaction="Physical" id="MCM10 (Physical) CCDC5"/>
                <edge target="MED30" source="DDB1" interaction="Complex" id="DDB1 (Complex) MED30"/>
                <edge target="SLK" source="BRAF" interaction="Complex" id="BRAF (Complex) SLK"/>
                <edge target="NR1H3" source="PPARA" interaction="Physical" id="PPARA (Physical) NR1H3"/>
                <edge target="HNRNPM" source="DDB1" interaction="Complex" id="DDB1 (Complex) HNRNPM"/>
                <edge target="NEU4" source="RBPMS" interaction="Physical" id="RBPMS (Physical) NEU4"/>
                <edge target="DAB1" source="PAFAH1B1" interaction="Physical" id="PAFAH1B1 (Physical) DAB1"/>
                <edge target="ZHX1" source="TP53" interaction="Physical" id="TP53 (Physical) ZHX1"/>
                <edge target="NDUFB7" source="UQCRB" interaction="Physical" id="UQCRB (Physical) NDUFB7"/>
                <edge target="C9orf86" source="RBPMS" interaction="Physical" id="RBPMS (Physical) C9orf86"/>
                <edge target="CSPG2" source="TP53" interaction="Transcriptional" id="TP53 (Transcriptional) CSPG2"/>
                <edge target="ARHGAP11A" source="RHOD" interaction="Physical" id="RHOD (Physical) ARHGAP11A"/>
                <edge target="PROCR" source="EPB49" interaction="Physical" id="EPB49 (Physical) PROCR"/>
                <edge target="TRIM63" source="ECHS1" interaction="Physical" id="ECHS1 (Physical) TRIM63"/>
                <edge target="GRASP" source="DLG4" interaction="Physical" id="DLG4 (Physical) GRASP"/>
                <edge target="SLC6A5" source="STX1A" interaction="Physical" id="STX1A (Physical) SLC6A5"/>
                <edge target="CCNK" source="RBPMS" interaction="Physical" id="RBPMS (Physical) CCNK"/>
                <edge target="TNFRSF19" source="TRAF6" interaction="Physical" id="TRAF6 (Physical) TNFRSF19"/>
                <edge target="TPBG" source="GIPC1" interaction="Physical" id="GIPC1 (Physical) TPBG"/>
                <edge target="BNIPL" source="GFER" interaction="Physical" id="GFER (Physical) BNIPL"/>
                <edge target="NGFR" source="TRAF6" interaction="Physical" id="TRAF6 (Physical) NGFR"/>
                <edge target="CBX3" source="MKI67" interaction="Physical" id="MKI67 (Physical) CBX3"/>
                <edge target="ZNF689" source="DBNL" interaction="Physical" id="DBNL (Physical) ZNF689"/>
                <edge target="VPS18" source="STX1A" interaction="Physical" id="STX1A (Physical) VPS18"/>
                <edge target="MAPKAPK5" source="TP53" interaction="Physical" id="TP53 (Physical) MAPKAPK5"/>
                <edge target="ZMYND11" source="TRAF6" interaction="Physical" id="TRAF6 (Physical) ZMYND11"/>
                <edge target="FAM13A1" source="RHOD" interaction="Physical" id="RHOD (Physical) FAM13A1"/>
                <edge target="OAT" source="RAF1" interaction="Complex" id="RAF1 (Complex) OAT"/>
                <edge target="CDC42EP1" source="RBPMS" interaction="Physical" id="RBPMS (Physical) CDC42EP1"/>
                <edge target="PLAC8" source="TRIP13" interaction="Physical" id="TRIP13 (Physical) PLAC8"/>
                <edge target="CHD4" source="RAF1" interaction="Complex" id="RAF1 (Complex) CHD4"/>
                <edge target="VPS37D" source="CEP55" interaction="Physical" id="CEP55 (Physical) VPS37D"/>
                <edge target="PTPN18" source="BRAF" interaction="Complex" id="BRAF (Complex) PTPN18"/>
                <edge target="RPL4" source="IMMT" interaction="Complex" id="IMMT (Complex) RPL4"/>
                <edge target="MED12" source="DDB1" interaction="Complex" id="DDB1 (Complex) MED12"/>
                <edge target="TUBB2B" source="TRAF6" interaction="Physical" id="TRAF6 (Physical) TUBB2B"/>
                <edge target="GEMIN7" source="GEMIN4" interaction="Physical" id="GEMIN4 (Physical) GEMIN7"/>
                <edge target="IQGAP2" source="RAF1" interaction="Complex" id="RAF1 (Complex) IQGAP2"/>
                <edge target="C1QL3" source="HCLS1" interaction="Physical" id="HCLS1 (Physical) C1QL3"/>
                <edge target="MYD88" source="TRAF6" interaction="Physical" id="TRAF6 (Physical) MYD88"/>
                <edge target="EZH2" source="TP53" interaction="Transcriptional" id="TP53 (Transcriptional) EZH2"/>
                <edge target="C7orf20" source="PLK1" interaction="Physical" id="PLK1 (Physical) C7orf20"/>
                <edge target="TPD52L1" source="TPD52" interaction="Physical" id="TPD52 (Physical) TPD52L1"/>
                <edge target="ULK3" source="BRAF" interaction="Complex" id="BRAF (Complex) ULK3"/>
                <edge target="AMPH" source="CDC2" interaction="Physical" id="CDC2 (Physical) AMPH"/>
                <edge target="ETF1" source="PER1" interaction="Physical" id="PER1 (Physical) ETF1"/>
                <edge target="EVI5L" source="NUDT18" interaction="Physical" id="NUDT18 (Physical) EVI5L"/>
                <edge target="EIF2AK3" source="KIF13B" interaction="Complex" id="KIF13B (Complex) EIF2AK3"/>
                <edge target="GP1BB" source="C1QBP" interaction="Physical" id="C1QBP (Physical) GP1BB"/>
                <edge target="SNPH" source="STX1A" interaction="Physical" id="STX1A (Physical) SNPH"/>
                <edge target="MED13" source="DDB1" interaction="Complex" id="DDB1 (Complex) MED13"/>
                <edge target="ACTG1" source="TRAF6" interaction="Physical" id="TRAF6 (Physical) ACTG1"/>
                <edge target="DDX19B" source="DDB1" interaction="Complex" id="DDB1 (Complex) DDX19B"/>
                <edge target="LPAR4" source="KIF13B" interaction="Complex" id="KIF13B (Complex) LPAR4"/>
                <edge target="RCHY1" source="TP53" interaction="Physical" id="TP53 (Physical) RCHY1"/>
                <edge target="MAPK6" source="BRAF" interaction="Complex" id="BRAF (Complex) MAPK6"/>
                <edge target="DMC1" source="RAD51" interaction="Physical" id="RAD51 (Physical) DMC1"/>
                <edge target="CUX1" source="CDC2" interaction="Physical" id="CDC2 (Physical) CUX1"/>
                <edge target="SERF2" source="RBPMS" interaction="Physical" id="RBPMS (Physical) SERF2"/>
                <edge target="KLHDC2" source="DDB1" interaction="Complex" id="DDB1 (Complex) KLHDC2"/>
                <edge target="BAI1" source="DLG4" interaction="Physical" id="DLG4 (Physical) BAI1"/>
                <edge target="CDC2L6" source="DDB1" interaction="Complex" id="DDB1 (Complex) CDC2L6"/>
                <edge target="PHC2" source="MCM2" interaction="Physical" id="MCM2 (Physical) PHC2"/>
                <edge target="TTR" source="DDB1" interaction="Complex" id="DDB1 (Complex) TTR"/>
                <edge target="TBL3" source="AURKB" interaction="Physical" id="AURKB (Physical) TBL3"/>
                <edge target="SEMA4G" source="TRIP13" interaction="Physical" id="TRIP13 (Physical) SEMA4G"/>
                <edge target="GCS1" source="RAF1" interaction="Complex" id="RAF1 (Complex) GCS1"/>
                <edge target="KRT9" source="DDB1" interaction="Complex" id="DDB1 (Complex) KRT9"/>
                <edge target="PPCDC" source="CENPT" interaction="Physical" id="CENPT (Physical) PPCDC"/>
                <edge target="TNFSF11" source="TRAF6" interaction="Physical" id="TRAF6 (Physical) TNFSF11"/>
                <edge target="MT-ND4" source="UQCRB" interaction="Physical" id="UQCRB (Physical) MT-ND4"/>
                <edge target="CTNND1" source="CTTN" interaction="Physical" id="CTTN (Physical) CTNND1"/>
                <edge target="CITED1" source="TP53" interaction="Physical" id="TP53 (Physical) CITED1"/>
                <edge target="CHCHD3" source="IMMT" interaction="Complex" id="IMMT (Complex) CHCHD3"/>
                <edge target="ACADS" source="ECHS1" interaction="Physical" id="ECHS1 (Physical) ACADS"/>
                <edge target="CSDE1" source="STT3A" interaction="Physical" id="STT3A (Physical) CSDE1"/>
                <edge target="TTC8" source="PCM1" interaction="Physical" id="PCM1 (Physical) TTC8"/>
                <edge target="PSG1" source="MYBL2" interaction="Transcriptional" id="MYBL2 (Transcriptional) PSG1"/>
                <edge target="MRPL44" source="IMMT" interaction="Physical" id="IMMT (Physical) MRPL44"/>
                <edge target="FBXO21" source="EXOSC10" interaction="Physical" id="EXOSC10 (Physical) FBXO21"/>
                <edge target="PLEKHA6" source="HCLS1" interaction="Complex" id="HCLS1 (Complex) PLEKHA6"/>
                <edge target="VAMP7" source="STX1A" interaction="Physical" id="STX1A (Physical) VAMP7"/>
                <edge target="COX5B" source="UQCRB" interaction="Physical" id="UQCRB (Physical) COX5B"/>
                <edge target="GSK3A" source="BRAF" interaction="Complex" id="BRAF (Complex) GSK3A"/>
                <edge target="KIAA0528" source="BRAF" interaction="Complex" id="BRAF (Complex) KIAA0528"/>
                <edge target="CLEC4G" source="SHBG" interaction="Physical" id="SHBG (Physical) CLEC4G"/>
                <edge target="SOSTDC1" source="CDC20" interaction="Physical" id="CDC20 (Physical) SOSTDC1"/>
                <edge target="ZNF232" source="DDB1" interaction="Complex" id="DDB1 (Complex) ZNF232"/>
                <edge target="MT-ATP6" source="UQCRB" interaction="Physical" id="UQCRB (Physical) MT-ATP6"/>
                <edge target="RIMS1" source="STX1A" interaction="Physical" id="STX1A (Physical) RIMS1"/>
                <edge target="NMNAT2" source="NADSYN1" interaction="Physical" id="NADSYN1 (Physical) NMNAT2"/>
                <edge target="RICTOR" source="DDB1" interaction="Complex" id="DDB1 (Complex) RICTOR"/>
                <edge target="NOP5/NOP58" source="DDB1" interaction="Complex" id="DDB1 (Complex) NOP5/NOP58"/>
                <edge target="EP400" source="RAF1" interaction="Complex" id="RAF1 (Complex) EP400"/>
                <edge target="SMC3" source="PLK1" interaction="Physical" id="PLK1 (Physical) SMC3"/>
                <edge target="ZYG11B" source="TCEB1" interaction="Physical" id="TCEB1 (Physical) ZYG11B"/>
                <edge target="ARHGAP28" source="RHOD" interaction="Physical" id="RHOD (Physical) ARHGAP28"/>
                <edge target="E2F2" source="CCND1" interaction="Physical" id="CCND1 (Physical) E2F2"/>
                <edge target="GPSM1" source="TRIP13" interaction="Physical" id="TRIP13 (Physical) GPSM1"/>
                <edge target="BMPR1B" source="RHOD" interaction="Physical" id="RHOD (Physical) BMPR1B"/>
                <edge target="PTPRK" source="TK1" interaction="Physical" id="TK1 (Physical) PTPRK"/>
                <edge target="CYLD" source="TRAF6" interaction="Physical" id="TRAF6 (Physical) CYLD"/>
                <edge target="CLCN5" source="WWP1" interaction="Physical" id="WWP1 (Physical) CLCN5"/>
                <edge target="AQP1" source="TP53" interaction="Transcriptional" id="TP53 (Transcriptional) AQP1"/>
                <edge target="NSF" source="STX1A" interaction="Physical" id="STX1A (Physical) NSF"/>
                <edge target="SMARCA5" source="RAF1" interaction="Complex" id="RAF1 (Complex) SMARCA5"/>
                <edge target="TLR7" source="TRAF6" interaction="Physical" id="TRAF6 (Physical) TLR7"/>
                <edge target="IDH3A" source="RAF1" interaction="Complex" id="RAF1 (Complex) IDH3A"/>
                <edge target="SNRPF" source="GEMIN4" interaction="Physical" id="GEMIN4 (Physical) SNRPF"/>
                <edge target="TLR5" source="TRAF6" interaction="Physical" id="TRAF6 (Physical) TLR5"/>
                <edge target="PCDHA4" source="TP53" interaction="Physical" id="TP53 (Physical) PCDHA4"/>
                <edge target="RPL15" source="IMMT" interaction="Complex" id="IMMT (Complex) RPL15"/>
                <edge target="TEX10" source="IMMT" interaction="Complex" id="IMMT (Complex) TEX10"/>
                <edge target="LSM2" source="EXOSC10" interaction="Physical" id="EXOSC10 (Physical) LSM2"/>
                <edge target="MLL" source="WDR5" interaction="Physical" id="WDR5 (Physical) MLL"/>
                <edge target="CABLES2" source="TP53" interaction="Physical" id="TP53 (Physical) CABLES2"/>
                <edge target="PPIG" source="DDB1" interaction="Complex" id="DDB1 (Complex) PPIG"/>
                <edge target="SRP19" source="STT3A" interaction="Physical" id="STT3A (Physical) SRP19"/>
                <edge target="XTP3TPA" source="BRAF" interaction="Complex" id="BRAF (Complex) XTP3TPA"/>
                <edge target="ECSIT" source="IMMT" interaction="Physical" id="IMMT (Physical) ECSIT"/>
                <edge target="SYDE2" source="RHOD" interaction="Physical" id="RHOD (Physical) SYDE2"/>
                <edge target="PSMD6" source="TRAF6" interaction="Complex" id="TRAF6 (Complex) PSMD6"/>
                <edge target="ZDHHC17" source="DLG4" interaction="Physical" id="DLG4 (Physical) ZDHHC17"/>
                <edge target="MAP3K11" source="BRAF" interaction="Complex" id="BRAF (Complex) MAP3K11"/>
                <edge target="ATG16L1" source="RBPMS" interaction="Physical" id="RBPMS (Physical) ATG16L1"/>
                <edge target="CALCA" source="BBS1" interaction="Physical" id="BBS1 (Physical) CALCA"/>
                <edge target="SLC31A1" source="MKI67" interaction="Physical" id="MKI67 (Physical) SLC31A1"/>
                <edge target="OPHN1" source="RHOD" interaction="Physical" id="RHOD (Physical) OPHN1"/>
                <edge target="ANKRD2" source="TP53" interaction="Physical" id="TP53 (Physical) ANKRD2"/>
                <edge target="SNX26" source="RHOD" interaction="Physical" id="RHOD (Physical) SNX26"/>
                <edge target="PSMD1" source="TRAF6" interaction="Physical" id="TRAF6 (Physical) PSMD1"/>
                <edge target="MAP3K7IP1" source="TRAF6" interaction="Physical" id="TRAF6 (Physical) MAP3K7IP1"/>
                <edge target="PNN" source="DDB1" interaction="Complex" id="DDB1 (Complex) PNN"/>
                <edge target="GEMIN6" source="GEMIN4" interaction="Physical" id="GEMIN4 (Physical) GEMIN6"/>
                <edge target="NDUFA3" source="UQCRB" interaction="Physical" id="UQCRB (Physical) NDUFA3"/>
                <edge target="TTC27" source="RAF1" interaction="Complex" id="RAF1 (Complex) TTC27"/>
                <edge target="EDAR" source="TRAF6" interaction="Complex" id="TRAF6 (Complex) EDAR"/>
                <edge target="ZC3H10" source="RBPMS" interaction="Physical" id="RBPMS (Physical) ZC3H10"/>
                <edge target="VAMP3" source="DDB1" interaction="Physical" id="DDB1 (Physical) VAMP3"/>
                <edge target="BCL11A" source="KIF13B" interaction="Complex" id="KIF13B (Complex) BCL11A"/>
                <edge target="SRGAP3" source="RHOD" interaction="Physical" id="RHOD (Physical) SRGAP3"/>
                <edge target="PXN" source="TMPO" interaction="Physical" id="TMPO (Physical) PXN"/>
                <edge target="HSPA4" source="RAF1" interaction="Physical" id="RAF1 (Physical) HSPA4"/>
                <edge target="TNFRSF14" source="BRAF" interaction="Complex" id="BRAF (Complex) TNFRSF14"/>
                <edge target="EPRS" source="IMMT" interaction="Complex" id="IMMT (Complex) EPRS"/>
                <edge target="SCN4A" source="DLG1" interaction="Physical" id="DLG1 (Physical) SCN4A"/>
                <edge target="PDGFRB" source="RAF1" interaction="Physical" id="RAF1 (Physical) PDGFRB"/>
                <edge target="HMGB1" source="TP53" interaction="Physical" id="TP53 (Physical) HMGB1"/>
                <edge target="ERCC6" source="TP53" interaction="Physical" id="TP53 (Physical) ERCC6"/>
                <edge target="TPM3" source="HCLS1" interaction="Complex" id="HCLS1 (Complex) TPM3"/>
                <edge target="CASP6" source="LMNB1" interaction="Physical" id="LMNB1 (Physical) CASP6"/>
                <edge target="GP9" source="C1QBP" interaction="Physical" id="C1QBP (Physical) GP9"/>
                <edge target="BCL2L14" source="MELK" interaction="Physical" id="MELK (Physical) BCL2L14"/>
                <edge target="AMOTL2" source="KNTC2" interaction="Physical" id="KNTC2 (Physical) AMOTL2"/>
                <edge target="DDX47" source="IMMT" interaction="Complex" id="IMMT (Complex) DDX47"/>
                <edge target="RAB3IL1" source="NUDT18" interaction="Physical" id="NUDT18 (Physical) RAB3IL1"/>
                <edge target="TAF9" source="TP53" interaction="Physical" id="TP53 (Physical) TAF9"/>
                <edge target="KRT10" source="DDB1" interaction="Complex" id="DDB1 (Complex) KRT10"/>
                <edge target="SLC25A5" source="IMMT" interaction="Complex" id="IMMT (Complex) SLC25A5"/>
                <edge target="CAPRIN1" source="HCLS1" interaction="Complex" id="HCLS1 (Complex) CAPRIN1"/>
                <edge target="ACPP" source="SHBG" interaction="Physical" id="SHBG (Physical) ACPP"/>
                <edge target="TNK2" source="BRAF" interaction="Complex" id="BRAF (Complex) TNK2"/>
                <edge target="HTR2C" source="DLG4" interaction="Physical" id="DLG4 (Physical) HTR2C"/>
                <edge target="CPLX1" source="STX1A" interaction="Physical" id="STX1A (Physical) CPLX1"/>
                <edge target="VAMP2" source="STX1A" interaction="Complex" id="STX1A (Complex) VAMP2"/>
                <edge target="PLA2G6" source="MYBL2" interaction="Transcriptional" id="MYBL2 (Transcriptional) PLA2G6"/>
                <edge target="TCEA2" source="CENPT" interaction="Physical" id="CENPT (Physical) TCEA2"/>
                <edge target="HMGA1" source="CDC2" interaction="Physical" id="CDC2 (Physical) HMGA1"/>
                <edge target="FGF3" source="FGFR2" interaction="Physical" id="FGFR2 (Physical) FGF3"/>
                <edge target="MSH3" source="RAF1" interaction="Complex" id="RAF1 (Complex) MSH3"/>
                <edge target="KRT14" source="DDB1" interaction="Complex" id="DDB1 (Complex) KRT14"/>
                <edge target="TUBB6" source="TRAF6" interaction="Physical" id="TRAF6 (Physical) TUBB6"/>
                <edge target="KNG1" source="C1QBP" interaction="Physical" id="C1QBP (Physical) KNG1"/>
                <edge target="PSENEN" source="TRAF6" interaction="Physical" id="TRAF6 (Physical) PSENEN"/>
                <edge target="NDN" source="TP53" interaction="Physical" id="TP53 (Physical) NDN"/>
                <edge target="KLHDC3" source="DDB1" interaction="Complex" id="DDB1 (Complex) KLHDC3"/>
                <edge target="PSME4" source="RAF1" interaction="Complex" id="RAF1 (Complex) PSME4"/>
                <edge target="SP2" source="CCND1" interaction="Transcriptional" id="CCND1 (Transcriptional) SP2"/>
                <edge target="MAPK11" source="TP53" interaction="Physical" id="TP53 (Physical) MAPK11"/>
                <edge target="DYNC1I1" source="TP53" interaction="Physical" id="TP53 (Physical) DYNC1I1"/>
                <edge target="PLSCR1" source="HOXA9" interaction="Physical" id="HOXA9 (Physical) PLSCR1"/>
                <edge target="LGALS1" source="GEMIN4" interaction="Physical" id="GEMIN4 (Physical) LGALS1"/>
                <edge target="MS4A5" source="HCLS1" interaction="Complex" id="HCLS1 (Complex) MS4A5"/>
                <edge target="TNIK" source="BRAF" interaction="Complex" id="BRAF (Complex) TNIK"/>
                <edge target="SRF" source="NKX3-1" interaction="Physical" id="NKX3-1 (Physical) SRF"/>
                <edge target="PSG5" source="MYBL2" interaction="Transcriptional" id="MYBL2 (Transcriptional) PSG5"/>
                <edge target="CACNG4" source="STX1A" interaction="Physical" id="STX1A (Physical) CACNG4"/>
                <edge target="KIAA0195" source="BRAF" interaction="Complex" id="BRAF (Complex) KIAA0195"/>
                <edge target="GML" source="TP53" interaction="Transcriptional" id="TP53 (Transcriptional) GML"/>
                <edge target="PAFAH1B2" source="PAFAH1B1" interaction="Physical" id="PAFAH1B1 (Physical) PAFAH1B2"/>
                <edge target="CCDC106" source="TP53" interaction="Physical" id="TP53 (Physical) CCDC106"/>
                <edge target="BBS2" source="PCM1" interaction="Physical" id="PCM1 (Physical) BBS2"/>
                <edge target="CPLX2" source="STX1A" interaction="Complex" id="STX1A (Complex) CPLX2"/>
                <edge target="HNRNPL" source="IMMT" interaction="Complex" id="IMMT (Complex) HNRNPL"/>
                <edge target="DDX3Y" source="SHBG" interaction="Physical" id="SHBG (Physical) DDX3Y"/>
                <edge target="TLR2" source="TRAF6" interaction="Physical" id="TRAF6 (Physical) TLR2"/>
                <edge target="XRN2" source="EXOSC10" interaction="Physical" id="EXOSC10 (Physical) XRN2"/>
                <edge target="SSR3" source="STT3A" interaction="Physical" id="STT3A (Physical) SSR3"/>
                <edge target="MT-CO1" source="UQCRB" interaction="Physical" id="UQCRB (Physical) MT-CO1"/>
                <edge target="MMS19" source="RAF1" interaction="Complex" id="RAF1 (Complex) MMS19"/>
                <edge target="EIF3I" source="RAF1" interaction="Complex" id="RAF1 (Complex) EIF3I"/>
                <edge target="CHRM3" source="ARF6" interaction="Physical" id="ARF6 (Physical) CHRM3"/>
                <edge target="EFTUD2" source="RAF1" interaction="Complex" id="RAF1 (Complex) EFTUD2"/>
                <edge target="MED19" source="DDB1" interaction="Complex" id="DDB1 (Complex) MED19"/>
                <edge target="APPBP1" source="DDB1" interaction="Complex" id="DDB1 (Complex) APPBP1"/>
                <edge target="HSD17B14" source="NUDT18" interaction="Physical" id="NUDT18 (Physical) HSD17B14"/>
                <edge target="CCDC90B" source="TK1" interaction="Physical" id="TK1 (Physical) CCDC90B"/>
                <edge target="CCND3" source="MCM10" interaction="Physical" id="MCM10 (Physical) CCND3"/>
                <edge target="FAM120A" source="HCLS1" interaction="Complex" id="HCLS1 (Complex) FAM120A"/>
                <edge target="MT-ND4L" source="UQCRB" interaction="Physical" id="UQCRB (Physical) MT-ND4L"/>
                <edge target="GPRIN2" source="TRIP13" interaction="Physical" id="TRIP13 (Physical) GPRIN2"/>
                <edge target="SMAD5" source="WWP1" interaction="Physical" id="WWP1 (Physical) SMAD5"/>
                <edge target="DNAJB9" source="PLK1" interaction="Physical" id="PLK1 (Physical) DNAJB9"/>
                <edge target="CPSF6" source="WWP1" interaction="Physical" id="WWP1 (Physical) CPSF6"/>
                <edge target="PPT1" source="RAF1" interaction="Complex" id="RAF1 (Complex) PPT1"/>
                <edge target="ADCK1" source="BRAF" interaction="Complex" id="BRAF (Complex) ADCK1"/>
                <edge target="KCNAB1" source="DLG1" interaction="Physical" id="DLG1 (Physical) KCNAB1"/>
                <edge target="NFKBIB" source="TRAF6" interaction="Physical" id="TRAF6 (Physical) NFKBIB"/>
                <edge target="CACNA1E" source="STX1A" interaction="Physical" id="STX1A (Physical) CACNA1E"/>
                <edge target="CCT3" source="RAF1" interaction="Physical" id="RAF1 (Physical) CCT3"/>
                <edge target="BHLHB2" source="TP53" interaction="Physical" id="TP53 (Physical) BHLHB2"/>
                <edge target="DDR1" source="BRAF" interaction="Complex" id="BRAF (Complex) DDR1"/>
                <edge target="HSCB" source="BBS1" interaction="Physical" id="BBS1 (Physical) HSCB"/>
                <edge target="NDUFA10" source="UQCRB" interaction="Physical" id="UQCRB (Physical) NDUFA10"/>
                <edge target="SPC25" source="KNTC2" interaction="Physical" id="KNTC2 (Physical) SPC25"/>
                <edge target="PSMD1" source="TRAF6" interaction="Complex" id="TRAF6 (Complex) PSMD1"/>
                <edge target="DIS3" source="EXOSC10" interaction="Complex" id="EXOSC10 (Complex) DIS3"/>
                <edge target="FERMT3" source="EXOSC10" interaction="Physical" id="EXOSC10 (Physical) FERMT3"/>
                <edge target="RPL27" source="DDB1" interaction="Complex" id="DDB1 (Complex) RPL27"/>
                <edge target="RAB5B" source="CDC2" interaction="Physical" id="CDC2 (Physical) RAB5B"/>
                <edge target="IDH3B" source="RAF1" interaction="Complex" id="RAF1 (Complex) IDH3B"/>
                <edge target="NGFRAP1" source="TRAF6" interaction="Physical" id="TRAF6 (Physical) NGFRAP1"/>
                <edge target="SPTB" source="EPB49" interaction="Physical" id="EPB49 (Physical) SPTB"/>
                <edge target="CLINT1" source="HCLS1" interaction="Complex" id="HCLS1 (Complex) CLINT1"/>
                <edge target="KRT20" source="PRC1" interaction="Physical" id="PRC1 (Physical) KRT20"/>
                <edge target="CCDC113" source="IMMT" interaction="Physical" id="IMMT (Physical) CCDC113"/>
                <edge target="SLC18A2" source="STX1A" interaction="Physical" id="STX1A (Physical) SLC18A2"/>
                <edge target="HEYL" source="RBPMS" interaction="Physical" id="RBPMS (Physical) HEYL"/>
                <edge target="CCL13" source="DLG4" interaction="Physical" id="DLG4 (Physical) CCL13"/>
                <edge target="STK16" source="BRAF" interaction="Complex" id="BRAF (Complex) STK16"/>
                <edge target="GTPBP4" source="IMMT" interaction="Complex" id="IMMT (Complex) GTPBP4"/>
                <edge target="PGF" source="NRP2" interaction="Physical" id="NRP2 (Physical) PGF"/>
                <edge target="IFI27" source="CCND1" interaction="Physical" id="CCND1 (Physical) IFI27"/>
                <edge target="SLC2A1" source="GIPC1" interaction="Physical" id="GIPC1 (Physical) SLC2A1"/>
                <edge target="PLAGL1" source="TP53" interaction="Physical" id="TP53 (Physical) PLAGL1"/>
                <edge target="OCM" source="GSR" interaction="Physical" id="GSR (Physical) OCM"/>
                <edge target="MKI67IP" source="MKI67" interaction="Physical" id="MKI67 (Physical) MKI67IP"/>
                <edge target="FBXL11" source="KIF13B" interaction="Complex" id="KIF13B (Complex) FBXL11"/>
                <edge target="NP" source="TP53" interaction="Physical" id="TP53 (Physical) NP"/>
                <edge target="TNFSF11" source="TRAF6" interaction="Complex" id="TRAF6 (Complex) TNFSF11"/>
                <edge target="EBF1" source="KIF13B" interaction="Complex" id="KIF13B (Complex) EBF1"/>
                <edge target="EPAS1" source="BBS1" interaction="Physical" id="BBS1 (Physical) EPAS1"/>
                <edge target="FUSIP1" source="IMMT" interaction="Complex" id="IMMT (Complex) FUSIP1"/>
                <edge target="RPP38" source="POP1" interaction="Physical" id="POP1 (Physical) RPP38"/>
                <edge target="FGF6" source="FGFR2" interaction="Physical" id="FGFR2 (Physical) FGF6"/>
                <edge target="TOPBP1" source="UBR5" interaction="Physical" id="UBR5 (Physical) TOPBP1"/>
                <edge target="RPL18A" source="IMMT" interaction="Complex" id="IMMT (Complex) RPL18A"/>
                <edge target="SCP2" source="HSD17B4" interaction="Physical" id="HSD17B4 (Physical) SCP2"/>
                <edge target="TRAF3IP2" source="TRAF6" interaction="Physical" id="TRAF6 (Physical) TRAF3IP2"/>
                <edge target="MPP2" source="DLG1" interaction="Physical" id="DLG1 (Physical) MPP2"/>
                <edge target="LMO4" source="DDB1" interaction="Physical" id="DDB1 (Physical) LMO4"/>
                <edge target="GNAI2" source="HCLS1" interaction="Complex" id="HCLS1 (Complex) GNAI2"/>
                <edge target="EHMT2" source="DDB1" interaction="Complex" id="DDB1 (Complex) EHMT2"/>
                <edge target="TOR1AIP2" source="AURKB" interaction="Physical" id="AURKB (Physical) TOR1AIP2"/>
                <edge target="SLC25A13" source="RAF1" interaction="Complex" id="RAF1 (Complex) SLC25A13"/>
                <edge target="EIF3S1" source="BRAF" interaction="Complex" id="BRAF (Complex) EIF3S1"/>
                <edge target="SYT1" source="STX1A" interaction="Complex" id="STX1A (Complex) SYT1"/>
                <edge target="FAM175A" source="RAD51" interaction="Physical" id="RAD51 (Physical) FAM175A"/>
                <edge target="SFXN3" source="HCLS1" interaction="Complex" id="HCLS1 (Complex) SFXN3"/>
                <edge target="TRAF1" source="C1QBP" interaction="Physical" id="C1QBP (Physical) TRAF1"/>
                <edge target="MARK4" source="BRAF" interaction="Complex" id="BRAF (Complex) MARK4"/>
                <edge target="UBE2K" source="TP53" interaction="Physical" id="TP53 (Physical) UBE2K"/>
                <edge target="MAX" source="RAF1" interaction="Complex" id="RAF1 (Complex) MAX"/>
                <edge target="EIF2B3" source="STC2" interaction="Physical" id="STC2 (Physical) EIF2B3"/>
                <edge target="DNAJB6" source="RAF1" interaction="Complex" id="RAF1 (Complex) DNAJB6"/>
                <edge target="RLF" source="DDB1" interaction="Complex" id="DDB1 (Complex) RLF"/>
                <edge target="LEF1" source="CCND1" interaction="Transcriptional" id="CCND1 (Transcriptional) LEF1"/>
                <edge target="MRPS27" source="IMMT" interaction="Complex" id="IMMT (Complex) MRPS27"/>
                <edge target="GOLSYN" source="STX1A" interaction="Complex" id="STX1A (Complex) GOLSYN"/>
                <edge target="C19orf50" source="NUDT18" interaction="Physical" id="NUDT18 (Physical) C19orf50"/>
                <edge target="COX5A" source="UQCRB" interaction="Physical" id="UQCRB (Physical) COX5A"/>
                <edge target="PIK3R2" source="RHOD" interaction="Physical" id="RHOD (Physical) PIK3R2"/>
                <edge target="MRPS2" source="IMMT" interaction="Complex" id="IMMT (Complex) MRPS2"/>
                <edge target="SVIL" source="HCLS1" interaction="Complex" id="HCLS1 (Complex) SVIL"/>
                <edge target="DOK1" source="BRAF" interaction="Complex" id="BRAF (Complex) DOK1"/>
                <edge target="NASP" source="ULK2" interaction="Physical" id="ULK2 (Physical) NASP"/>
                <edge target="VPS37C" source="CEP55" interaction="Physical" id="CEP55 (Physical) VPS37C"/>
                <edge target="CCT3" source="RAF1" interaction="Complex" id="RAF1 (Complex) CCT3"/>
                <edge target="RPAP2" source="DDB1" interaction="Complex" id="DDB1 (Complex) RPAP2"/>
                <edge target="PTPN1" source="CDC2" interaction="Physical" id="CDC2 (Physical) PTPN1"/>
                <edge target="EIF2AK1" source="BRAF" interaction="Complex" id="BRAF (Complex) EIF2AK1"/>
                <edge target="ATP1A1" source="RAF1" interaction="Complex" id="RAF1 (Complex) ATP1A1"/>
                <edge target="DIAPH1" source="CENPA" interaction="Physical" id="CENPA (Physical) DIAPH1"/>
                <edge target="INSR" source="RAF1" interaction="Physical" id="RAF1 (Physical) INSR"/>
                <edge target="CRIPT" source="DLG4" interaction="Physical" id="DLG4 (Physical) CRIPT"/>
                <edge target="EIF2AK4" source="BRAF" interaction="Complex" id="BRAF (Complex) EIF2AK4"/>
                <edge target="C12orf12" source="RBPMS" interaction="Physical" id="RBPMS (Physical) C12orf12"/>
                <edge target="TBKBP1" source="BRAF" interaction="Complex" id="BRAF (Complex) TBKBP1"/>
                <edge target="CCT8" source="RAF1" interaction="Complex" id="RAF1 (Complex) CCT8"/>
                <edge target="ZMYND8" source="KIF13B" interaction="Complex" id="KIF13B (Complex) ZMYND8"/>
                <edge target="SRPR" source="STT3A" interaction="Physical" id="STT3A (Physical) SRPR"/>
                <edge target="CDX4" source="HOXA5" interaction="Physical" id="HOXA5 (Physical) CDX4"/>
                <edge target="HPR" source="DDB1" interaction="Complex" id="DDB1 (Complex) HPR"/>
                <edge target="DCLRE1C" source="NBN" interaction="Physical" id="NBN (Physical) DCLRE1C"/>
                <edge target="SHOC2" source="RAF1" interaction="Complex" id="RAF1 (Complex) SHOC2"/>
                <edge target="IL2RG" source="WWP1" interaction="Physical" id="WWP1 (Physical) IL2RG"/>
                <edge target="SCN1A" source="DDB1" interaction="Complex" id="DDB1 (Complex) SCN1A"/>
                <edge target="SEC61G" source="STT3A" interaction="Physical" id="STT3A (Physical) SEC61G"/>
                <edge target="RER1" source="IMMT" interaction="Physical" id="IMMT (Physical) RER1"/>
                <edge target="DUSP22" source="MAP2K4" interaction="Physical" id="MAP2K4 (Physical) DUSP22"/>
                <edge target="UQCRC1" source="UQCRB" interaction="Physical" id="UQCRB (Physical) UQCRC1"/>
                <edge target="ARAP1" source="RHOD" interaction="Physical" id="RHOD (Physical) ARAP1"/>
                <edge target="BRF1" source="TP53" interaction="Physical" id="TP53 (Physical) BRF1"/>
                <edge target="RPE" source="EXOSC10" interaction="Physical" id="EXOSC10 (Physical) RPE"/>
                <edge target="HADH" source="ECHS1" interaction="Physical" id="ECHS1 (Physical) HADH"/>
                <edge target="ZIM2" source="TP53" interaction="Transcriptional" id="TP53 (Transcriptional) ZIM2"/>
                <edge target="RNF12" source="DDB1" interaction="Complex" id="DDB1 (Complex) RNF12"/>
                <edge target="HMHA1" source="RHOD" interaction="Physical" id="RHOD (Physical) HMHA1"/>
                <edge target="CEPT1" source="RAF1" interaction="Complex" id="RAF1 (Complex) CEPT1"/>
                <edge target="NAPA" source="STX1A" interaction="Complex" id="STX1A (Complex) NAPA"/>
                <edge target="LBR" source="LMNB1" interaction="Physical" id="LMNB1 (Physical) LBR"/>
                <edge target="CYR61" source="RAF1" interaction="Complex" id="RAF1 (Complex) CYR61"/>
                <edge target="TYMP" source="TK1" interaction="Physical" id="TK1 (Physical) TYMP"/>
                <edge target="CENPQ" source="MLF1IP" interaction="Physical" id="MLF1IP (Physical) CENPQ"/>
                <edge target="TRIM22" source="TP53" interaction="Transcriptional" id="TP53 (Transcriptional) TRIM22"/>
                <edge target="ARHGAP26" source="RHOD" interaction="Physical" id="RHOD (Physical) ARHGAP26"/>
                <edge target="AC145146.2" source="TP53" interaction="Physical" id="TP53 (Physical) AC145146.2"/>
                <edge target="MYO15B" source="NADSYN1" interaction="Physical" id="NADSYN1 (Physical) MYO15B"/>
                <edge target="HNRNPC" source="IMMT" interaction="Complex" id="IMMT (Complex) HNRNPC"/>
                <edge target="ADCY8" source="HCLS1" interaction="Complex" id="HCLS1 (Complex) ADCY8"/>
                <edge target="GAP43" source="RABEP1" interaction="Physical" id="RABEP1 (Physical) GAP43"/>
                <edge target="EXOSC4" source="EXOSC10" interaction="Physical" id="EXOSC10 (Physical) EXOSC4"/>
                <edge target="HARS" source="DDB1" interaction="Complex" id="DDB1 (Complex) HARS"/>
                <edge target="MED31" source="DDB1" interaction="Complex" id="DDB1 (Complex) MED31"/>
                <edge target="MAGEB18" source="TP53" interaction="Physical" id="TP53 (Physical) MAGEB18"/>
                <edge target="PAICS" source="NUDT18" interaction="Physical" id="NUDT18 (Physical) PAICS"/>
                <edge target="CPSF1" source="MCM2" interaction="Physical" id="MCM2 (Physical) CPSF1"/>
                <edge target="ABI2" source="PCM1" interaction="Physical" id="PCM1 (Physical) ABI2"/>
                <edge target="MS4A3" source="CCND1" interaction="Physical" id="CCND1 (Physical) MS4A3"/>
                <edge target="ATAD3A" source="HCLS1" interaction="Complex" id="HCLS1 (Complex) ATAD3A"/>
                <edge target="NLGN1" source="DLG4" interaction="Physical" id="DLG4 (Physical) NLGN1"/>
                <edge target="FABP1" source="PPARA" interaction="Physical" id="PPARA (Physical) FABP1"/>
                <edge target="MAGEA4" source="UQCRB" interaction="Physical" id="UQCRB (Physical) MAGEA4"/>
                <edge target="ARRB1" source="ARF6" interaction="Physical" id="ARF6 (Physical) ARRB1"/>
                <edge target="MT-ND3" source="UQCRB" interaction="Physical" id="UQCRB (Physical) MT-ND3"/>
                <edge target="TLR3" source="TRAF6" interaction="Physical" id="TRAF6 (Physical) TLR3"/>
                <edge target="ACOX3" source="BRAF" interaction="Complex" id="BRAF (Complex) ACOX3"/>
                <edge target="DLX4" source="IMMT" interaction="Complex" id="IMMT (Complex) DLX4"/>
                <edge target="COPB1" source="HCLS1" interaction="Complex" id="HCLS1 (Complex) COPB1"/>
                <edge target="ERCC4" source="DDB1" interaction="Physical" id="DDB1 (Physical) ERCC4"/>
                <edge target="PER3" source="PER1" interaction="Physical" id="PER1 (Physical) PER3"/>
                <edge target="TMCC2" source="EPB49" interaction="Physical" id="EPB49 (Physical) TMCC2"/>
                <edge target="G6PD" source="GSR" interaction="Physical" id="GSR (Physical) G6PD"/>
                <edge target="VPRBP" source="DDB1" interaction="Complex" id="DDB1 (Complex) VPRBP"/>
                <edge target="PSMD12" source="TRAF6" interaction="Complex" id="TRAF6 (Complex) PSMD12"/>
                <edge target="NDRG1" source="HSD17B4" interaction="Physical" id="HSD17B4 (Physical) NDRG1"/>
                <edge target="POP4" source="POP1" interaction="Physical" id="POP1 (Physical) POP4"/>
                <edge target="RPLP0" source="IMMT" interaction="Complex" id="IMMT (Complex) RPLP0"/>
                <edge target="MED13L" source="DDB1" interaction="Complex" id="DDB1 (Complex) MED13L"/>
                <edge target="AP2M1" source="BRAF" interaction="Complex" id="BRAF (Complex) AP2M1"/>
                <edge target="FHL2" source="TRAF6" interaction="Physical" id="TRAF6 (Physical) FHL2"/>
                <edge target="WSB1" source="HCLS1" interaction="Complex" id="HCLS1 (Complex) WSB1"/>
                <edge target="LIME1" source="TRAF6" interaction="Physical" id="TRAF6 (Physical) LIME1"/>
                <edge target="APEH" source="SHBG" interaction="Physical" id="SHBG (Physical) APEH"/>
                <edge target="PCBP1" source="RAF1" interaction="Complex" id="RAF1 (Complex) PCBP1"/>
                <edge target="FBLIM1" source="FLNB" interaction="Physical" id="FLNB (Physical) FBLIM1"/>
                <edge target="HDAC9" source="KIF13B" interaction="Complex" id="KIF13B (Complex) HDAC9"/>
                <edge target="EGF" source="RAF1" interaction="Physical" id="RAF1 (Physical) EGF"/>
                <edge target="CKS1B" source="CKS2" interaction="Physical" id="CKS2 (Physical) CKS1B"/>
                <edge target="PSMA2" source="RAF1" interaction="Complex" id="RAF1 (Complex) PSMA2"/>
                <edge target="ASB8" source="TCEB2" interaction="Physical" id="TCEB2 (Physical) ASB8"/>
                <edge target="BANF1" source="TMPO" interaction="Physical" id="TMPO (Physical) BANF1"/>
                <edge target="TNK1" source="BRAF" interaction="Complex" id="BRAF (Complex) TNK1"/>
                <edge target="SNX9" source="HCLS1" interaction="Complex" id="HCLS1 (Complex) SNX9"/>
                <edge target="PTCH1" source="CDC2" interaction="Physical" id="CDC2 (Physical) PTCH1"/>
                <edge target="MED25" source="DDB1" interaction="Complex" id="DDB1 (Complex) MED25"/>
                <edge target="GNG2" source="RAF1" interaction="Complex" id="RAF1 (Complex) GNG2"/>
                <edge target="MTA2" source="TP53" interaction="Physical" id="TP53 (Physical) MTA2"/>
                <edge target="ERCC1" source="DDB1" interaction="Physical" id="DDB1 (Physical) ERCC1"/>
                <edge target="FBXO33" source="C1QBP" interaction="Physical" id="C1QBP (Physical) FBXO33"/>
                <edge target="ZNF581" source="RBPMS" interaction="Physical" id="RBPMS (Physical) ZNF581"/>
                <edge target="F11" source="C1QBP" interaction="Physical" id="C1QBP (Physical) F11"/>
                <edge target="SOCS5" source="TCEB1" interaction="Physical" id="TCEB1 (Physical) SOCS5"/>
                <edge target="FGF4" source="FGFR2" interaction="Physical" id="FGFR2 (Physical) FGF4"/>
                <edge target="ANTXR1" source="TP53" interaction="Transcriptional" id="TP53 (Transcriptional) ANTXR1"/>
                <edge target="LRPPRC" source="RAF1" interaction="Complex" id="RAF1 (Complex) LRPPRC"/>
                <edge target="SAMM50" source="IMMT" interaction="Complex" id="IMMT (Complex) SAMM50"/>
                <edge target="RAE1" source="BUB1" interaction="Physical" id="BUB1 (Physical) RAE1"/>
                <edge target="XPOT" source="RAF1" interaction="Complex" id="RAF1 (Complex) XPOT"/>
                <edge target="ETFDH" source="UQCRB" interaction="Physical" id="UQCRB (Physical) ETFDH"/>
                <edge target="UCP3" source="UQCRB" interaction="Physical" id="UQCRB (Physical) UCP3"/>
                <edge target="LGALS3" source="GEMIN4" interaction="Physical" id="GEMIN4 (Physical) LGALS3"/>
                <edge target="PTBP1" source="DDB1" interaction="Complex" id="DDB1 (Complex) PTBP1"/>
                <edge target="DDX21" source="DDB1" interaction="Complex" id="DDB1 (Complex) DDX21"/>
                <edge target="EIF2A" source="DDB1" interaction="Complex" id="DDB1 (Complex) EIF2A"/>
                <edge target="SIRT1" source="TP53" interaction="Physical" id="TP53 (Physical) SIRT1"/>
                <edge target="RAB6A" source="KIF20A" interaction="Physical" id="KIF20A (Physical) RAB6A"/>
                <edge target="NFYA" source="TP53" interaction="Physical" id="TP53 (Physical) NFYA"/>
                <edge target="NKRF" source="KIF13B" interaction="Complex" id="KIF13B (Complex) NKRF"/>
                <edge target="APLP1" source="TK1" interaction="Physical" id="TK1 (Physical) APLP1"/>
                <edge target="TESK2" source="BRAF" interaction="Complex" id="BRAF (Complex) TESK2"/>
                <edge target="CENPB" source="KNTC2" interaction="Physical" id="KNTC2 (Physical) CENPB"/>
                <edge target="MED9" source="DDB1" interaction="Complex" id="DDB1 (Complex) MED9"/>
                <edge target="HDAC8" source="TP53" interaction="Physical" id="TP53 (Physical) HDAC8"/>
                <edge target="PTPN2" source="CDC2" interaction="Physical" id="CDC2 (Physical) PTPN2"/>
                <edge target="RXRG" source="PPARA" interaction="Physical" id="PPARA (Physical) RXRG"/>
                <edge target="SSTR2" source="TP53" interaction="Transcriptional" id="TP53 (Transcriptional) SSTR2"/>
                <edge target="DIDO1" source="WWP1" interaction="Physical" id="WWP1 (Physical) DIDO1"/>
                <edge target="TERF1" source="NBN" interaction="Physical" id="NBN (Physical) TERF1"/>
                <edge target="DCX" source="PAFAH1B1" interaction="Physical" id="PAFAH1B1 (Physical) DCX"/>
                <edge target="KIDINS220" source="BRAF" interaction="Physical" id="BRAF (Physical) KIDINS220"/>
                <edge target="MAGEA1" source="UQCRB" interaction="Physical" id="UQCRB (Physical) MAGEA1"/>
                <edge target="DAZ4" source="PCM1" interaction="Physical" id="PCM1 (Physical) DAZ4"/>
                <edge target="NLK" source="BRAF" interaction="Complex" id="BRAF (Complex) NLK"/>
                <edge target="STRBP" source="RBPMS" interaction="Physical" id="RBPMS (Physical) STRBP"/>
                <edge target="PTK6" source="BRAF" interaction="Complex" id="BRAF (Complex) PTK6"/>
                <edge target="CBWD2" source="ECHS1" interaction="Physical" id="ECHS1 (Physical) CBWD2"/>
                <edge target="TRIP12" source="HCLS1" interaction="Complex" id="HCLS1 (Complex) TRIP12"/>
                <edge target="BIRC2" source="DDB1" interaction="Complex" id="DDB1 (Complex) BIRC2"/>
                <edge target="ILVBL" source="RAF1" interaction="Complex" id="RAF1 (Complex) ILVBL"/>
                <edge target="EXOSC2" source="EXOSC10" interaction="Complex" id="EXOSC10 (Complex) EXOSC2"/>
                <edge target="NDUFV1" source="UQCRB" interaction="Physical" id="UQCRB (Physical) NDUFV1"/>
                <edge target="EPB42" source="EPB49" interaction="Physical" id="EPB49 (Physical) EPB42"/>
                <edge target="RAD23B" source="DDB1" interaction="Physical" id="DDB1 (Physical) RAD23B"/>
                <edge target="SCNN1G" source="STX1A" interaction="Physical" id="STX1A (Physical) SCNN1G"/>
                <edge target="DLC1" source="RHOD" interaction="Physical" id="RHOD (Physical) DLC1"/>
                <edge target="GPRASP1" source="PER1" interaction="Physical" id="PER1 (Physical) GPRASP1"/>
                <edge target="UCRC" source="UQCRB" interaction="Physical" id="UQCRB (Physical) UCRC"/>
                <edge target="PLP2" source="SHBG" interaction="Physical" id="SHBG (Physical) PLP2"/>
                <edge target="STMN4" source="IMMT" interaction="Physical" id="IMMT (Physical) STMN4"/>
                <edge target="CLTCL1" source="HCLS1" interaction="Complex" id="HCLS1 (Complex) CLTCL1"/>
                <edge target="TRIP6" source="HOXA9" interaction="Physical" id="HOXA9 (Physical) TRIP6"/>
                <edge target="PTPRG" source="DLG4" interaction="Physical" id="DLG4 (Physical) PTPRG"/>
                <edge target="PRPH" source="LMNB1" interaction="Physical" id="LMNB1 (Physical) PRPH"/>
                <edge target="PSMC4" source="RAF1" interaction="Complex" id="RAF1 (Complex) PSMC4"/>
                <edge target="NCAPH" source="HCAP-G" interaction="Physical" id="HCAP-G (Physical) NCAPH"/>
                <edge target="USP33" source="TCEB1" interaction="Physical" id="TCEB1 (Physical) USP33"/>
                <edge target="SLC6A1" source="STX1A" interaction="Physical" id="STX1A (Physical) SLC6A1"/>
                <edge target="PELP1" source="IMMT" interaction="Complex" id="IMMT (Complex) PELP1"/>
                <edge target="MSX1" source="TP53" interaction="Physical" id="TP53 (Physical) MSX1"/>
                <edge target="HSPA6" source="HCLS1" interaction="Complex" id="HCLS1 (Complex) HSPA6"/>
                <edge target="MED21" source="DDB1" interaction="Complex" id="DDB1 (Complex) MED21"/>
                <edge target="MBIP" source="WDR5" interaction="Physical" id="WDR5 (Physical) MBIP"/>
                <edge target="AC140134.2-202" source="TP53" interaction="Physical" id="TP53 (Physical) AC140134.2-202"/>
                <edge target="TRIB1" source="MAP2K4" interaction="Physical" id="MAP2K4 (Physical) TRIB1"/>
                <edge target="EIF4A3" source="IMMT" interaction="Complex" id="IMMT (Complex) EIF4A3"/>
                <edge target="EPHB1" source="BRAF" interaction="Complex" id="BRAF (Complex) EPHB1"/>
                <edge target="HMGCS2" source="PPARA" interaction="Transcriptional" id="PPARA (Transcriptional) HMGCS2"/>
                <edge target="COX4I1" source="UQCRB" interaction="Physical" id="UQCRB (Physical) COX4I1"/>
                <edge target="SNRPE" source="GEMIN4" interaction="Physical" id="GEMIN4 (Physical) SNRPE"/>
                <edge target="SRI" source="SHBG" interaction="Physical" id="SHBG (Physical) SRI"/>
                <edge target="LATS1" source="CDC2" interaction="Physical" id="CDC2 (Physical) LATS1"/>
                <edge target="LASP1" source="TRIP13" interaction="Physical" id="TRIP13 (Physical) LASP1"/>
                <edge target="DDX1" source="RAF1" interaction="Complex" id="RAF1 (Complex) DDX1"/>
                <edge target="VPS11" source="STX1A" interaction="Physical" id="STX1A (Physical) VPS11"/>
                <edge target="SDCBP" source="STX1A" interaction="Physical" id="STX1A (Physical) SDCBP"/>
                <edge target="MAP2K7" source="TRAF6" interaction="Physical" id="TRAF6 (Physical) MAP2K7"/>
                <edge target="IL16" source="CDC2" interaction="Physical" id="CDC2 (Physical) IL16"/>
                <edge target="CENTD3" source="RHOD" interaction="Physical" id="RHOD (Physical) CENTD3"/>
                <edge target="CACNA1I" source="DDB1" interaction="Complex" id="DDB1 (Complex) CACNA1I"/>
                <edge target="HIST2H2BE" source="DDB1" interaction="Complex" id="DDB1 (Complex) HIST2H2BE"/>
                <edge target="THAP8" source="TP53" interaction="Physical" id="TP53 (Physical) THAP8"/>
                <edge target="NMNAT3" source="NADSYN1" interaction="Physical" id="NADSYN1 (Physical) NMNAT3"/>
                <edge target="OBFC2B" source="RAD51" interaction="Physical" id="RAD51 (Physical) OBFC2B"/>
                <edge target="NFKBIE" source="C1QBP" interaction="Physical" id="C1QBP (Physical) NFKBIE"/>
                <edge target="ATP2A3" source="HCLS1" interaction="Complex" id="HCLS1 (Complex) ATP2A3"/>
                <edge target="IKBKAP" source="RAF1" interaction="Complex" id="RAF1 (Complex) IKBKAP"/>
                <edge target="MAP4K5" source="BRAF" interaction="Complex" id="BRAF (Complex) MAP4K5"/>
                <edge target="COX8A" source="UQCRB" interaction="Physical" id="UQCRB (Physical) COX8A"/>
                <edge target="PSMD7" source="TRAF6" interaction="Physical" id="TRAF6 (Physical) PSMD7"/>
                <edge target="INPPL1" source="BRAF" interaction="Complex" id="BRAF (Complex) INPPL1"/>
                <edge target="FNTB" source="CENPF" interaction="Physical" id="CENPF (Physical) FNTB"/>
                <edge target="GNB2L1" source="RAF1" interaction="Complex" id="RAF1 (Complex) GNB2L1"/>
                <edge target="RPP25" source="POP1" interaction="Physical" id="POP1 (Physical) RPP25"/>
                <edge target="IL1RAPL1" source="HCLS1" interaction="Complex" id="HCLS1 (Complex) IL1RAPL1"/>
                <edge target="RAB6B" source="KIF20A" interaction="Physical" id="KIF20A (Physical) RAB6B"/>
                <edge target="PHF5A" source="IMMT" interaction="Complex" id="IMMT (Complex) PHF5A"/>
                <edge target="ALDH1B1" source="RAF1" interaction="Complex" id="RAF1 (Complex) ALDH1B1"/>
                <edge target="NDUFB1" source="UQCRB" interaction="Physical" id="UQCRB (Physical) NDUFB1"/>
                <edge target="SFRS1" source="C1QBP" interaction="Physical" id="C1QBP (Physical) SFRS1"/>
                <edge target="MED28" source="DDB1" interaction="Complex" id="DDB1 (Complex) MED28"/>
                <edge target="PIP5K1C" source="ARF6" interaction="Physical" id="ARF6 (Physical) PIP5K1C"/>
                <edge target="ELF1" source="KIF13B" interaction="Complex" id="KIF13B (Complex) ELF1"/>
                <edge target="GOLGA2" source="CDC2" interaction="Physical" id="CDC2 (Physical) GOLGA2"/>
                <edge target="SNRPB" source="GEMIN4" interaction="Physical" id="GEMIN4 (Physical) SNRPB"/>
                <edge target="GTF3C3" source="RAF1" interaction="Complex" id="RAF1 (Complex) GTF3C3"/>
                <edge target="ARHGAP1" source="RHOD" interaction="Physical" id="RHOD (Physical) ARHGAP1"/>
                <edge target="SERPINB9" source="TP53" interaction="Physical" id="TP53 (Physical) SERPINB9"/>
                <edge target="SUDS3" source="WDR5" interaction="Complex" id="WDR5 (Complex) SUDS3"/>
                <edge target="TSC22D4" source="CKS2" interaction="Physical" id="CKS2 (Physical) TSC22D4"/>
                <edge target="S100B" source="TP53" interaction="Physical" id="TP53 (Physical) S100B"/>
                <edge target="DHRS7" source="DDB1" interaction="Complex" id="DDB1 (Complex) DHRS7"/>
                <edge target="DNM1" source="CTTN" interaction="Physical" id="CTTN (Physical) DNM1"/>
                <edge target="FN1" source="DDB1" interaction="Complex" id="DDB1 (Complex) FN1"/>
                <edge target="TSC22D3" source="RAF1" interaction="Physical" id="RAF1 (Physical) TSC22D3"/>
                <edge target="EDA2R" source="TRAF6" interaction="Physical" id="TRAF6 (Physical) EDA2R"/>
                <edge target="KIAA0999" source="BRAF" interaction="Complex" id="BRAF (Complex) KIAA0999"/>
                <edge target="SIL1" source="TK1" interaction="Physical" id="TK1 (Physical) SIL1"/>
                <edge target="GMIP" source="RHOD" interaction="Physical" id="RHOD (Physical) GMIP"/>
                <edge target="TLR1" source="TRAF6" interaction="Physical" id="TRAF6 (Physical) TLR1"/>
                <edge target="TICAM2" source="TRAF6" interaction="Physical" id="TRAF6 (Physical) TICAM2"/>
                <edge target="TP53BP1" source="TP53" interaction="Physical" id="TP53 (Physical) TP53BP1"/>
                <edge target="USF2" source="TYMS" interaction="Transcriptional" id="TYMS (Transcriptional) USF2"/>
                <edge target="FGF23" source="FGFR2" interaction="Physical" id="FGFR2 (Physical) FGF23"/>
                <edge target="SLIT2" source="RAF1" interaction="Complex" id="RAF1 (Complex) SLIT2"/>
                <edge target="AIFM1" source="STC2" interaction="Physical" id="STC2 (Physical) AIFM1"/>
                <edge target="TNFRSF10C" source="TP53" interaction="Transcriptional" id="TP53 (Transcriptional) TNFRSF10C"/>
                <edge target="NDUFA11" source="UQCRB" interaction="Physical" id="UQCRB (Physical) NDUFA11"/>
                <edge target="CX3CL1" source="TP53" interaction="Transcriptional" id="TP53 (Transcriptional) CX3CL1"/>
                <edge target="PSMB7" source="PLK1" interaction="Physical" id="PLK1 (Physical) PSMB7"/>
                <edge target="UBE2O" source="SHBG" interaction="Physical" id="SHBG (Physical) UBE2O"/>
                <edge target="GSTM4" source="TP53" interaction="Physical" id="TP53 (Physical) GSTM4"/>
                <edge target="CAMK2A" source="DLG1" interaction="Physical" id="DLG1 (Physical) CAMK2A"/>
                <edge target="NCK2" source="BRAF" interaction="Complex" id="BRAF (Complex) NCK2"/>
                <edge target="GNB5" source="MCM2" interaction="Physical" id="MCM2 (Physical) GNB5"/>
                <edge target="MLL3" source="WDR5" interaction="Complex" id="WDR5 (Complex) MLL3"/>
                <edge target="GRAMD1A" source="BRAF" interaction="Complex" id="BRAF (Complex) GRAMD1A"/>
                <edge target="CRKRS" source="BRAF" interaction="Complex" id="BRAF (Complex) CRKRS"/>
                <edge target="DNAJC11" source="IMMT" interaction="Complex" id="IMMT (Complex) DNAJC11"/>
                <edge target="ZFPM1" source="GIPC1" interaction="Physical" id="GIPC1 (Physical) ZFPM1"/>
                <edge target="NTRK2" source="GIPC1" interaction="Physical" id="GIPC1 (Physical) NTRK2"/>
                <edge target="NUP210" source="CDC2" interaction="Physical" id="CDC2 (Physical) NUP210"/>
                <edge target="BRWD1" source="DDB1" interaction="Complex" id="DDB1 (Complex) BRWD1"/>
                <edge target="STMN1" source="CDC2" interaction="Physical" id="CDC2 (Physical) STMN1"/>
                <edge target="MRPS15" source="IMMT" interaction="Complex" id="IMMT (Complex) MRPS15"/>
                <edge target="NAT10" source="IMMT" interaction="Complex" id="IMMT (Complex) NAT10"/>
                <edge target="WBP1" source="WWP1" interaction="Physical" id="WWP1 (Physical) WBP1"/>
                <edge target="CLCA1" source="HCLS1" interaction="Complex" id="HCLS1 (Complex) CLCA1"/>
                <edge target="AGTR1" source="RAF1" interaction="Complex" id="RAF1 (Complex) AGTR1"/>
                <edge target="NLGN4X" source="DLG4" interaction="Physical" id="DLG4 (Physical) NLGN4X"/>
                <edge target="ABCB1" source="TP53" interaction="Transcriptional" id="TP53 (Transcriptional) ABCB1"/>
                <edge target="KPNA1" source="UBR5" interaction="Physical" id="UBR5 (Physical) KPNA1"/>
                <edge target="RNGTT" source="RAF1" interaction="Complex" id="RAF1 (Complex) RNGTT"/>
                <edge target="EXOSC9" source="EXOSC10" interaction="Complex" id="EXOSC10 (Complex) EXOSC9"/>
                <edge target="SPEN" source="KIF13B" interaction="Complex" id="KIF13B (Complex) SPEN"/>
                <edge target="FBXW7" source="RAF1" interaction="Complex" id="RAF1 (Complex) FBXW7"/>
                <edge target="PPFIA4" source="EXOSC10" interaction="Physical" id="EXOSC10 (Physical) PPFIA4"/>
                <edge target="ACTC1" source="EPB49" interaction="Physical" id="EPB49 (Physical) ACTC1"/>
                <edge target="LUC7L2" source="ULK2" interaction="Physical" id="ULK2 (Physical) LUC7L2"/>
                <edge target="IL13RA1" source="DLG4" interaction="Physical" id="DLG4 (Physical) IL13RA1"/>
                <edge target="EED" source="DDB1" interaction="Physical" id="DDB1 (Physical) EED"/>
                <edge target="MYST1" source="TP53" interaction="Physical" id="TP53 (Physical) MYST1"/>
                <edge target="TAF1B" source="TP53" interaction="Physical" id="TP53 (Physical) TAF1B"/>
                <edge target="HUNK" source="RABEP1" interaction="Physical" id="RABEP1 (Physical) HUNK"/>
                <edge target="PKN1" source="BRAF" interaction="Complex" id="BRAF (Complex) PKN1"/>
                <edge target="LAS1L" source="IMMT" interaction="Complex" id="IMMT (Complex) LAS1L"/>
                <edge target="TRIP10" source="RHOD" interaction="Physical" id="RHOD (Physical) TRIP10"/>
                <edge target="PPAP2B" source="KIF13B" interaction="Complex" id="KIF13B (Complex) PPAP2B"/>
                <edge target="NCAPD2" source="HCAP-G" interaction="Physical" id="HCAP-G (Physical) NCAPD2"/>
                <edge target="SNAP23" source="STX1A" interaction="Physical" id="STX1A (Physical) SNAP23"/>
                <edge target="PRKG1" source="RAF1" interaction="Physical" id="RAF1 (Physical) PRKG1"/>
                <edge target="PPP1R2" source="NEK2" interaction="Physical" id="NEK2 (Physical) PPP1R2"/>
                <edge target="VIL2" source="DLG1" interaction="Physical" id="DLG1 (Physical) VIL2"/>
                <edge target="HADHB" source="RAF1" interaction="Complex" id="RAF1 (Complex) HADHB"/>
                <edge target="NDUFA4" source="UQCRB" interaction="Physical" id="UQCRB (Physical) NDUFA4"/>
                <edge target="SPCS3" source="STT3A" interaction="Physical" id="STT3A (Physical) SPCS3"/>
                <edge target="KHDRBS3" source="NUDT18" interaction="Physical" id="NUDT18 (Physical) KHDRBS3"/>
                <edge target="PSMD6" source="TRAF6" interaction="Physical" id="TRAF6 (Physical) PSMD6"/>
                <edge target="TWIST1" source="HOXA5" interaction="Physical" id="HOXA5 (Physical) TWIST1"/>
                <edge target="ARNT2" source="KIF13B" interaction="Complex" id="KIF13B (Complex) ARNT2"/>
                <edge target="TBK1" source="BRAF" interaction="Complex" id="BRAF (Complex) TBK1"/>
                <edge target="MRE11A" source="NBN" interaction="Physical" id="NBN (Physical) MRE11A"/>
                <edge target="SETX" source="DDB1" interaction="Complex" id="DDB1 (Complex) SETX"/>
                <edge target="MED22" source="DDB1" interaction="Complex" id="DDB1 (Complex) MED22"/>
                <edge target="NPDC1" source="CCND1" interaction="Physical" id="CCND1 (Physical) NPDC1"/>
                <edge target="UBR1" source="DDB1" interaction="Complex" id="DDB1 (Complex) UBR1"/>
                <edge target="MPP3" source="MCM2" interaction="Physical" id="MCM2 (Physical) MPP3"/>
                <edge target="IGF2BP2" source="RAF1" interaction="Complex" id="RAF1 (Complex) IGF2BP2"/>
                <edge target="SERPING1" source="C1QBP" interaction="Physical" id="C1QBP (Physical) SERPING1"/>
                <edge target="IL25" source="IL17RB" interaction="Physical" id="IL17RB (Physical) IL25"/>
                <edge target="RPL9P7" source="DDB1" interaction="Complex" id="DDB1 (Complex) RPL9P7"/>
                <edge target="SRP14" source="STT3A" interaction="Physical" id="STT3A (Physical) SRP14"/>
                <edge target="LOXL4" source="TRIP13" interaction="Physical" id="TRIP13 (Physical) LOXL4"/>
                <edge target="FLG2" source="IMMT" interaction="Complex" id="IMMT (Complex) FLG2"/>
                <edge target="C5orf5" source="RHOD" interaction="Physical" id="RHOD (Physical) C5orf5"/>
                <edge target="C1orf94" source="RBPMS" interaction="Physical" id="RBPMS (Physical) C1orf94"/>
                <edge target="CHMP2B" source="CENPF" interaction="Physical" id="CENPF (Physical) CHMP2B"/>
                <edge target="SDHB" source="UQCRB" interaction="Physical" id="UQCRB (Physical) SDHB"/>
                <edge target="RPL35" source="IMMT" interaction="Complex" id="IMMT (Complex) RPL35"/>
                <edge target="KHDRBS1" source="CDC2" interaction="Physical" id="CDC2 (Physical) KHDRBS1"/>
                <edge target="SNURF" source="TP53" interaction="Physical" id="TP53 (Physical) SNURF"/>
                <edge target="NDUFC1" source="UQCRB" interaction="Physical" id="UQCRB (Physical) NDUFC1"/>
                <edge target="HPCAL4" source="AURKB" interaction="Physical" id="AURKB (Physical) HPCAL4"/>
                <edge target="ACVR2A" source="BRAF" interaction="Complex" id="BRAF (Complex) ACVR2A"/>
                <edge target="SOCS2" source="TCEB1" interaction="Physical" id="TCEB1 (Physical) SOCS2"/>
                <edge target="RPS6KA1" source="BRAF" interaction="Complex" id="BRAF (Complex) RPS6KA1"/>
                <edge target="DDX31" source="DDB1" interaction="Complex" id="DDB1 (Complex) DDX31"/>
                <edge target="FGF16" source="FGFR2" interaction="Physical" id="FGFR2 (Physical) FGF16"/>
                <edge target="SAT1" source="TP53" interaction="Physical" id="TP53 (Physical) SAT1"/>
                <edge target="IKBKE" source="KIF11" interaction="Physical" id="KIF11 (Physical) IKBKE"/>
                <edge target="TSHR" source="FLNB" interaction="Physical" id="FLNB (Physical) TSHR"/>
                <edge target="PTGDS" source="SHBG" interaction="Physical" id="SHBG (Physical) PTGDS"/>
                <edge target="SEMA3C" source="NRP2" interaction="Physical" id="NRP2 (Physical) SEMA3C"/>
                <edge target="CR2" source="TP53" interaction="Physical" id="TP53 (Physical) CR2"/>
                <edge target="AL844853.23-204" source="EXOSC10" interaction="Physical" id="EXOSC10 (Physical) AL844853.23-204"/>
                <edge target="EIF3S10" source="BBS1" interaction="Physical" id="BBS1 (Physical) EIF3S10"/>
                <edge target="PSMD12" source="TRAF6" interaction="Physical" id="TRAF6 (Physical) PSMD12"/>
                <edge target="DOK2" source="BRAF" interaction="Complex" id="BRAF (Complex) DOK2"/>
                <edge target="HNRNPD" source="C1QBP" interaction="Physical" id="C1QBP (Physical) HNRNPD"/>
                <edge target="FMR1" source="IMMT" interaction="Complex" id="IMMT (Complex) FMR1"/>
                <edge target="SIVA1" source="TP53" interaction="Transcriptional" id="TP53 (Transcriptional) SIVA1"/>
                <edge target="CNNM3" source="RBPMS" interaction="Physical" id="RBPMS (Physical) CNNM3"/>
                <edge target="SPRY2" source="RAF1" interaction="Physical" id="RAF1 (Physical) SPRY2"/>
                <edge target="STARD13" source="RHOD" interaction="Physical" id="RHOD (Physical) STARD13"/>
                <edge target="RBBP7" source="WDR5" interaction="Complex" id="WDR5 (Complex) RBBP7"/>
                <edge target="EFNB2" source="DLG4" interaction="Physical" id="DLG4 (Physical) EFNB2"/>
                <edge target="C13orf34" source="AURKA" interaction="Physical" id="AURKA (Physical) C13orf34"/>
                <edge target="PRKAR1B" source="WRN" interaction="Physical" id="WRN (Physical) PRKAR1B"/>
                <edge target="IL2RB" source="RAF1" interaction="Physical" id="RAF1 (Physical) IL2RB"/>
                <edge target="SH3BGRL2" source="HCLS1" interaction="Complex" id="HCLS1 (Complex) SH3BGRL2"/>
                <edge target="CPLX1" source="STX1A" interaction="Complex" id="STX1A (Complex) CPLX1"/>
                <edge target="UBA1" source="CDC2" interaction="Physical" id="CDC2 (Physical) UBA1"/>
                <edge target="AZU1" source="TTK" interaction="Physical" id="TTK (Physical) AZU1"/>
                <edge target="BCL2L1" source="TP53" interaction="Transcriptional" id="TP53 (Transcriptional) BCL2L1"/>
                <edge target="TOX4" source="EXOSC10" interaction="Physical" id="EXOSC10 (Physical) TOX4"/>
                <edge target="FXYD6" source="TP53" interaction="Physical" id="TP53 (Physical) FXYD6"/>
                <edge target="TGFBR3" source="GIPC1" interaction="Physical" id="GIPC1 (Physical) TGFBR3"/>
                <edge target="PSTPIP2" source="SHBG" interaction="Physical" id="SHBG (Physical) PSTPIP2"/>
                <edge target="EXOSC7" source="EXOSC10" interaction="Complex" id="EXOSC10 (Complex) EXOSC7"/>
                <edge target="ATP5F1" source="UQCRB" interaction="Physical" id="UQCRB (Physical) ATP5F1"/>
                <edge target="ATRX" source="RAD51" interaction="Physical" id="RAD51 (Physical) ATRX"/>
                <edge target="EVI5" source="PLK1" interaction="Physical" id="PLK1 (Physical) EVI5"/>
                <edge target="SNRPG" source="GEMIN4" interaction="Physical" id="GEMIN4 (Physical) SNRPG"/>
                <edge target="SNX4" source="HCLS1" interaction="Complex" id="HCLS1 (Complex) SNX4"/>
                <edge target="CARD11" source="TRAF6" interaction="Physical" id="TRAF6 (Physical) CARD11"/>
                <edge target="RGS19" source="GIPC1" interaction="Physical" id="GIPC1 (Physical) RGS19"/>
                <edge target="ARF4" source="RAF1" interaction="Complex" id="RAF1 (Complex) ARF4"/>
                <edge target="ENO2" source="UBE2C" interaction="Physical" id="UBE2C (Physical) ENO2"/>
                <edge target="FBXO11" source="TP53" interaction="Physical" id="TP53 (Physical) FBXO11"/>
                <edge target="SF3B2" source="IMMT" interaction="Complex" id="IMMT (Complex) SF3B2"/>
                <edge target="UCP2" source="UQCRB" interaction="Physical" id="UQCRB (Physical) UCP2"/>
                <edge target="ALPK3" source="BRAF" interaction="Complex" id="BRAF (Complex) ALPK3"/>
                <edge target="MAP4" source="CDC2" interaction="Physical" id="CDC2 (Physical) MAP4"/>
                <edge target="SNF1LK2" source="BRAF" interaction="Complex" id="BRAF (Complex) SNF1LK2"/>
                <edge target="LRRC7" source="DLG4" interaction="Physical" id="DLG4 (Physical) LRRC7"/>
                <edge target="PEX5L" source="RAF1" interaction="Physical" id="RAF1 (Physical) PEX5L"/>
                <edge target="ATP5J" source="UQCRB" interaction="Physical" id="UQCRB (Physical) ATP5J"/>
                <edge target="SNW1" source="DDB1" interaction="Complex" id="DDB1 (Complex) SNW1"/>
                <edge target="WIPF1" source="CTTN" interaction="Physical" id="CTTN (Physical) WIPF1"/>
                <edge target="SDCBP" source="STX1A" interaction="Complex" id="STX1A (Complex) SDCBP"/>
                <edge target="APOC1" source="DDB1" interaction="Complex" id="DDB1 (Complex) APOC1"/>
                <edge target="KCNMA1" source="DDB1" interaction="Complex" id="DDB1 (Complex) KCNMA1"/>
                <edge target="PELI3" source="TRAF6" interaction="Physical" id="TRAF6 (Physical) PELI3"/>
                <edge target="KIAA1967" source="RAF1" interaction="Complex" id="RAF1 (Complex) KIAA1967"/>
                <edge target="MED14" source="DDB1" interaction="Complex" id="DDB1 (Complex) MED14"/>
                <edge target="EEF1B2" source="ULK2" interaction="Physical" id="ULK2 (Physical) EEF1B2"/>
                <edge target="BRAP" source="DDB1" interaction="Physical" id="DDB1 (Physical) BRAP"/>
                <edge target="SRRM2" source="BRAF" interaction="Complex" id="BRAF (Complex) SRRM2"/>
                <edge target="SRP68" source="STT3A" interaction="Physical" id="STT3A (Physical) SRP68"/>
                <edge target="IFI16" source="TP53" interaction="Physical" id="TP53 (Physical) IFI16"/>
                <edge target="CSMD1" source="KIF13B" interaction="Complex" id="KIF13B (Complex) CSMD1"/>
                <edge target="TBXAS1" source="TP53" interaction="Transcriptional" id="TP53 (Transcriptional) TBXAS1"/>
                <edge target="BTK" source="BRAF" interaction="Complex" id="BRAF (Complex) BTK"/>
                <edge target="DNMT3B" source="HCAP-G" interaction="Physical" id="HCAP-G (Physical) DNMT3B"/>
                <edge target="TAOK3" source="BRAF" interaction="Complex" id="BRAF (Complex) TAOK3"/>
                <edge target="DAPK1" source="STX1A" interaction="Physical" id="STX1A (Physical) DAPK1"/>
                <edge target="HNF1A" source="KIF13B" interaction="Complex" id="KIF13B (Complex) HNF1A"/>
                <edge target="IPO13" source="RAF1" interaction="Complex" id="RAF1 (Complex) IPO13"/>
                <edge target="CFL1" source="SSH3" interaction="Physical" id="SSH3 (Physical) CFL1"/>
                <edge target="CTSD" source="SHBG" interaction="Physical" id="SHBG (Physical) CTSD"/>
                <edge target="EXOSC3" source="EXOSC10" interaction="Complex" id="EXOSC10 (Complex) EXOSC3"/>
                <edge target="MTX1" source="IMMT" interaction="Complex" id="IMMT (Complex) MTX1"/>
                <edge target="CDKN3" source="CDC2" interaction="Physical" id="CDC2 (Physical) CDKN3"/>
                <edge target="NDUFA13" source="UQCRB" interaction="Physical" id="UQCRB (Physical) NDUFA13"/>
                <edge target="TAF1A" source="TP53" interaction="Physical" id="TP53 (Physical) TAF1A"/>
                <edge target="MED10" source="DDB1" interaction="Complex" id="DDB1 (Complex) MED10"/>
                <edge target="ACOT8" source="RAF1" interaction="Complex" id="RAF1 (Complex) ACOT8"/>
                <edge target="EIF4EBP1" source="BUB1" interaction="Physical" id="BUB1 (Physical) EIF4EBP1"/>
                <edge target="INS" source="STT3A" interaction="Physical" id="STT3A (Physical) INS"/>
                <edge target="TMOD3" source="HCLS1" interaction="Complex" id="HCLS1 (Complex) TMOD3"/>
                <edge target="KIAA0087" source="TP53" interaction="Physical" id="TP53 (Physical) KIAA0087"/>
                <edge target="SUMO4" source="LMNB1" interaction="Physical" id="LMNB1 (Physical) SUMO4"/>
                <edge target="C17orf65" source="SHBG" interaction="Physical" id="SHBG (Physical) C17orf65"/>
                <edge target="IDI2" source="KIF13B" interaction="Complex" id="KIF13B (Complex) IDI2"/>
                <edge target="BRWD3" source="DDB1" interaction="Complex" id="DDB1 (Complex) BRWD3"/>
                <edge target="ZNF326" source="IMMT" interaction="Complex" id="IMMT (Complex) ZNF326"/>
                <edge target="EPN1" source="CDC2" interaction="Physical" id="CDC2 (Physical) EPN1"/>
                <edge target="IRF5" source="TRAF6" interaction="Physical" id="TRAF6 (Physical) IRF5"/>
                <edge target="ARS2" source="IMMT" interaction="Physical" id="IMMT (Physical) ARS2"/>
                <edge target="EBNA1BP2" source="IMMT" interaction="Complex" id="IMMT (Complex) EBNA1BP2"/>
                <edge target="NOL12" source="HN1" interaction="Physical" id="HN1 (Physical) NOL12"/>
                <edge target="GSPT1" source="PER1" interaction="Physical" id="PER1 (Physical) GSPT1"/>
                <edge target="PARK7" source="BBS1" interaction="Physical" id="BBS1 (Physical) PARK7"/>
                <edge target="RPL28" source="IMMT" interaction="Complex" id="IMMT (Complex) RPL28"/>
                <edge target="PLD1" source="ARF6" interaction="Physical" id="ARF6 (Physical) PLD1"/>
                <edge target="ARHGAP20" source="RHOD" interaction="Physical" id="RHOD (Physical) ARHGAP20"/>
                <edge target="SPRY4" source="RAF1" interaction="Physical" id="RAF1 (Physical) SPRY4"/>
                <edge target="PRKAB2" source="BRAF" interaction="Complex" id="BRAF (Complex) PRKAB2"/>
                <edge target="TARS" source="DDB1" interaction="Complex" id="DDB1 (Complex) TARS"/>
                <edge target="ATP5I" source="UQCRB" interaction="Physical" id="UQCRB (Physical) ATP5I"/>
                <edge target="ADAM17" source="DLG1" interaction="Physical" id="DLG1 (Physical) ADAM17"/>
                <edge target="FBXW8" source="RAF1" interaction="Complex" id="RAF1 (Complex) FBXW8"/>
                <edge target="USP40" source="DDB1" interaction="Physical" id="DDB1 (Physical) USP40"/>
                <edge target="FLOT2" source="HCLS1" interaction="Complex" id="HCLS1 (Complex) FLOT2"/>
                <edge target="WFS1" source="HCLS1" interaction="Complex" id="HCLS1 (Complex) WFS1"/>
                <edge target="MED27" source="DDB1" interaction="Complex" id="DDB1 (Complex) MED27"/>
            </hiddenEdges>
        </network>
        <network visualStyle="default" viewAvailable="false" id="Network Root" filename="Network Root.xgmml">
            <parent id="NULL"/>
            <child id="gene1261058691392"/>
        </network>
    </networkTree>
</cysession>
