# Supplementary material for: Genomic distance entrained clustering and regression modelling highlights interacting genomic regions contributing to proliferation in breast cancer
Source: BMC Syst Biol. 2010 Sep 8;4:127. doi: 10.1186/1752-0509-4-127 (PMC2946304; doi:10.1186/1752-0509-4-127)
Supplement: Additional file 5 — The interaction network defined by the proliferation metagenes and the top seven regional metagenes. The cytoscape file used to generate Figure 7A. [file 1752-0509-4-127-S5.ZIP › CytoscapeSession-2009_12_18-07_09/session_vizmap.props]

#This file specifies visual mappings for Cytoscape and has been automatically generated.
# WARNING: any changes you make to this file while Cytoscape is running may be overwritten.
# Any changes may make these visual mappings unreadable.
# Please make sure you know what you are doing before modifying this file by hand.
#Fri Dec 18 07:09:17 GMT 2009

edgeAppearanceCalculator.BioPAX\ v\ 0_2.defaultEdgeColor=0,0,0
edgeAppearanceCalculator.BioPAX\ v\ 0_2.defaultEdgeFont=Default,plain,10
edgeAppearanceCalculator.BioPAX\ v\ 0_2.defaultEdgeFontSize=10.0
edgeAppearanceCalculator.BioPAX\ v\ 0_2.defaultEdgeLabel=
edgeAppearanceCalculator.BioPAX\ v\ 0_2.defaultEdgeLabelColor=0,0,0
edgeAppearanceCalculator.BioPAX\ v\ 0_2.defaultEdgeLabelOpacity=255
edgeAppearanceCalculator.BioPAX\ v\ 0_2.defaultEdgeLabelPosition=C,C,c,0,0
edgeAppearanceCalculator.BioPAX\ v\ 0_2.defaultEdgeLineStyle=SOLID
edgeAppearanceCalculator.BioPAX\ v\ 0_2.defaultEdgeLineWidth=1.0
edgeAppearanceCalculator.BioPAX\ v\ 0_2.defaultEdgeOpacity=255
edgeAppearanceCalculator.BioPAX\ v\ 0_2.defaultEdgeSourceArrowColor=0,0,0
edgeAppearanceCalculator.BioPAX\ v\ 0_2.defaultEdgeSourceArrowOpacity=255
edgeAppearanceCalculator.BioPAX\ v\ 0_2.defaultEdgeSourceArrowShape=NONE
edgeAppearanceCalculator.BioPAX\ v\ 0_2.defaultEdgeTargetArrowColor=0,0,0
edgeAppearanceCalculator.BioPAX\ v\ 0_2.defaultEdgeTargetArrowOpacity=255
edgeAppearanceCalculator.BioPAX\ v\ 0_2.defaultEdgeTargetArrowShape=NONE
edgeAppearanceCalculator.BioPAX\ v\ 0_2.defaultEdgeToolTip=
edgeAppearanceCalculator.BioPAX\ v\ 0_2.defaultNodeBorderColor=0,0,0
edgeAppearanceCalculator.BioPAX\ v\ 0_2.defaultNodeBorderOpacity=255
edgeAppearanceCalculator.BioPAX\ v\ 0_2.defaultNodeFillColor=255,255,255
edgeAppearanceCalculator.BioPAX\ v\ 0_2.defaultNodeFont=Default,plain,12
edgeAppearanceCalculator.BioPAX\ v\ 0_2.defaultNodeFontSize=12.0
edgeAppearanceCalculator.BioPAX\ v\ 0_2.defaultNodeHight=30.0
edgeAppearanceCalculator.BioPAX\ v\ 0_2.defaultNodeLabel=
edgeAppearanceCalculator.BioPAX\ v\ 0_2.defaultNodeLabelColor=0,0,0
edgeAppearanceCalculator.BioPAX\ v\ 0_2.defaultNodeLabelOpacity=255
edgeAppearanceCalculator.BioPAX\ v\ 0_2.defaultNodeLabelPosition=C,C,c,0,0
edgeAppearanceCalculator.BioPAX\ v\ 0_2.defaultNodeLineStyle=SOLID
edgeAppearanceCalculator.BioPAX\ v\ 0_2.defaultNodeLineWidth=1.0
edgeAppearanceCalculator.BioPAX\ v\ 0_2.defaultNodeOpacity=255
edgeAppearanceCalculator.BioPAX\ v\ 0_2.defaultNodeShape=rect
edgeAppearanceCalculator.BioPAX\ v\ 0_2.defaultNodeSize=35.0
edgeAppearanceCalculator.BioPAX\ v\ 0_2.defaultNodeToolTip=
edgeAppearanceCalculator.BioPAX\ v\ 0_2.defaultNodeWidth=70.0
edgeAppearanceCalculator.BioPAX\ v\ 0_2.edgeLabelCalculator=BioPAX Edge Type --> Label v 0_2
edgeAppearanceCalculator.BioPAX\ v\ 0_2.nodeSizeLocked=true
edgeAppearanceCalculator.Sample1.defaultEdgeColor=0,0,0
edgeAppearanceCalculator.Sample1.defaultEdgeFont=Default,plain,10
edgeAppearanceCalculator.Sample1.defaultEdgeFontSize=10.0
edgeAppearanceCalculator.Sample1.defaultEdgeLabel=
edgeAppearanceCalculator.Sample1.defaultEdgeLabelColor=0,0,0
edgeAppearanceCalculator.Sample1.defaultEdgeLabelOpacity=255
edgeAppearanceCalculator.Sample1.defaultEdgeLabelPosition=C,C,c,0,0
edgeAppearanceCalculator.Sample1.defaultEdgeLineStyle=SOLID
edgeAppearanceCalculator.Sample1.defaultEdgeLineWidth=1.0
edgeAppearanceCalculator.Sample1.defaultEdgeOpacity=255
edgeAppearanceCalculator.Sample1.defaultEdgeSourceArrowColor=0,0,0
edgeAppearanceCalculator.Sample1.defaultEdgeSourceArrowOpacity=255
edgeAppearanceCalculator.Sample1.defaultEdgeSourceArrowShape=NONE
edgeAppearanceCalculator.Sample1.defaultEdgeTargetArrowColor=0,0,0
edgeAppearanceCalculator.Sample1.defaultEdgeTargetArrowOpacity=255
edgeAppearanceCalculator.Sample1.defaultEdgeTargetArrowShape=NONE
edgeAppearanceCalculator.Sample1.defaultEdgeToolTip=
edgeAppearanceCalculator.Sample1.defaultNodeBorderColor=0,0,0
edgeAppearanceCalculator.Sample1.defaultNodeBorderOpacity=255
edgeAppearanceCalculator.Sample1.defaultNodeFillColor=255,255,255
edgeAppearanceCalculator.Sample1.defaultNodeFont=Default,plain,12
edgeAppearanceCalculator.Sample1.defaultNodeFontSize=12.0
edgeAppearanceCalculator.Sample1.defaultNodeHight=30.0
edgeAppearanceCalculator.Sample1.defaultNodeLabel=
edgeAppearanceCalculator.Sample1.defaultNodeLabelColor=0,0,0
edgeAppearanceCalculator.Sample1.defaultNodeLabelOpacity=255
edgeAppearanceCalculator.Sample1.defaultNodeLabelPosition=C,C,c,0,0
edgeAppearanceCalculator.Sample1.defaultNodeLineStyle=SOLID
edgeAppearanceCalculator.Sample1.defaultNodeLineWidth=1.0
edgeAppearanceCalculator.Sample1.defaultNodeOpacity=255
edgeAppearanceCalculator.Sample1.defaultNodeShape=rect
edgeAppearanceCalculator.Sample1.defaultNodeSize=35.0
edgeAppearanceCalculator.Sample1.defaultNodeToolTip=
edgeAppearanceCalculator.Sample1.defaultNodeWidth=70.0
edgeAppearanceCalculator.Sample1.edgeColorCalculator=BasicDiscrete
edgeAppearanceCalculator.Sample1.edgeLabelCalculator=EdgeLabel
edgeAppearanceCalculator.Sample1.edgeLineStyleCalculator=Sample1-Edge Line Style-Discrete Mapper
edgeAppearanceCalculator.Sample1.nodeSizeLocked=true
edgeAppearanceCalculator.Sample2.defaultEdgeColor=0,0,0
edgeAppearanceCalculator.Sample2.defaultEdgeFont=Default,plain,10
edgeAppearanceCalculator.Sample2.defaultEdgeFontSize=10.0
edgeAppearanceCalculator.Sample2.defaultEdgeLabel=
edgeAppearanceCalculator.Sample2.defaultEdgeLabelColor=0,0,0
edgeAppearanceCalculator.Sample2.defaultEdgeLabelOpacity=255
edgeAppearanceCalculator.Sample2.defaultEdgeLabelPosition=C,C,c,0,0
edgeAppearanceCalculator.Sample2.defaultEdgeLineStyle=SOLID
edgeAppearanceCalculator.Sample2.defaultEdgeLineWidth=1.0
edgeAppearanceCalculator.Sample2.defaultEdgeOpacity=255
edgeAppearanceCalculator.Sample2.defaultEdgeSourceArrowColor=0,0,0
edgeAppearanceCalculator.Sample2.defaultEdgeSourceArrowOpacity=255
edgeAppearanceCalculator.Sample2.defaultEdgeSourceArrowShape=NONE
edgeAppearanceCalculator.Sample2.defaultEdgeTargetArrowColor=0,0,0
edgeAppearanceCalculator.Sample2.defaultEdgeTargetArrowOpacity=255
edgeAppearanceCalculator.Sample2.defaultEdgeTargetArrowShape=NONE
edgeAppearanceCalculator.Sample2.defaultEdgeToolTip=
edgeAppearanceCalculator.Sample2.defaultNodeBorderColor=0,0,0
edgeAppearanceCalculator.Sample2.defaultNodeBorderOpacity=255
edgeAppearanceCalculator.Sample2.defaultNodeFillColor=255,255,255
edgeAppearanceCalculator.Sample2.defaultNodeFont=Default,plain,12
edgeAppearanceCalculator.Sample2.defaultNodeFontSize=12.0
edgeAppearanceCalculator.Sample2.defaultNodeHight=30.0
edgeAppearanceCalculator.Sample2.defaultNodeLabel=
edgeAppearanceCalculator.Sample2.defaultNodeLabelColor=0,0,0
edgeAppearanceCalculator.Sample2.defaultNodeLabelOpacity=255
edgeAppearanceCalculator.Sample2.defaultNodeLabelPosition=C,C,c,0,0
edgeAppearanceCalculator.Sample2.defaultNodeLineStyle=SOLID
edgeAppearanceCalculator.Sample2.defaultNodeLineWidth=1.0
edgeAppearanceCalculator.Sample2.defaultNodeOpacity=255
edgeAppearanceCalculator.Sample2.defaultNodeShape=rect
edgeAppearanceCalculator.Sample2.defaultNodeSize=35.0
edgeAppearanceCalculator.Sample2.defaultNodeToolTip=
edgeAppearanceCalculator.Sample2.defaultNodeWidth=70.0
edgeAppearanceCalculator.Sample2.nodeSizeLocked=true
edgeAppearanceCalculator.Solid.defaultEdgeColor=204,204,204
edgeAppearanceCalculator.Solid.defaultEdgeFont=SanSerif,plain,10
edgeAppearanceCalculator.Solid.defaultEdgeFontSize=10.0
edgeAppearanceCalculator.Solid.defaultEdgeLabel=
edgeAppearanceCalculator.Solid.defaultEdgeLabelColor=102,102,102
edgeAppearanceCalculator.Solid.defaultEdgeLabelOpacity=190
edgeAppearanceCalculator.Solid.defaultEdgeLabelPosition=C,C,c,0,0
edgeAppearanceCalculator.Solid.defaultEdgeLineStyle=SOLID
edgeAppearanceCalculator.Solid.defaultEdgeLineWidth=12.0
edgeAppearanceCalculator.Solid.defaultEdgeOpacity=255
edgeAppearanceCalculator.Solid.defaultEdgeSourceArrowColor=0,0,0
edgeAppearanceCalculator.Solid.defaultEdgeSourceArrowOpacity=255
edgeAppearanceCalculator.Solid.defaultEdgeSourceArrowShape=NONE
edgeAppearanceCalculator.Solid.defaultEdgeTargetArrowColor=0,0,0
edgeAppearanceCalculator.Solid.defaultEdgeTargetArrowOpacity=255
edgeAppearanceCalculator.Solid.defaultEdgeTargetArrowShape=NONE
edgeAppearanceCalculator.Solid.defaultEdgeToolTip=
edgeAppearanceCalculator.Solid.defaultNodeBorderColor=0,0,0
edgeAppearanceCalculator.Solid.defaultNodeBorderOpacity=255
edgeAppearanceCalculator.Solid.defaultNodeFillColor=255,255,255
edgeAppearanceCalculator.Solid.defaultNodeFont=Default,plain,12
edgeAppearanceCalculator.Solid.defaultNodeFontSize=12.0
edgeAppearanceCalculator.Solid.defaultNodeHight=30.0
edgeAppearanceCalculator.Solid.defaultNodeLabel=
edgeAppearanceCalculator.Solid.defaultNodeLabelColor=0,0,0
edgeAppearanceCalculator.Solid.defaultNodeLabelOpacity=255
edgeAppearanceCalculator.Solid.defaultNodeLabelPosition=C,C,c,0,0
edgeAppearanceCalculator.Solid.defaultNodeLineStyle=SOLID
edgeAppearanceCalculator.Solid.defaultNodeLineWidth=1.0
edgeAppearanceCalculator.Solid.defaultNodeOpacity=255
edgeAppearanceCalculator.Solid.defaultNodeShape=rect
edgeAppearanceCalculator.Solid.defaultNodeSize=35.0
edgeAppearanceCalculator.Solid.defaultNodeToolTip=
edgeAppearanceCalculator.Solid.defaultNodeWidth=70.0
edgeAppearanceCalculator.Solid.edgeLabelCalculator=Solid-Edge Label-Passthrough Mapper
edgeAppearanceCalculator.Solid.nodeSizeLocked=true
edgeAppearanceCalculator.Universe.defaultEdgeColor=255,255,255
edgeAppearanceCalculator.Universe.defaultEdgeFont=SanSerif,plain,10
edgeAppearanceCalculator.Universe.defaultEdgeFontSize=10.0
edgeAppearanceCalculator.Universe.defaultEdgeLabel=
edgeAppearanceCalculator.Universe.defaultEdgeLabelColor=0,0,0
edgeAppearanceCalculator.Universe.defaultEdgeLabelOpacity=255
edgeAppearanceCalculator.Universe.defaultEdgeLabelPosition=C,C,c,0,0
edgeAppearanceCalculator.Universe.defaultEdgeLineStyle=LONG_DASH
edgeAppearanceCalculator.Universe.defaultEdgeLineWidth=3.0
edgeAppearanceCalculator.Universe.defaultEdgeOpacity=100
edgeAppearanceCalculator.Universe.defaultEdgeSourceArrowColor=0,0,0
edgeAppearanceCalculator.Universe.defaultEdgeSourceArrowOpacity=255
edgeAppearanceCalculator.Universe.defaultEdgeSourceArrowShape=NONE
edgeAppearanceCalculator.Universe.defaultEdgeTargetArrowColor=0,0,0
edgeAppearanceCalculator.Universe.defaultEdgeTargetArrowOpacity=255
edgeAppearanceCalculator.Universe.defaultEdgeTargetArrowShape=NONE
edgeAppearanceCalculator.Universe.defaultEdgeToolTip=
edgeAppearanceCalculator.Universe.defaultNodeBorderColor=0,0,0
edgeAppearanceCalculator.Universe.defaultNodeBorderOpacity=255
edgeAppearanceCalculator.Universe.defaultNodeFillColor=255,255,255
edgeAppearanceCalculator.Universe.defaultNodeFont=Default,plain,12
edgeAppearanceCalculator.Universe.defaultNodeFontSize=12.0
edgeAppearanceCalculator.Universe.defaultNodeHight=30.0
edgeAppearanceCalculator.Universe.defaultNodeLabel=
edgeAppearanceCalculator.Universe.defaultNodeLabelColor=0,0,0
edgeAppearanceCalculator.Universe.defaultNodeLabelOpacity=255
edgeAppearanceCalculator.Universe.defaultNodeLabelPosition=C,C,c,0,0
edgeAppearanceCalculator.Universe.defaultNodeLineStyle=SOLID
edgeAppearanceCalculator.Universe.defaultNodeLineWidth=1.0
edgeAppearanceCalculator.Universe.defaultNodeOpacity=255
edgeAppearanceCalculator.Universe.defaultNodeShape=rect
edgeAppearanceCalculator.Universe.defaultNodeSize=35.0
edgeAppearanceCalculator.Universe.defaultNodeToolTip=
edgeAppearanceCalculator.Universe.defaultNodeWidth=70.0
edgeAppearanceCalculator.Universe.nodeSizeLocked=true
edgeAppearanceCalculator.default.defaultEdgeColor=0,0,0
edgeAppearanceCalculator.default.defaultEdgeFont=Arial,bold,12
edgeAppearanceCalculator.default.defaultEdgeFontSize=12.0
edgeAppearanceCalculator.default.defaultEdgeLabel=
edgeAppearanceCalculator.default.defaultEdgeLabelColor=0,0,0
edgeAppearanceCalculator.default.defaultEdgeLabelOpacity=255
edgeAppearanceCalculator.default.defaultEdgeLabelPosition=C,C,c,0,0
edgeAppearanceCalculator.default.defaultEdgeLineStyle=SOLID
edgeAppearanceCalculator.default.defaultEdgeLineWidth=1.0
edgeAppearanceCalculator.default.defaultEdgeOpacity=255
edgeAppearanceCalculator.default.defaultEdgeSourceArrowColor=0,0,0
edgeAppearanceCalculator.default.defaultEdgeSourceArrowOpacity=255
edgeAppearanceCalculator.default.defaultEdgeSourceArrowShape=NONE
edgeAppearanceCalculator.default.defaultEdgeTargetArrowColor=0,0,0
edgeAppearanceCalculator.default.defaultEdgeTargetArrowOpacity=255
edgeAppearanceCalculator.default.defaultEdgeTargetArrowShape=NONE
edgeAppearanceCalculator.default.defaultEdgeToolTip=
edgeAppearanceCalculator.default.defaultNodeBorderColor=0,0,0
edgeAppearanceCalculator.default.defaultNodeBorderOpacity=255
edgeAppearanceCalculator.default.defaultNodeFillColor=255,255,255
edgeAppearanceCalculator.default.defaultNodeFont=Arial,bold,12
edgeAppearanceCalculator.default.defaultNodeFontSize=12.0
edgeAppearanceCalculator.default.defaultNodeHight=30.0
edgeAppearanceCalculator.default.defaultNodeLabel=
edgeAppearanceCalculator.default.defaultNodeLabelColor=0,0,0
edgeAppearanceCalculator.default.defaultNodeLabelOpacity=255
edgeAppearanceCalculator.default.defaultNodeLabelPosition=C,C,c,0,0
edgeAppearanceCalculator.default.defaultNodeLineStyle=SOLID
edgeAppearanceCalculator.default.defaultNodeLineWidth=1.0
edgeAppearanceCalculator.default.defaultNodeOpacity=255
edgeAppearanceCalculator.default.defaultNodeShape=rect
edgeAppearanceCalculator.default.defaultNodeSize=35.0
edgeAppearanceCalculator.default.defaultNodeToolTip=
edgeAppearanceCalculator.default.defaultNodeWidth=70.0
edgeAppearanceCalculator.default.edgeColorCalculator=default-Edge Color-Discrete Mapper
edgeAppearanceCalculator.default.edgeLineWidthCalculator=default-Edge Line Width-Discrete Mapper
edgeAppearanceCalculator.default.nodeSizeLocked=false
edgeAppearanceCalculator.metagene.defaultEdgeColor=153,153,153
edgeAppearanceCalculator.metagene.defaultEdgeFont=SanSerif,plain,10
edgeAppearanceCalculator.metagene.defaultEdgeFontSize=10.0
edgeAppearanceCalculator.metagene.defaultEdgeLabel=
edgeAppearanceCalculator.metagene.defaultEdgeLabelColor=0,0,0
edgeAppearanceCalculator.metagene.defaultEdgeLabelOpacity=255
edgeAppearanceCalculator.metagene.defaultEdgeLabelPosition=C,C,c,0,0
edgeAppearanceCalculator.metagene.defaultEdgeLineStyle=SOLID
edgeAppearanceCalculator.metagene.defaultEdgeLineWidth=1.0
edgeAppearanceCalculator.metagene.defaultEdgeOpacity=255
edgeAppearanceCalculator.metagene.defaultEdgeSourceArrowColor=0,0,0
edgeAppearanceCalculator.metagene.defaultEdgeSourceArrowOpacity=255
edgeAppearanceCalculator.metagene.defaultEdgeSourceArrowShape=NONE
edgeAppearanceCalculator.metagene.defaultEdgeTargetArrowColor=0,0,0
edgeAppearanceCalculator.metagene.defaultEdgeTargetArrowOpacity=255
edgeAppearanceCalculator.metagene.defaultEdgeTargetArrowShape=NONE
edgeAppearanceCalculator.metagene.defaultEdgeToolTip=
edgeAppearanceCalculator.metagene.defaultNodeBorderColor=0,0,0
edgeAppearanceCalculator.metagene.defaultNodeBorderOpacity=255
edgeAppearanceCalculator.metagene.defaultNodeFillColor=255,255,255
edgeAppearanceCalculator.metagene.defaultNodeFont=Default,plain,12
edgeAppearanceCalculator.metagene.defaultNodeFontSize=12.0
edgeAppearanceCalculator.metagene.defaultNodeHight=30.0
edgeAppearanceCalculator.metagene.defaultNodeLabel=
edgeAppearanceCalculator.metagene.defaultNodeLabelColor=0,0,0
edgeAppearanceCalculator.metagene.defaultNodeLabelOpacity=255
edgeAppearanceCalculator.metagene.defaultNodeLabelPosition=C,C,c,0,0
edgeAppearanceCalculator.metagene.defaultNodeLineStyle=SOLID
edgeAppearanceCalculator.metagene.defaultNodeLineWidth=1.0
edgeAppearanceCalculator.metagene.defaultNodeOpacity=255
edgeAppearanceCalculator.metagene.defaultNodeShape=rect
edgeAppearanceCalculator.metagene.defaultNodeSize=35.0
edgeAppearanceCalculator.metagene.defaultNodeToolTip=
edgeAppearanceCalculator.metagene.defaultNodeWidth=70.0
edgeAppearanceCalculator.metagene.edgeColorCalculator=rock-Edge Color-Discrete Mapper
edgeAppearanceCalculator.metagene.edgeLineStyleCalculator=rock-Edge Line Style-Discrete Mapper
edgeAppearanceCalculator.metagene.edgeLineWidthCalculator=metagene-Edge Line Width-Discrete Mapper
edgeAppearanceCalculator.metagene.nodeSizeLocked=true
edgeAppearanceCalculator.rock.defaultEdgeColor=0,0,0
edgeAppearanceCalculator.rock.defaultEdgeFont=SanSerif,plain,10
edgeAppearanceCalculator.rock.defaultEdgeFontSize=10.0
edgeAppearanceCalculator.rock.defaultEdgeLabel=
edgeAppearanceCalculator.rock.defaultEdgeLabelColor=0,0,0
edgeAppearanceCalculator.rock.defaultEdgeLabelOpacity=255
edgeAppearanceCalculator.rock.defaultEdgeLabelPosition=C,C,c,0,0
edgeAppearanceCalculator.rock.defaultEdgeLineStyle=SOLID
edgeAppearanceCalculator.rock.defaultEdgeLineWidth=1.0
edgeAppearanceCalculator.rock.defaultEdgeOpacity=255
edgeAppearanceCalculator.rock.defaultEdgeSourceArrowColor=0,0,0
edgeAppearanceCalculator.rock.defaultEdgeSourceArrowOpacity=255
edgeAppearanceCalculator.rock.defaultEdgeSourceArrowShape=NONE
edgeAppearanceCalculator.rock.defaultEdgeTargetArrowColor=0,0,0
edgeAppearanceCalculator.rock.defaultEdgeTargetArrowOpacity=255
edgeAppearanceCalculator.rock.defaultEdgeTargetArrowShape=NONE
edgeAppearanceCalculator.rock.defaultEdgeToolTip=
edgeAppearanceCalculator.rock.defaultNodeBorderColor=0,0,0
edgeAppearanceCalculator.rock.defaultNodeBorderOpacity=255
edgeAppearanceCalculator.rock.defaultNodeFillColor=255,255,255
edgeAppearanceCalculator.rock.defaultNodeFont=Default,plain,12
edgeAppearanceCalculator.rock.defaultNodeFontSize=12.0
edgeAppearanceCalculator.rock.defaultNodeHight=30.0
edgeAppearanceCalculator.rock.defaultNodeLabel=
edgeAppearanceCalculator.rock.defaultNodeLabelColor=0,0,0
edgeAppearanceCalculator.rock.defaultNodeLabelOpacity=255
edgeAppearanceCalculator.rock.defaultNodeLabelPosition=C,C,c,0,0
edgeAppearanceCalculator.rock.defaultNodeLineStyle=SOLID
edgeAppearanceCalculator.rock.defaultNodeLineWidth=1.0
edgeAppearanceCalculator.rock.defaultNodeOpacity=255
edgeAppearanceCalculator.rock.defaultNodeShape=rect
edgeAppearanceCalculator.rock.defaultNodeSize=35.0
edgeAppearanceCalculator.rock.defaultNodeToolTip=
edgeAppearanceCalculator.rock.defaultNodeWidth=70.0
edgeAppearanceCalculator.rock.edgeColorCalculator=rock-Edge Color-Discrete Mapper
edgeAppearanceCalculator.rock.edgeLineStyleCalculator=rock-Edge Line Style-Discrete Mapper
edgeAppearanceCalculator.rock.edgeLineWidthCalculator=rock-Edge Line Width-Discrete Mapper
edgeAppearanceCalculator.rock.nodeSizeLocked=true
edgeColorCalculator.BasicDiscrete.mapping.controller=interaction
edgeColorCalculator.BasicDiscrete.mapping.controllerType=4
edgeColorCalculator.BasicDiscrete.mapping.map.pd=255,0,51
edgeColorCalculator.BasicDiscrete.mapping.map.pp=0,204,0
edgeColorCalculator.BasicDiscrete.mapping.type=DiscreteMapping
edgeColorCalculator.BasicDiscrete.visualPropertyType=EDGE_COLOR
edgeColorCalculator.Edge\ Color-Discrete\ Mapper.mapping.controller=interactionType
edgeColorCalculator.Edge\ Color-Discrete\ Mapper.mapping.controllerType=3
edgeColorCalculator.Edge\ Color-Discrete\ Mapper.mapping.type=DiscreteMapping
edgeColorCalculator.Edge\ Color-Discrete\ Mapper.visualPropertyType=EDGE_COLOR
edgeColorCalculator.cladist-Edge\ Color-Continuous\ Mapper.mapping.boundaryvalues=1
edgeColorCalculator.cladist-Edge\ Color-Continuous\ Mapper.mapping.bv0.domainvalue=0.0015000000000000568
edgeColorCalculator.cladist-Edge\ Color-Continuous\ Mapper.mapping.bv0.equal=255,255,255
edgeColorCalculator.cladist-Edge\ Color-Continuous\ Mapper.mapping.bv0.greater=255,255,0
edgeColorCalculator.cladist-Edge\ Color-Continuous\ Mapper.mapping.bv0.lesser=0,0,255
edgeColorCalculator.cladist-Edge\ Color-Continuous\ Mapper.mapping.controller=Pearson R
edgeColorCalculator.cladist-Edge\ Color-Continuous\ Mapper.mapping.interpolator=LinearNumberToColorInterpolator
edgeColorCalculator.cladist-Edge\ Color-Continuous\ Mapper.mapping.type=ContinuousMapping
edgeColorCalculator.cladist-Edge\ Color-Continuous\ Mapper.visualPropertyType=EDGE_COLOR
edgeColorCalculator.default-Edge\ Color-Discrete\ Mapper.mapping.controller=interactionType
edgeColorCalculator.default-Edge\ Color-Discrete\ Mapper.mapping.controllerType=3
edgeColorCalculator.default-Edge\ Color-Discrete\ Mapper.mapping.map.1=0,0,0
edgeColorCalculator.default-Edge\ Color-Discrete\ Mapper.mapping.map.2=102,204,0
edgeColorCalculator.default-Edge\ Color-Discrete\ Mapper.mapping.map.3=0,0,0
edgeColorCalculator.default-Edge\ Color-Discrete\ Mapper.mapping.map.4=153,153,0
edgeColorCalculator.default-Edge\ Color-Discrete\ Mapper.mapping.map.5=204,0,204
edgeColorCalculator.default-Edge\ Color-Discrete\ Mapper.mapping.map.6=255,51,102
edgeColorCalculator.default-Edge\ Color-Discrete\ Mapper.mapping.map.7=153,204,255
edgeColorCalculator.default-Edge\ Color-Discrete\ Mapper.mapping.map.9=255,0,0
edgeColorCalculator.default-Edge\ Color-Discrete\ Mapper.mapping.type=DiscreteMapping
edgeColorCalculator.default-Edge\ Color-Discrete\ Mapper.visualPropertyType=EDGE_COLOR
edgeColorCalculator.rock-Edge\ Color-Discrete\ Mapper.mapping.controller=interaction
edgeColorCalculator.rock-Edge\ Color-Discrete\ Mapper.mapping.controllerType=4
edgeColorCalculator.rock-Edge\ Color-Discrete\ Mapper.mapping.map.Complex=0,0,255
edgeColorCalculator.rock-Edge\ Color-Discrete\ Mapper.mapping.map.Pearson=204,204,204
edgeColorCalculator.rock-Edge\ Color-Discrete\ Mapper.mapping.map.Physical1=0,0,0
edgeColorCalculator.rock-Edge\ Color-Discrete\ Mapper.mapping.map.Physical=153,153,153
edgeColorCalculator.rock-Edge\ Color-Discrete\ Mapper.mapping.map.Transcriptional1=255,0,0
edgeColorCalculator.rock-Edge\ Color-Discrete\ Mapper.mapping.map.Transcriptional=255,102,102
edgeColorCalculator.rock-Edge\ Color-Discrete\ Mapper.mapping.type=DiscreteMapping
edgeColorCalculator.rock-Edge\ Color-Discrete\ Mapper.visualPropertyType=EDGE_COLOR
edgeFontFaceCalculator.BasicContinuous.mapping.boundaryvalues=2
edgeFontFaceCalculator.BasicContinuous.mapping.bv0.domainvalue=0.0010
edgeFontFaceCalculator.BasicContinuous.mapping.bv0.equal=Arial,bold,12
edgeFontFaceCalculator.BasicContinuous.mapping.bv0.greater=Arial,plain,11
edgeFontFaceCalculator.BasicContinuous.mapping.bv0.lesser=Arial,bold,12
edgeFontFaceCalculator.BasicContinuous.mapping.bv1.domainvalue=0.01
edgeFontFaceCalculator.BasicContinuous.mapping.bv1.equal=Arial,plain,11
edgeFontFaceCalculator.BasicContinuous.mapping.bv1.greater=Arial,italic,10
edgeFontFaceCalculator.BasicContinuous.mapping.bv1.lesser=Arial,plain,11
edgeFontFaceCalculator.BasicContinuous.mapping.controller=pvalues
edgeFontFaceCalculator.BasicContinuous.mapping.interpolator=FlatInterpolator
edgeFontFaceCalculator.BasicContinuous.mapping.type=ContinuousMapping
edgeFontFaceCalculator.BasicContinuous.visualPropertyType=EDGE_FONT_FACE
edgeFontFaceCalculator.BasicDiscrete.mapping.controller=interaction
edgeFontFaceCalculator.BasicDiscrete.mapping.controllerType=4
edgeFontFaceCalculator.BasicDiscrete.mapping.map.pd=Serif,italic,11
edgeFontFaceCalculator.BasicDiscrete.mapping.map.pp=Serif,bold,12
edgeFontFaceCalculator.BasicDiscrete.mapping.type=DiscreteMapping
edgeFontFaceCalculator.BasicDiscrete.visualPropertyType=EDGE_FONT_FACE
edgeFontSizeCalculator.BasicContinuous.mapping.boundaryvalues=2
edgeFontSizeCalculator.BasicContinuous.mapping.bv0.domainvalue=0.0010
edgeFontSizeCalculator.BasicContinuous.mapping.bv0.equal=12.0
edgeFontSizeCalculator.BasicContinuous.mapping.bv0.greater=11.0
edgeFontSizeCalculator.BasicContinuous.mapping.bv0.lesser=12.0
edgeFontSizeCalculator.BasicContinuous.mapping.bv1.domainvalue=0.01
edgeFontSizeCalculator.BasicContinuous.mapping.bv1.equal=11.0
edgeFontSizeCalculator.BasicContinuous.mapping.bv1.greater=10.0
edgeFontSizeCalculator.BasicContinuous.mapping.bv1.lesser=11.0
edgeFontSizeCalculator.BasicContinuous.mapping.controller=pvalues
edgeFontSizeCalculator.BasicContinuous.mapping.interpolator=FlatInterpolator
edgeFontSizeCalculator.BasicContinuous.mapping.type=ContinuousMapping
edgeFontSizeCalculator.BasicContinuous.visualPropertyType=EDGE_FONT_SIZE
edgeFontSizeCalculator.BasicDiscrete.mapping.controller=interaction
edgeFontSizeCalculator.BasicDiscrete.mapping.controllerType=4
edgeFontSizeCalculator.BasicDiscrete.mapping.map.pd=11.0
edgeFontSizeCalculator.BasicDiscrete.mapping.map.pp=12.0
edgeFontSizeCalculator.BasicDiscrete.mapping.type=DiscreteMapping
edgeFontSizeCalculator.BasicDiscrete.visualPropertyType=EDGE_FONT_SIZE
edgeLabelCalculator.BasicContinuous.mapping.boundaryvalues=2
edgeLabelCalculator.BasicContinuous.mapping.bv0.domainvalue=0.0010
edgeLabelCalculator.BasicContinuous.mapping.bv0.equal=good
edgeLabelCalculator.BasicContinuous.mapping.bv0.greater=ok
edgeLabelCalculator.BasicContinuous.mapping.bv0.lesser=good
edgeLabelCalculator.BasicContinuous.mapping.bv1.domainvalue=0.01
edgeLabelCalculator.BasicContinuous.mapping.bv1.equal=ok
edgeLabelCalculator.BasicContinuous.mapping.bv1.greater=poor
edgeLabelCalculator.BasicContinuous.mapping.bv1.lesser=ok
edgeLabelCalculator.BasicContinuous.mapping.controller=pvalues
edgeLabelCalculator.BasicContinuous.mapping.interpolator=FlatInterpolator
edgeLabelCalculator.BasicContinuous.mapping.type=ContinuousMapping
edgeLabelCalculator.BasicContinuous.visualPropertyType=EDGE_LABEL
edgeLabelCalculator.BasicDiscrete.mapping.controller=interaction
edgeLabelCalculator.BasicDiscrete.mapping.controllerType=4
edgeLabelCalculator.BasicDiscrete.mapping.map.pd=pd
edgeLabelCalculator.BasicDiscrete.mapping.map.pp=pp
edgeLabelCalculator.BasicDiscrete.mapping.type=DiscreteMapping
edgeLabelCalculator.BasicDiscrete.visualPropertyType=EDGE_LABEL
edgeLabelCalculator.BioPAX\ Edge\ Type\ -->\ Label\ v\ 0_2.mapping.controller=BIOPAX_EDGE_TYPE
edgeLabelCalculator.BioPAX\ Edge\ Type\ -->\ Label\ v\ 0_2.mapping.type=PassThroughMapping
edgeLabelCalculator.BioPAX\ Edge\ Type\ -->\ Label\ v\ 0_2.visualPropertyType=EDGE_LABEL
edgeLabelCalculator.EdgeLabel.mapping.controller=interaction
edgeLabelCalculator.EdgeLabel.mapping.type=PassThroughMapping
edgeLabelCalculator.EdgeLabel.visualPropertyType=EDGE_LABEL
edgeLabelCalculator.Solid-Edge\ Label-Passthrough\ Mapper.mapping.controller=interaction
edgeLabelCalculator.Solid-Edge\ Label-Passthrough\ Mapper.mapping.type=PassThroughMapping
edgeLabelCalculator.Solid-Edge\ Label-Passthrough\ Mapper.visualPropertyType=EDGE_LABEL
edgeLabelCalculator.testPassThrough.mapping.controller=label
edgeLabelCalculator.testPassThrough.mapping.type=PassThroughMapping
edgeLabelCalculator.testPassThrough.visualPropertyType=EDGE_LABEL
edgeLineStyleCalculator.Edge\ Line\ Style-Discrete\ Mapper.mapping.controller=interactionType
edgeLineStyleCalculator.Edge\ Line\ Style-Discrete\ Mapper.mapping.controllerType=3
edgeLineStyleCalculator.Edge\ Line\ Style-Discrete\ Mapper.mapping.type=DiscreteMapping
edgeLineStyleCalculator.Edge\ Line\ Style-Discrete\ Mapper.visualPropertyType=EDGE_LINE_STYLE
edgeLineStyleCalculator.Sample1-Edge\ Line\ Style-Discrete\ Mapper.mapping.controller=interaction
edgeLineStyleCalculator.Sample1-Edge\ Line\ Style-Discrete\ Mapper.mapping.controllerType=4
edgeLineStyleCalculator.Sample1-Edge\ Line\ Style-Discrete\ Mapper.mapping.map.pd=LONG_DASH
edgeLineStyleCalculator.Sample1-Edge\ Line\ Style-Discrete\ Mapper.mapping.map.pp=SOLID
edgeLineStyleCalculator.Sample1-Edge\ Line\ Style-Discrete\ Mapper.mapping.type=DiscreteMapping
edgeLineStyleCalculator.Sample1-Edge\ Line\ Style-Discrete\ Mapper.visualPropertyType=EDGE_LINE_STYLE
edgeLineStyleCalculator.cladist-Edge\ Line\ Style-Discrete\ Mapper.mapping.controller=interaction
edgeLineStyleCalculator.cladist-Edge\ Line\ Style-Discrete\ Mapper.mapping.controllerType=4
edgeLineStyleCalculator.cladist-Edge\ Line\ Style-Discrete\ Mapper.mapping.map.Complex=SOLID
edgeLineStyleCalculator.cladist-Edge\ Line\ Style-Discrete\ Mapper.mapping.map.Pearson=SOLID
edgeLineStyleCalculator.cladist-Edge\ Line\ Style-Discrete\ Mapper.mapping.map.Physical=SOLID
edgeLineStyleCalculator.cladist-Edge\ Line\ Style-Discrete\ Mapper.mapping.map.Transcriptional=LONG_DASH
edgeLineStyleCalculator.cladist-Edge\ Line\ Style-Discrete\ Mapper.mapping.type=DiscreteMapping
edgeLineStyleCalculator.cladist-Edge\ Line\ Style-Discrete\ Mapper.visualPropertyType=EDGE_LINE_STYLE
edgeLineStyleCalculator.default-Edge\ Line\ Style-Discrete\ Mapper.mapping.controller=interactionType
edgeLineStyleCalculator.default-Edge\ Line\ Style-Discrete\ Mapper.mapping.controllerType=3
edgeLineStyleCalculator.default-Edge\ Line\ Style-Discrete\ Mapper.mapping.map.1=SOLID
edgeLineStyleCalculator.default-Edge\ Line\ Style-Discrete\ Mapper.mapping.map.2=SOLID
edgeLineStyleCalculator.default-Edge\ Line\ Style-Discrete\ Mapper.mapping.map.3=LONG_DASH
edgeLineStyleCalculator.default-Edge\ Line\ Style-Discrete\ Mapper.mapping.map.4=SOLID
edgeLineStyleCalculator.default-Edge\ Line\ Style-Discrete\ Mapper.mapping.map.5=SOLID
edgeLineStyleCalculator.default-Edge\ Line\ Style-Discrete\ Mapper.mapping.map.6=SOLID
edgeLineStyleCalculator.default-Edge\ Line\ Style-Discrete\ Mapper.mapping.map.7=SOLID
edgeLineStyleCalculator.default-Edge\ Line\ Style-Discrete\ Mapper.mapping.type=DiscreteMapping
edgeLineStyleCalculator.default-Edge\ Line\ Style-Discrete\ Mapper.visualPropertyType=EDGE_LINE_STYLE
edgeLineStyleCalculator.rock-Edge\ Line\ Style-Discrete\ Mapper.mapping.controller=interaction
edgeLineStyleCalculator.rock-Edge\ Line\ Style-Discrete\ Mapper.mapping.controllerType=4
edgeLineStyleCalculator.rock-Edge\ Line\ Style-Discrete\ Mapper.mapping.map.Complex=SOLID
edgeLineStyleCalculator.rock-Edge\ Line\ Style-Discrete\ Mapper.mapping.map.Pearson=SOLID
edgeLineStyleCalculator.rock-Edge\ Line\ Style-Discrete\ Mapper.mapping.map.Physical=SOLID
edgeLineStyleCalculator.rock-Edge\ Line\ Style-Discrete\ Mapper.mapping.map.Transcriptional=SOLID
edgeLineStyleCalculator.rock-Edge\ Line\ Style-Discrete\ Mapper.mapping.type=DiscreteMapping
edgeLineStyleCalculator.rock-Edge\ Line\ Style-Discrete\ Mapper.visualPropertyType=EDGE_LINE_STYLE
edgeLineWidthCalculator.Edge\ Line\ Width-Discrete\ Mapper.mapping.controller=interactionType
edgeLineWidthCalculator.Edge\ Line\ Width-Discrete\ Mapper.mapping.controllerType=3
edgeLineWidthCalculator.Edge\ Line\ Width-Discrete\ Mapper.mapping.type=DiscreteMapping
edgeLineWidthCalculator.Edge\ Line\ Width-Discrete\ Mapper.visualPropertyType=EDGE_LINE_WIDTH
edgeLineWidthCalculator.cladist-Edge\ Line\ Width-Continuous\ Mapper.mapping.boundaryvalues=2
edgeLineWidthCalculator.cladist-Edge\ Line\ Width-Continuous\ Mapper.mapping.bv0.domainvalue=-0.399999985218048
edgeLineWidthCalculator.cladist-Edge\ Line\ Width-Continuous\ Mapper.mapping.bv0.equal=0.0
edgeLineWidthCalculator.cladist-Edge\ Line\ Width-Continuous\ Mapper.mapping.bv0.greater=0.0
edgeLineWidthCalculator.cladist-Edge\ Line\ Width-Continuous\ Mapper.mapping.bv0.lesser=5.0
edgeLineWidthCalculator.cladist-Edge\ Line\ Width-Continuous\ Mapper.mapping.bv1.domainvalue=0.4000000316739083
edgeLineWidthCalculator.cladist-Edge\ Line\ Width-Continuous\ Mapper.mapping.bv1.equal=0.0
edgeLineWidthCalculator.cladist-Edge\ Line\ Width-Continuous\ Mapper.mapping.bv1.greater=5.0
edgeLineWidthCalculator.cladist-Edge\ Line\ Width-Continuous\ Mapper.mapping.bv1.lesser=0.0
edgeLineWidthCalculator.cladist-Edge\ Line\ Width-Continuous\ Mapper.mapping.controller=Pearson R
edgeLineWidthCalculator.cladist-Edge\ Line\ Width-Continuous\ Mapper.mapping.interpolator=LinearNumberToNumberInterpolator
edgeLineWidthCalculator.cladist-Edge\ Line\ Width-Continuous\ Mapper.mapping.type=ContinuousMapping
edgeLineWidthCalculator.cladist-Edge\ Line\ Width-Continuous\ Mapper.visualPropertyType=EDGE_LINE_WIDTH
edgeLineWidthCalculator.default-Edge\ Line\ Width-Discrete\ Mapper.mapping.controller=interactionType
edgeLineWidthCalculator.default-Edge\ Line\ Width-Discrete\ Mapper.mapping.controllerType=3
edgeLineWidthCalculator.default-Edge\ Line\ Width-Discrete\ Mapper.mapping.map.1=2.0
edgeLineWidthCalculator.default-Edge\ Line\ Width-Discrete\ Mapper.mapping.map.2=2.0
edgeLineWidthCalculator.default-Edge\ Line\ Width-Discrete\ Mapper.mapping.map.3=2.0
edgeLineWidthCalculator.default-Edge\ Line\ Width-Discrete\ Mapper.mapping.map.4=2.0
edgeLineWidthCalculator.default-Edge\ Line\ Width-Discrete\ Mapper.mapping.map.5=2.0
edgeLineWidthCalculator.default-Edge\ Line\ Width-Discrete\ Mapper.mapping.map.6=4.0
edgeLineWidthCalculator.default-Edge\ Line\ Width-Discrete\ Mapper.mapping.map.7=3.0
edgeLineWidthCalculator.default-Edge\ Line\ Width-Discrete\ Mapper.mapping.map.9=4.0
edgeLineWidthCalculator.default-Edge\ Line\ Width-Discrete\ Mapper.mapping.type=DiscreteMapping
edgeLineWidthCalculator.default-Edge\ Line\ Width-Discrete\ Mapper.visualPropertyType=EDGE_LINE_WIDTH
edgeLineWidthCalculator.metagene-Edge\ Line\ Width-Discrete\ Mapper.mapping.controller=interaction
edgeLineWidthCalculator.metagene-Edge\ Line\ Width-Discrete\ Mapper.mapping.controllerType=4
edgeLineWidthCalculator.metagene-Edge\ Line\ Width-Discrete\ Mapper.mapping.map.Complex=1.0
edgeLineWidthCalculator.metagene-Edge\ Line\ Width-Discrete\ Mapper.mapping.map.Physical1=4.0
edgeLineWidthCalculator.metagene-Edge\ Line\ Width-Discrete\ Mapper.mapping.map.Physical=1.0
edgeLineWidthCalculator.metagene-Edge\ Line\ Width-Discrete\ Mapper.mapping.map.Transcriptional1=4.0
edgeLineWidthCalculator.metagene-Edge\ Line\ Width-Discrete\ Mapper.mapping.map.Transcriptional=1.0
edgeLineWidthCalculator.metagene-Edge\ Line\ Width-Discrete\ Mapper.mapping.type=DiscreteMapping
edgeLineWidthCalculator.metagene-Edge\ Line\ Width-Discrete\ Mapper.visualPropertyType=EDGE_LINE_WIDTH
edgeLineWidthCalculator.rock-Edge\ Line\ Width-Discrete\ Mapper.mapping.controller=interaction
edgeLineWidthCalculator.rock-Edge\ Line\ Width-Discrete\ Mapper.mapping.controllerType=4
edgeLineWidthCalculator.rock-Edge\ Line\ Width-Discrete\ Mapper.mapping.map.Complex=2.0
edgeLineWidthCalculator.rock-Edge\ Line\ Width-Discrete\ Mapper.mapping.map.Pearson=1.0
edgeLineWidthCalculator.rock-Edge\ Line\ Width-Discrete\ Mapper.mapping.map.Physical=2.0
edgeLineWidthCalculator.rock-Edge\ Line\ Width-Discrete\ Mapper.mapping.map.Transcriptional=2.0
edgeLineWidthCalculator.rock-Edge\ Line\ Width-Discrete\ Mapper.mapping.type=DiscreteMapping
edgeLineWidthCalculator.rock-Edge\ Line\ Width-Discrete\ Mapper.visualPropertyType=EDGE_LINE_WIDTH
edgeSourceArrowCalculator.BasicContinuous.mapping.boundaryvalues=2
edgeSourceArrowCalculator.BasicContinuous.mapping.bv0.domainvalue=0.0010
edgeSourceArrowCalculator.BasicContinuous.mapping.bv0.equal=NONE
edgeSourceArrowCalculator.BasicContinuous.mapping.bv0.greater=NONE
edgeSourceArrowCalculator.BasicContinuous.mapping.bv0.lesser=NONE
edgeSourceArrowCalculator.BasicContinuous.mapping.bv1.domainvalue=0.01
edgeSourceArrowCalculator.BasicContinuous.mapping.bv1.equal=NONE
edgeSourceArrowCalculator.BasicContinuous.mapping.bv1.greater=NONE
edgeSourceArrowCalculator.BasicContinuous.mapping.bv1.lesser=NONE
edgeSourceArrowCalculator.BasicContinuous.mapping.controller=pvalues
edgeSourceArrowCalculator.BasicContinuous.mapping.interpolator=FlatInterpolator
edgeSourceArrowCalculator.BasicContinuous.mapping.type=ContinuousMapping
edgeSourceArrowCalculator.BasicContinuous.visualPropertyType=EDGE_SRCARROW
edgeSourceArrowCalculator.BasicDiscrete.mapping.controller=interaction
edgeSourceArrowCalculator.BasicDiscrete.mapping.controllerType=4
edgeSourceArrowCalculator.BasicDiscrete.mapping.map.pd=NONE
edgeSourceArrowCalculator.BasicDiscrete.mapping.map.pp=NONE
edgeSourceArrowCalculator.BasicDiscrete.mapping.type=DiscreteMapping
edgeSourceArrowCalculator.BasicDiscrete.visualPropertyType=EDGE_SRCARROW
edgeSourceArrowCalculator.BioPAX\ Target\ Arrows\ v\ 0_2.mapping.controller=BIOPAX_EDGE_TYPE
edgeSourceArrowCalculator.BioPAX\ Target\ Arrows\ v\ 0_2.mapping.controllerType=-1
edgeSourceArrowCalculator.BioPAX\ Target\ Arrows\ v\ 0_2.mapping.map.ACTIVATION-ALLOSTERIC=COLOR_DELTA
edgeSourceArrowCalculator.BioPAX\ Target\ Arrows\ v\ 0_2.mapping.map.ACTIVATION-NONALLOSTERIC=COLOR_DELTA
edgeSourceArrowCalculator.BioPAX\ Target\ Arrows\ v\ 0_2.mapping.map.ACTIVATION-UNKMECH=COLOR_DELTA
edgeSourceArrowCalculator.BioPAX\ Target\ Arrows\ v\ 0_2.mapping.map.ACTIVATION=COLOR_DELTA
edgeSourceArrowCalculator.BioPAX\ Target\ Arrows\ v\ 0_2.mapping.map.COFACTOR=COLOR_DELTA
edgeSourceArrowCalculator.BioPAX\ Target\ Arrows\ v\ 0_2.mapping.map.CONTAINS=COLOR_CIRCLE
edgeSourceArrowCalculator.BioPAX\ Target\ Arrows\ v\ 0_2.mapping.map.CONTROLLED=COLOR_DELTA
edgeSourceArrowCalculator.BioPAX\ Target\ Arrows\ v\ 0_2.mapping.map.CONTROLLER=COLOR_DELTA
edgeSourceArrowCalculator.BioPAX\ Target\ Arrows\ v\ 0_2.mapping.map.INHIBITION-ALLOSTERIC=COLOR_T
edgeSourceArrowCalculator.BioPAX\ Target\ Arrows\ v\ 0_2.mapping.map.INHIBITION-COMPETITIVE=COLOR_T
edgeSourceArrowCalculator.BioPAX\ Target\ Arrows\ v\ 0_2.mapping.map.INHIBITION-IRREVERSIBLE=COLOR_T
edgeSourceArrowCalculator.BioPAX\ Target\ Arrows\ v\ 0_2.mapping.map.INHIBITION-NONCOMPETITIVE=COLOR_T
edgeSourceArrowCalculator.BioPAX\ Target\ Arrows\ v\ 0_2.mapping.map.INHIBITION-OTHER=COLOR_T
edgeSourceArrowCalculator.BioPAX\ Target\ Arrows\ v\ 0_2.mapping.map.INHIBITION-UNCOMPETITIVE=COLOR_T
edgeSourceArrowCalculator.BioPAX\ Target\ Arrows\ v\ 0_2.mapping.map.INHIBITION-UNKMECH=COLOR_T
edgeSourceArrowCalculator.BioPAX\ Target\ Arrows\ v\ 0_2.mapping.map.INHIBITION=COLOR_T
edgeSourceArrowCalculator.BioPAX\ Target\ Arrows\ v\ 0_2.mapping.map.LEFT=COLOR_DELTA
edgeSourceArrowCalculator.BioPAX\ Target\ Arrows\ v\ 0_2.mapping.map.PARTICIPANT=COLOR_DELTA
edgeSourceArrowCalculator.BioPAX\ Target\ Arrows\ v\ 0_2.mapping.map.RIGHT=COLOR_DELTA
edgeSourceArrowCalculator.BioPAX\ Target\ Arrows\ v\ 0_2.mapping.type=DiscreteMapping
edgeSourceArrowCalculator.BioPAX\ Target\ Arrows\ v\ 0_2.visualPropertyType=EDGE_SRCARROW
edgeTargetArrowCalculator.BasicContinuous.mapping.boundaryvalues=2
edgeTargetArrowCalculator.BasicContinuous.mapping.bv0.domainvalue=0.0010
edgeTargetArrowCalculator.BasicContinuous.mapping.bv0.equal=NONE
edgeTargetArrowCalculator.BasicContinuous.mapping.bv0.greater=NONE
edgeTargetArrowCalculator.BasicContinuous.mapping.bv0.lesser=NONE
edgeTargetArrowCalculator.BasicContinuous.mapping.bv1.domainvalue=0.01
edgeTargetArrowCalculator.BasicContinuous.mapping.bv1.equal=NONE
edgeTargetArrowCalculator.BasicContinuous.mapping.bv1.greater=NONE
edgeTargetArrowCalculator.BasicContinuous.mapping.bv1.lesser=NONE
edgeTargetArrowCalculator.BasicContinuous.mapping.controller=pvalues
edgeTargetArrowCalculator.BasicContinuous.mapping.interpolator=FlatInterpolator
edgeTargetArrowCalculator.BasicContinuous.mapping.type=ContinuousMapping
edgeTargetArrowCalculator.BasicContinuous.visualPropertyType=EDGE_TGTARROW
edgeTargetArrowCalculator.BasicDiscrete.mapping.controller=interaction
edgeTargetArrowCalculator.BasicDiscrete.mapping.controllerType=4
edgeTargetArrowCalculator.BasicDiscrete.mapping.map.pd=NONE
edgeTargetArrowCalculator.BasicDiscrete.mapping.map.pp=NONE
edgeTargetArrowCalculator.BasicDiscrete.mapping.type=DiscreteMapping
edgeTargetArrowCalculator.BasicDiscrete.visualPropertyType=EDGE_TGTARROW
edgeTargetArrowCalculator.BioPAX\ Target\ Arrows\ v\ 0_2.mapping.controller=BIOPAX_EDGE_TYPE
edgeTargetArrowCalculator.BioPAX\ Target\ Arrows\ v\ 0_2.mapping.controllerType=-1
edgeTargetArrowCalculator.BioPAX\ Target\ Arrows\ v\ 0_2.mapping.map.ACTIVATION-ALLOSTERIC=COLOR_DELTA
edgeTargetArrowCalculator.BioPAX\ Target\ Arrows\ v\ 0_2.mapping.map.ACTIVATION-NONALLOSTERIC=COLOR_DELTA
edgeTargetArrowCalculator.BioPAX\ Target\ Arrows\ v\ 0_2.mapping.map.ACTIVATION-UNKMECH=COLOR_DELTA
edgeTargetArrowCalculator.BioPAX\ Target\ Arrows\ v\ 0_2.mapping.map.ACTIVATION=COLOR_DELTA
edgeTargetArrowCalculator.BioPAX\ Target\ Arrows\ v\ 0_2.mapping.map.COFACTOR=COLOR_DELTA
edgeTargetArrowCalculator.BioPAX\ Target\ Arrows\ v\ 0_2.mapping.map.CONTAINS=COLOR_CIRCLE
edgeTargetArrowCalculator.BioPAX\ Target\ Arrows\ v\ 0_2.mapping.map.CONTROLLED=COLOR_DELTA
edgeTargetArrowCalculator.BioPAX\ Target\ Arrows\ v\ 0_2.mapping.map.CONTROLLER=COLOR_DELTA
edgeTargetArrowCalculator.BioPAX\ Target\ Arrows\ v\ 0_2.mapping.map.INHIBITION-ALLOSTERIC=COLOR_T
edgeTargetArrowCalculator.BioPAX\ Target\ Arrows\ v\ 0_2.mapping.map.INHIBITION-COMPETITIVE=COLOR_T
edgeTargetArrowCalculator.BioPAX\ Target\ Arrows\ v\ 0_2.mapping.map.INHIBITION-IRREVERSIBLE=COLOR_T
edgeTargetArrowCalculator.BioPAX\ Target\ Arrows\ v\ 0_2.mapping.map.INHIBITION-NONCOMPETITIVE=COLOR_T
edgeTargetArrowCalculator.BioPAX\ Target\ Arrows\ v\ 0_2.mapping.map.INHIBITION-OTHER=COLOR_T
edgeTargetArrowCalculator.BioPAX\ Target\ Arrows\ v\ 0_2.mapping.map.INHIBITION-UNCOMPETITIVE=COLOR_T
edgeTargetArrowCalculator.BioPAX\ Target\ Arrows\ v\ 0_2.mapping.map.INHIBITION-UNKMECH=COLOR_T
edgeTargetArrowCalculator.BioPAX\ Target\ Arrows\ v\ 0_2.mapping.map.INHIBITION=COLOR_T
edgeTargetArrowCalculator.BioPAX\ Target\ Arrows\ v\ 0_2.mapping.map.LEFT=COLOR_DELTA
edgeTargetArrowCalculator.BioPAX\ Target\ Arrows\ v\ 0_2.mapping.map.PARTICIPANT=COLOR_DELTA
edgeTargetArrowCalculator.BioPAX\ Target\ Arrows\ v\ 0_2.mapping.map.RIGHT=COLOR_DELTA
edgeTargetArrowCalculator.BioPAX\ Target\ Arrows\ v\ 0_2.mapping.type=DiscreteMapping
edgeTargetArrowCalculator.BioPAX\ Target\ Arrows\ v\ 0_2.visualPropertyType=EDGE_TGTARROW
edgeTooltipCalculator.BasicContinuous.mapping.boundaryvalues=2
edgeTooltipCalculator.BasicContinuous.mapping.bv0.domainvalue=0.0010
edgeTooltipCalculator.BasicContinuous.mapping.bv0.equal=smallest
edgeTooltipCalculator.BasicContinuous.mapping.bv0.greater=small
edgeTooltipCalculator.BasicContinuous.mapping.bv0.lesser=smallest
edgeTooltipCalculator.BasicContinuous.mapping.bv1.domainvalue=0.01
edgeTooltipCalculator.BasicContinuous.mapping.bv1.equal=small
edgeTooltipCalculator.BasicContinuous.mapping.bv1.greater=large
edgeTooltipCalculator.BasicContinuous.mapping.bv1.lesser=small
edgeTooltipCalculator.BasicContinuous.mapping.controller=pvalues
edgeTooltipCalculator.BasicContinuous.mapping.interpolator=FlatInterpolator
edgeTooltipCalculator.BasicContinuous.mapping.type=ContinuousMapping
edgeTooltipCalculator.BasicContinuous.visualPropertyType=EDGE_TOOLTIP
edgeTooltipCalculator.BasicDiscrete.mapping.controller=interaction
edgeTooltipCalculator.BasicDiscrete.mapping.controllerType=4
edgeTooltipCalculator.BasicDiscrete.mapping.map.pd=pd Tip
edgeTooltipCalculator.BasicDiscrete.mapping.map.pp=pp Tip
edgeTooltipCalculator.BasicDiscrete.mapping.type=DiscreteMapping
edgeTooltipCalculator.BasicDiscrete.visualPropertyType=EDGE_TOOLTIP
globalAppearanceCalculator.BioPAX\ v\ 0_2.defaultBackgroundColor=255,255,255
globalAppearanceCalculator.BioPAX\ v\ 0_2.defaultEdgeReverseSelectionColor=0,255,0
globalAppearanceCalculator.BioPAX\ v\ 0_2.defaultEdgeSelectionColor=255,0,0
globalAppearanceCalculator.BioPAX\ v\ 0_2.defaultNodeReverseSelectionColor=0,255,0
globalAppearanceCalculator.BioPAX\ v\ 0_2.defaultNodeSelectionColor=255,255,0
globalAppearanceCalculator.BioPAX\ v\ 0_2.defaultSloppySelectionColor=128,128,128
globalAppearanceCalculator.Sample1.defaultBackgroundColor=255,255,255
globalAppearanceCalculator.Sample1.defaultEdgeReverseSelectionColor=0,255,0
globalAppearanceCalculator.Sample1.defaultEdgeSelectionColor=255,0,0
globalAppearanceCalculator.Sample1.defaultNodeReverseSelectionColor=0,255,0
globalAppearanceCalculator.Sample1.defaultNodeSelectionColor=255,255,0
globalAppearanceCalculator.Sample1.defaultSloppySelectionColor=128,128,128
globalAppearanceCalculator.Sample2.defaultBackgroundColor=255,255,255
globalAppearanceCalculator.Sample2.defaultEdgeReverseSelectionColor=0,255,0
globalAppearanceCalculator.Sample2.defaultEdgeSelectionColor=255,0,0
globalAppearanceCalculator.Sample2.defaultNodeReverseSelectionColor=0,255,0
globalAppearanceCalculator.Sample2.defaultNodeSelectionColor=255,255,0
globalAppearanceCalculator.Sample2.defaultSloppySelectionColor=128,128,128
globalAppearanceCalculator.Solid.defaultBackgroundColor=255,255,255
globalAppearanceCalculator.Solid.defaultEdgeReverseSelectionColor=0,255,0
globalAppearanceCalculator.Solid.defaultEdgeSelectionColor=255,0,0
globalAppearanceCalculator.Solid.defaultNodeReverseSelectionColor=0,255,0
globalAppearanceCalculator.Solid.defaultNodeSelectionColor=255,255,0
globalAppearanceCalculator.Solid.defaultSloppySelectionColor=128,128,128
globalAppearanceCalculator.Universe.defaultBackgroundColor=0,0,0
globalAppearanceCalculator.Universe.defaultEdgeReverseSelectionColor=0,255,0
globalAppearanceCalculator.Universe.defaultEdgeSelectionColor=255,0,0
globalAppearanceCalculator.Universe.defaultNodeReverseSelectionColor=0,255,0
globalAppearanceCalculator.Universe.defaultNodeSelectionColor=255,255,0
globalAppearanceCalculator.Universe.defaultSloppySelectionColor=128,128,128
globalAppearanceCalculator.default.defaultBackgroundColor=255,255,255
globalAppearanceCalculator.default.defaultEdgeReverseSelectionColor=0,255,0
globalAppearanceCalculator.default.defaultEdgeSelectionColor=0,255,0
globalAppearanceCalculator.default.defaultNodeReverseSelectionColor=0,255,0
globalAppearanceCalculator.default.defaultNodeSelectionColor=0,255,0
globalAppearanceCalculator.default.defaultSloppySelectionColor=128,128,128
globalAppearanceCalculator.metagene.defaultBackgroundColor=255,255,255
globalAppearanceCalculator.metagene.defaultEdgeReverseSelectionColor=0,255,0
globalAppearanceCalculator.metagene.defaultEdgeSelectionColor=204,204,255
globalAppearanceCalculator.metagene.defaultNodeReverseSelectionColor=0,255,0
globalAppearanceCalculator.metagene.defaultNodeSelectionColor=204,204,255
globalAppearanceCalculator.metagene.defaultSloppySelectionColor=128,128,128
globalAppearanceCalculator.rock.defaultBackgroundColor=255,255,255
globalAppearanceCalculator.rock.defaultEdgeReverseSelectionColor=0,255,0
globalAppearanceCalculator.rock.defaultEdgeSelectionColor=204,204,255
globalAppearanceCalculator.rock.defaultNodeReverseSelectionColor=0,255,0
globalAppearanceCalculator.rock.defaultNodeSelectionColor=204,204,255
globalAppearanceCalculator.rock.defaultSloppySelectionColor=128,128,128
nodeAppearanceCalculator.BioPAX\ v\ 0_2.defaultEdgeColor=0,0,0
nodeAppearanceCalculator.BioPAX\ v\ 0_2.defaultEdgeFont=SanSerif,plain,10
nodeAppearanceCalculator.BioPAX\ v\ 0_2.defaultEdgeFontSize=10.0
nodeAppearanceCalculator.BioPAX\ v\ 0_2.defaultEdgeLabel=
nodeAppearanceCalculator.BioPAX\ v\ 0_2.defaultEdgeLabelColor=0,0,0
nodeAppearanceCalculator.BioPAX\ v\ 0_2.defaultEdgeLabelOpacity=255
nodeAppearanceCalculator.BioPAX\ v\ 0_2.defaultEdgeLabelPosition=C,C,c,0,0
nodeAppearanceCalculator.BioPAX\ v\ 0_2.defaultEdgeLineStyle=SOLID
nodeAppearanceCalculator.BioPAX\ v\ 0_2.defaultEdgeLineWidth=1.0
nodeAppearanceCalculator.BioPAX\ v\ 0_2.defaultEdgeOpacity=255
nodeAppearanceCalculator.BioPAX\ v\ 0_2.defaultEdgeSourceArrowColor=0,0,0
nodeAppearanceCalculator.BioPAX\ v\ 0_2.defaultEdgeSourceArrowOpacity=255
nodeAppearanceCalculator.BioPAX\ v\ 0_2.defaultEdgeSourceArrowShape=NONE
nodeAppearanceCalculator.BioPAX\ v\ 0_2.defaultEdgeTargetArrowColor=0,0,0
nodeAppearanceCalculator.BioPAX\ v\ 0_2.defaultEdgeTargetArrowOpacity=255
nodeAppearanceCalculator.BioPAX\ v\ 0_2.defaultEdgeTargetArrowShape=NONE
nodeAppearanceCalculator.BioPAX\ v\ 0_2.defaultEdgeToolTip=
nodeAppearanceCalculator.BioPAX\ v\ 0_2.defaultNodeBorderColor=0,0,0
nodeAppearanceCalculator.BioPAX\ v\ 0_2.defaultNodeBorderOpacity=255
nodeAppearanceCalculator.BioPAX\ v\ 0_2.defaultNodeFillColor=255,255,255
nodeAppearanceCalculator.BioPAX\ v\ 0_2.defaultNodeFont=Default,plain,12
nodeAppearanceCalculator.BioPAX\ v\ 0_2.defaultNodeFontSize=12.0
nodeAppearanceCalculator.BioPAX\ v\ 0_2.defaultNodeHight=30.0
nodeAppearanceCalculator.BioPAX\ v\ 0_2.defaultNodeLabel=
nodeAppearanceCalculator.BioPAX\ v\ 0_2.defaultNodeLabelColor=0,0,0
nodeAppearanceCalculator.BioPAX\ v\ 0_2.defaultNodeLabelOpacity=255
nodeAppearanceCalculator.BioPAX\ v\ 0_2.defaultNodeLabelPosition=C,C,c,0,0
nodeAppearanceCalculator.BioPAX\ v\ 0_2.defaultNodeLineStyle=SOLID
nodeAppearanceCalculator.BioPAX\ v\ 0_2.defaultNodeLineWidth=1.0
nodeAppearanceCalculator.BioPAX\ v\ 0_2.defaultNodeOpacity=255
nodeAppearanceCalculator.BioPAX\ v\ 0_2.defaultNodeShape=rect
nodeAppearanceCalculator.BioPAX\ v\ 0_2.defaultNodeSize=35.0
nodeAppearanceCalculator.BioPAX\ v\ 0_2.defaultNodeToolTip=
nodeAppearanceCalculator.BioPAX\ v\ 0_2.defaultNodeWidth=70.0
nodeAppearanceCalculator.BioPAX\ v\ 0_2.nodeLabelCalculator=BioPAX Node Name --> Label v 0_2
nodeAppearanceCalculator.BioPAX\ v\ 0_2.nodeShapeCalculator=BioPAX Node Type --> Shape v 0_2
nodeAppearanceCalculator.BioPAX\ v\ 0_2.nodeSizeLocked=true
nodeAppearanceCalculator.Sample1.defaultEdgeColor=0,0,0
nodeAppearanceCalculator.Sample1.defaultEdgeFont=SanSerif,plain,10
nodeAppearanceCalculator.Sample1.defaultEdgeFontSize=10.0
nodeAppearanceCalculator.Sample1.defaultEdgeLabel=
nodeAppearanceCalculator.Sample1.defaultEdgeLabelColor=0,0,0
nodeAppearanceCalculator.Sample1.defaultEdgeLabelOpacity=255
nodeAppearanceCalculator.Sample1.defaultEdgeLabelPosition=C,C,c,0,0
nodeAppearanceCalculator.Sample1.defaultEdgeLineStyle=SOLID
nodeAppearanceCalculator.Sample1.defaultEdgeLineWidth=1.0
nodeAppearanceCalculator.Sample1.defaultEdgeOpacity=255
nodeAppearanceCalculator.Sample1.defaultEdgeSourceArrowColor=0,0,0
nodeAppearanceCalculator.Sample1.defaultEdgeSourceArrowOpacity=255
nodeAppearanceCalculator.Sample1.defaultEdgeSourceArrowShape=NONE
nodeAppearanceCalculator.Sample1.defaultEdgeTargetArrowColor=0,0,0
nodeAppearanceCalculator.Sample1.defaultEdgeTargetArrowOpacity=255
nodeAppearanceCalculator.Sample1.defaultEdgeTargetArrowShape=NONE
nodeAppearanceCalculator.Sample1.defaultEdgeToolTip=
nodeAppearanceCalculator.Sample1.defaultNodeBorderColor=0,0,0
nodeAppearanceCalculator.Sample1.defaultNodeBorderOpacity=255
nodeAppearanceCalculator.Sample1.defaultNodeFillColor=204,204,255
nodeAppearanceCalculator.Sample1.defaultNodeFont=Default,plain,12
nodeAppearanceCalculator.Sample1.defaultNodeFontSize=12.0
nodeAppearanceCalculator.Sample1.defaultNodeHight=30.0
nodeAppearanceCalculator.Sample1.defaultNodeLabel=
nodeAppearanceCalculator.Sample1.defaultNodeLabelColor=0,0,0
nodeAppearanceCalculator.Sample1.defaultNodeLabelOpacity=255
nodeAppearanceCalculator.Sample1.defaultNodeLabelPosition=C,C,c,0,0
nodeAppearanceCalculator.Sample1.defaultNodeLineStyle=SOLID
nodeAppearanceCalculator.Sample1.defaultNodeLineWidth=1.0
nodeAppearanceCalculator.Sample1.defaultNodeOpacity=255
nodeAppearanceCalculator.Sample1.defaultNodeShape=ellipse
nodeAppearanceCalculator.Sample1.defaultNodeSize=35.0
nodeAppearanceCalculator.Sample1.defaultNodeToolTip=
nodeAppearanceCalculator.Sample1.defaultNodeWidth=70.0
nodeAppearanceCalculator.Sample1.nodeLabelCalculator=NodeLabel
nodeAppearanceCalculator.Sample1.nodeSizeLocked=true
nodeAppearanceCalculator.Sample2.defaultEdgeColor=0,0,0
nodeAppearanceCalculator.Sample2.defaultEdgeFont=SanSerif,plain,10
nodeAppearanceCalculator.Sample2.defaultEdgeFontSize=10.0
nodeAppearanceCalculator.Sample2.defaultEdgeLabel=
nodeAppearanceCalculator.Sample2.defaultEdgeLabelColor=0,0,0
nodeAppearanceCalculator.Sample2.defaultEdgeLabelOpacity=255
nodeAppearanceCalculator.Sample2.defaultEdgeLabelPosition=C,C,c,0,0
nodeAppearanceCalculator.Sample2.defaultEdgeLineStyle=SOLID
nodeAppearanceCalculator.Sample2.defaultEdgeLineWidth=1.0
nodeAppearanceCalculator.Sample2.defaultEdgeOpacity=255
nodeAppearanceCalculator.Sample2.defaultEdgeSourceArrowColor=0,0,0
nodeAppearanceCalculator.Sample2.defaultEdgeSourceArrowOpacity=255
nodeAppearanceCalculator.Sample2.defaultEdgeSourceArrowShape=NONE
nodeAppearanceCalculator.Sample2.defaultEdgeTargetArrowColor=0,0,0
nodeAppearanceCalculator.Sample2.defaultEdgeTargetArrowOpacity=255
nodeAppearanceCalculator.Sample2.defaultEdgeTargetArrowShape=NONE
nodeAppearanceCalculator.Sample2.defaultEdgeToolTip=
nodeAppearanceCalculator.Sample2.defaultNodeBorderColor=0,0,0
nodeAppearanceCalculator.Sample2.defaultNodeBorderOpacity=255
nodeAppearanceCalculator.Sample2.defaultNodeFillColor=255,255,255
nodeAppearanceCalculator.Sample2.defaultNodeFont=Default,plain,12
nodeAppearanceCalculator.Sample2.defaultNodeFontSize=12.0
nodeAppearanceCalculator.Sample2.defaultNodeHight=30.0
nodeAppearanceCalculator.Sample2.defaultNodeLabel=
nodeAppearanceCalculator.Sample2.defaultNodeLabelColor=0,0,0
nodeAppearanceCalculator.Sample2.defaultNodeLabelOpacity=255
nodeAppearanceCalculator.Sample2.defaultNodeLabelPosition=C,C,c,0,0
nodeAppearanceCalculator.Sample2.defaultNodeLineStyle=SOLID
nodeAppearanceCalculator.Sample2.defaultNodeLineWidth=1.0
nodeAppearanceCalculator.Sample2.defaultNodeOpacity=255
nodeAppearanceCalculator.Sample2.defaultNodeShape=ellipse
nodeAppearanceCalculator.Sample2.defaultNodeSize=35.0
nodeAppearanceCalculator.Sample2.defaultNodeToolTip=
nodeAppearanceCalculator.Sample2.defaultNodeWidth=70.0
nodeAppearanceCalculator.Sample2.nodeLabelCalculator=NodeLabel
nodeAppearanceCalculator.Sample2.nodeSizeLocked=true
nodeAppearanceCalculator.Solid.defaultEdgeColor=0,0,0
nodeAppearanceCalculator.Solid.defaultEdgeFont=SanSerif,plain,10
nodeAppearanceCalculator.Solid.defaultEdgeFontSize=10.0
nodeAppearanceCalculator.Solid.defaultEdgeLabel=
nodeAppearanceCalculator.Solid.defaultEdgeLabelColor=0,0,0
nodeAppearanceCalculator.Solid.defaultEdgeLabelOpacity=255
nodeAppearanceCalculator.Solid.defaultEdgeLabelPosition=C,C,c,0,0
nodeAppearanceCalculator.Solid.defaultEdgeLineStyle=SOLID
nodeAppearanceCalculator.Solid.defaultEdgeLineWidth=1.0
nodeAppearanceCalculator.Solid.defaultEdgeOpacity=255
nodeAppearanceCalculator.Solid.defaultEdgeSourceArrowColor=0,0,0
nodeAppearanceCalculator.Solid.defaultEdgeSourceArrowOpacity=255
nodeAppearanceCalculator.Solid.defaultEdgeSourceArrowShape=NONE
nodeAppearanceCalculator.Solid.defaultEdgeTargetArrowColor=0,0,0
nodeAppearanceCalculator.Solid.defaultEdgeTargetArrowOpacity=255
nodeAppearanceCalculator.Solid.defaultEdgeTargetArrowShape=NONE
nodeAppearanceCalculator.Solid.defaultEdgeToolTip=
nodeAppearanceCalculator.Solid.defaultNodeBorderColor=0,0,0
nodeAppearanceCalculator.Solid.defaultNodeBorderOpacity=255
nodeAppearanceCalculator.Solid.defaultNodeFillColor=102,102,102
nodeAppearanceCalculator.Solid.defaultNodeFont=Courier 10 Pitch Bold,plain,12
nodeAppearanceCalculator.Solid.defaultNodeFontSize=18.0
nodeAppearanceCalculator.Solid.defaultNodeHight=30.0
nodeAppearanceCalculator.Solid.defaultNodeLabel=
nodeAppearanceCalculator.Solid.defaultNodeLabelColor=0,0,0
nodeAppearanceCalculator.Solid.defaultNodeLabelOpacity=160
nodeAppearanceCalculator.Solid.defaultNodeLabelPosition=S,NW,c,0,5
nodeAppearanceCalculator.Solid.defaultNodeLineStyle=SOLID
nodeAppearanceCalculator.Solid.defaultNodeLineWidth=0.0
nodeAppearanceCalculator.Solid.defaultNodeOpacity=255
nodeAppearanceCalculator.Solid.defaultNodeShape=ellipse
nodeAppearanceCalculator.Solid.defaultNodeSize=40.0
nodeAppearanceCalculator.Solid.defaultNodeToolTip=
nodeAppearanceCalculator.Solid.defaultNodeWidth=70.0
nodeAppearanceCalculator.Solid.nodeLabelCalculator=Solid-Node Label-Passthrough Mapper
nodeAppearanceCalculator.Solid.nodeSizeLocked=true
nodeAppearanceCalculator.Universe.defaultEdgeColor=0,0,0
nodeAppearanceCalculator.Universe.defaultEdgeFont=SanSerif,plain,10
nodeAppearanceCalculator.Universe.defaultEdgeFontSize=10.0
nodeAppearanceCalculator.Universe.defaultEdgeLabel=
nodeAppearanceCalculator.Universe.defaultEdgeLabelColor=0,0,0
nodeAppearanceCalculator.Universe.defaultEdgeLabelOpacity=255
nodeAppearanceCalculator.Universe.defaultEdgeLabelPosition=C,C,c,0,0
nodeAppearanceCalculator.Universe.defaultEdgeLineStyle=SOLID
nodeAppearanceCalculator.Universe.defaultEdgeLineWidth=1.0
nodeAppearanceCalculator.Universe.defaultEdgeOpacity=255
nodeAppearanceCalculator.Universe.defaultEdgeSourceArrowColor=0,0,0
nodeAppearanceCalculator.Universe.defaultEdgeSourceArrowOpacity=255
nodeAppearanceCalculator.Universe.defaultEdgeSourceArrowShape=NONE
nodeAppearanceCalculator.Universe.defaultEdgeTargetArrowColor=0,0,0
nodeAppearanceCalculator.Universe.defaultEdgeTargetArrowOpacity=255
nodeAppearanceCalculator.Universe.defaultEdgeTargetArrowShape=NONE
nodeAppearanceCalculator.Universe.defaultEdgeToolTip=
nodeAppearanceCalculator.Universe.defaultNodeBorderColor=0,0,0
nodeAppearanceCalculator.Universe.defaultNodeBorderOpacity=255
nodeAppearanceCalculator.Universe.defaultNodeFillColor=0,0,0
nodeAppearanceCalculator.Universe.defaultNodeFont=Monospaced.bold,plain,12
nodeAppearanceCalculator.Universe.defaultNodeFontSize=20.0
nodeAppearanceCalculator.Universe.defaultNodeHight=30.0
nodeAppearanceCalculator.Universe.defaultNodeLabel=
nodeAppearanceCalculator.Universe.defaultNodeLabelColor=255,255,204
nodeAppearanceCalculator.Universe.defaultNodeLabelOpacity=180
nodeAppearanceCalculator.Universe.defaultNodeLabelPosition=C,C,c,0,0
nodeAppearanceCalculator.Universe.defaultNodeLineStyle=SOLID
nodeAppearanceCalculator.Universe.defaultNodeLineWidth=0.0
nodeAppearanceCalculator.Universe.defaultNodeOpacity=0
nodeAppearanceCalculator.Universe.defaultNodeShape=ellipse
nodeAppearanceCalculator.Universe.defaultNodeSize=40.0
nodeAppearanceCalculator.Universe.defaultNodeToolTip=
nodeAppearanceCalculator.Universe.defaultNodeWidth=100.0
nodeAppearanceCalculator.Universe.nodeLabelCalculator=Universe-Node Label-Passthrough Mapper
nodeAppearanceCalculator.Universe.nodeSizeLocked=true
nodeAppearanceCalculator.default.defaultEdgeColor=0,0,0
nodeAppearanceCalculator.default.defaultEdgeFont=SanSerif,plain,10
nodeAppearanceCalculator.default.defaultEdgeFontSize=10.0
nodeAppearanceCalculator.default.defaultEdgeLabel=
nodeAppearanceCalculator.default.defaultEdgeLabelColor=0,0,0
nodeAppearanceCalculator.default.defaultEdgeLabelOpacity=255
nodeAppearanceCalculator.default.defaultEdgeLabelPosition=C,C,c,0,0
nodeAppearanceCalculator.default.defaultEdgeLineStyle=SOLID
nodeAppearanceCalculator.default.defaultEdgeLineWidth=1.0
nodeAppearanceCalculator.default.defaultEdgeOpacity=255
nodeAppearanceCalculator.default.defaultEdgeSourceArrowColor=0,0,0
nodeAppearanceCalculator.default.defaultEdgeSourceArrowOpacity=255
nodeAppearanceCalculator.default.defaultEdgeSourceArrowShape=NONE
nodeAppearanceCalculator.default.defaultEdgeTargetArrowColor=0,0,0
nodeAppearanceCalculator.default.defaultEdgeTargetArrowOpacity=255
nodeAppearanceCalculator.default.defaultEdgeTargetArrowShape=NONE
nodeAppearanceCalculator.default.defaultEdgeToolTip=
nodeAppearanceCalculator.default.defaultNodeBorderColor=0,0,0
nodeAppearanceCalculator.default.defaultNodeBorderOpacity=255
nodeAppearanceCalculator.default.defaultNodeFillColor=255,255,255
nodeAppearanceCalculator.default.defaultNodeFont=Arial Rounded MT Bold,plain,12
nodeAppearanceCalculator.default.defaultNodeFontSize=12.0
nodeAppearanceCalculator.default.defaultNodeHight=30.0
nodeAppearanceCalculator.default.defaultNodeLabel=
nodeAppearanceCalculator.default.defaultNodeLabelColor=0,0,0
nodeAppearanceCalculator.default.defaultNodeLabelOpacity=255
nodeAppearanceCalculator.default.defaultNodeLabelPosition=C,C,c,0,0
nodeAppearanceCalculator.default.defaultNodeLineStyle=SOLID
nodeAppearanceCalculator.default.defaultNodeLineWidth=1.0
nodeAppearanceCalculator.default.defaultNodeOpacity=255
nodeAppearanceCalculator.default.defaultNodeShape=ellipse
nodeAppearanceCalculator.default.defaultNodeSize=35.0
nodeAppearanceCalculator.default.defaultNodeToolTip=
nodeAppearanceCalculator.default.defaultNodeWidth=70.0
nodeAppearanceCalculator.default.nodeFillColorCalculator=default-Node Color-Discrete Mapper
nodeAppearanceCalculator.default.nodeHeightCalculator=default-Node Height-Passthrough Mapper
nodeAppearanceCalculator.default.nodeLabelCalculator=default-Node Label-Passthrough Mapper
nodeAppearanceCalculator.default.nodeShapeCalculator=default-Node Shape-Discrete Mapper
nodeAppearanceCalculator.default.nodeSizeLocked=false
nodeAppearanceCalculator.default.nodeWidthCalculator=default-Node Width-Passthrough Mapper
nodeAppearanceCalculator.metagene.defaultEdgeColor=0,0,0
nodeAppearanceCalculator.metagene.defaultEdgeFont=SanSerif,plain,10
nodeAppearanceCalculator.metagene.defaultEdgeFontSize=10.0
nodeAppearanceCalculator.metagene.defaultEdgeLabel=
nodeAppearanceCalculator.metagene.defaultEdgeLabelColor=0,0,0
nodeAppearanceCalculator.metagene.defaultEdgeLabelOpacity=255
nodeAppearanceCalculator.metagene.defaultEdgeLabelPosition=C,C,c,0,0
nodeAppearanceCalculator.metagene.defaultEdgeLineStyle=SOLID
nodeAppearanceCalculator.metagene.defaultEdgeLineWidth=1.0
nodeAppearanceCalculator.metagene.defaultEdgeOpacity=255
nodeAppearanceCalculator.metagene.defaultEdgeSourceArrowColor=0,0,0
nodeAppearanceCalculator.metagene.defaultEdgeSourceArrowOpacity=255
nodeAppearanceCalculator.metagene.defaultEdgeSourceArrowShape=NONE
nodeAppearanceCalculator.metagene.defaultEdgeTargetArrowColor=0,0,0
nodeAppearanceCalculator.metagene.defaultEdgeTargetArrowOpacity=255
nodeAppearanceCalculator.metagene.defaultEdgeTargetArrowShape=NONE
nodeAppearanceCalculator.metagene.defaultEdgeToolTip=
nodeAppearanceCalculator.metagene.defaultNodeBorderColor=0,0,0
nodeAppearanceCalculator.metagene.defaultNodeBorderOpacity=255
nodeAppearanceCalculator.metagene.defaultNodeFillColor=0,0,0
nodeAppearanceCalculator.metagene.defaultNodeFont=Arial Rounded MT Bold,plain,12
nodeAppearanceCalculator.metagene.defaultNodeFontSize=12.0
nodeAppearanceCalculator.metagene.defaultNodeHight=30.0
nodeAppearanceCalculator.metagene.defaultNodeLabel=
nodeAppearanceCalculator.metagene.defaultNodeLabelColor=255,255,255
nodeAppearanceCalculator.metagene.defaultNodeLabelOpacity=255
nodeAppearanceCalculator.metagene.defaultNodeLabelPosition=C,C,c,0,0
nodeAppearanceCalculator.metagene.defaultNodeLineStyle=SOLID
nodeAppearanceCalculator.metagene.defaultNodeLineWidth=1.0
nodeAppearanceCalculator.metagene.defaultNodeOpacity=255
nodeAppearanceCalculator.metagene.defaultNodeShape=ellipse
nodeAppearanceCalculator.metagene.defaultNodeSize=35.0
nodeAppearanceCalculator.metagene.defaultNodeToolTip=
nodeAppearanceCalculator.metagene.defaultNodeWidth=70.0
nodeAppearanceCalculator.metagene.nodeFillColorCalculator=rock-Node Color-Discrete Mapper
nodeAppearanceCalculator.metagene.nodeHeightCalculator=rock-Node Height-Passthrough Mapper
nodeAppearanceCalculator.metagene.nodeLabelCalculator=rock-Node Label-Passthrough Mapper
nodeAppearanceCalculator.metagene.nodeLabelColor=rock-Node Label Color-Discrete Mapper
nodeAppearanceCalculator.metagene.nodeShapeCalculator=rock-Node Shape-Discrete Mapper
nodeAppearanceCalculator.metagene.nodeSizeLocked=false
nodeAppearanceCalculator.metagene.nodeWidthCalculator=rock-Node Width-Passthrough Mapper
nodeAppearanceCalculator.rock.defaultEdgeColor=0,0,0
nodeAppearanceCalculator.rock.defaultEdgeFont=SanSerif,plain,10
nodeAppearanceCalculator.rock.defaultEdgeFontSize=10.0
nodeAppearanceCalculator.rock.defaultEdgeLabel=
nodeAppearanceCalculator.rock.defaultEdgeLabelColor=0,0,0
nodeAppearanceCalculator.rock.defaultEdgeLabelOpacity=255
nodeAppearanceCalculator.rock.defaultEdgeLabelPosition=C,C,c,0,0
nodeAppearanceCalculator.rock.defaultEdgeLineStyle=SOLID
nodeAppearanceCalculator.rock.defaultEdgeLineWidth=1.0
nodeAppearanceCalculator.rock.defaultEdgeOpacity=255
nodeAppearanceCalculator.rock.defaultEdgeSourceArrowColor=0,0,0
nodeAppearanceCalculator.rock.defaultEdgeSourceArrowOpacity=255
nodeAppearanceCalculator.rock.defaultEdgeSourceArrowShape=NONE
nodeAppearanceCalculator.rock.defaultEdgeTargetArrowColor=0,0,0
nodeAppearanceCalculator.rock.defaultEdgeTargetArrowOpacity=255
nodeAppearanceCalculator.rock.defaultEdgeTargetArrowShape=NONE
nodeAppearanceCalculator.rock.defaultEdgeToolTip=
nodeAppearanceCalculator.rock.defaultNodeBorderColor=0,0,0
nodeAppearanceCalculator.rock.defaultNodeBorderOpacity=255
nodeAppearanceCalculator.rock.defaultNodeFillColor=255,255,255
nodeAppearanceCalculator.rock.defaultNodeFont=Arial Rounded MT Bold,plain,12
nodeAppearanceCalculator.rock.defaultNodeFontSize=12.0
nodeAppearanceCalculator.rock.defaultNodeHight=30.0
nodeAppearanceCalculator.rock.defaultNodeLabel=
nodeAppearanceCalculator.rock.defaultNodeLabelColor=0,0,0
nodeAppearanceCalculator.rock.defaultNodeLabelOpacity=255
nodeAppearanceCalculator.rock.defaultNodeLabelPosition=C,C,c,0,0
nodeAppearanceCalculator.rock.defaultNodeLineStyle=SOLID
nodeAppearanceCalculator.rock.defaultNodeLineWidth=1.0
nodeAppearanceCalculator.rock.defaultNodeOpacity=255
nodeAppearanceCalculator.rock.defaultNodeShape=ellipse
nodeAppearanceCalculator.rock.defaultNodeSize=35.0
nodeAppearanceCalculator.rock.defaultNodeToolTip=
nodeAppearanceCalculator.rock.defaultNodeWidth=70.0
nodeAppearanceCalculator.rock.nodeFillColorCalculator=rock-Node Color-Discrete Mapper
nodeAppearanceCalculator.rock.nodeHeightCalculator=rock-Node Height-Passthrough Mapper
nodeAppearanceCalculator.rock.nodeLabelCalculator=rock-Node Label-Passthrough Mapper
nodeAppearanceCalculator.rock.nodeLabelColor=rock-Node Label Color-Discrete Mapper
nodeAppearanceCalculator.rock.nodeShapeCalculator=rock-Node Shape-Discrete Mapper
nodeAppearanceCalculator.rock.nodeSizeLocked=false
nodeAppearanceCalculator.rock.nodeWidthCalculator=rock-Node Width-Passthrough Mapper
nodeBorderColorCalculator.RedGreen.mapping.boundaryvalues=3
nodeBorderColorCalculator.RedGreen.mapping.bv0.domainvalue=-2.5
nodeBorderColorCalculator.RedGreen.mapping.bv0.equal=255,0,0
nodeBorderColorCalculator.RedGreen.mapping.bv0.greater=255,0,0
nodeBorderColorCalculator.RedGreen.mapping.bv0.lesser=0,0,255
nodeBorderColorCalculator.RedGreen.mapping.bv1.domainvalue=0.0
nodeBorderColorCalculator.RedGreen.mapping.bv1.equal=255,255,255
nodeBorderColorCalculator.RedGreen.mapping.bv1.greater=255,255,255
nodeBorderColorCalculator.RedGreen.mapping.bv1.lesser=255,255,255
nodeBorderColorCalculator.RedGreen.mapping.bv2.domainvalue=2.1
nodeBorderColorCalculator.RedGreen.mapping.bv2.equal=0,255,102
nodeBorderColorCalculator.RedGreen.mapping.bv2.greater=0,0,0
nodeBorderColorCalculator.RedGreen.mapping.bv2.lesser=0,255,102
nodeBorderColorCalculator.RedGreen.mapping.controller=gal1RGexp
nodeBorderColorCalculator.RedGreen.mapping.interpolator=LinearNumberToColorInterpolator
nodeBorderColorCalculator.RedGreen.mapping.type=ContinuousMapping
nodeBorderColorCalculator.RedGreen.visualPropertyType=NODE_BORDER_COLOR
nodeFillColorCalculator.Node\ Color-Discrete\ Mapper.mapping.controller=nodeType
nodeFillColorCalculator.Node\ Color-Discrete\ Mapper.mapping.controllerType=4
nodeFillColorCalculator.Node\ Color-Discrete\ Mapper.mapping.type=DiscreteMapping
nodeFillColorCalculator.Node\ Color-Discrete\ Mapper.visualPropertyType=NODE_FILL_COLOR
nodeFillColorCalculator.RedGreen.mapping.boundaryvalues=3
nodeFillColorCalculator.RedGreen.mapping.bv0.domainvalue=-2.5
nodeFillColorCalculator.RedGreen.mapping.bv0.equal=255,0,0
nodeFillColorCalculator.RedGreen.mapping.bv0.greater=255,0,0
nodeFillColorCalculator.RedGreen.mapping.bv0.lesser=0,0,255
nodeFillColorCalculator.RedGreen.mapping.bv1.domainvalue=0.0
nodeFillColorCalculator.RedGreen.mapping.bv1.equal=255,255,255
nodeFillColorCalculator.RedGreen.mapping.bv1.greater=255,255,255
nodeFillColorCalculator.RedGreen.mapping.bv1.lesser=255,255,255
nodeFillColorCalculator.RedGreen.mapping.bv2.domainvalue=2.1
nodeFillColorCalculator.RedGreen.mapping.bv2.equal=0,255,102
nodeFillColorCalculator.RedGreen.mapping.bv2.greater=0,0,0
nodeFillColorCalculator.RedGreen.mapping.bv2.lesser=0,255,102
nodeFillColorCalculator.RedGreen.mapping.controller=gal1RGexp
nodeFillColorCalculator.RedGreen.mapping.interpolator=LinearNumberToColorInterpolator
nodeFillColorCalculator.RedGreen.mapping.type=ContinuousMapping
nodeFillColorCalculator.RedGreen.visualPropertyType=NODE_FILL_COLOR
nodeFillColorCalculator.Sample2-Node\ Color-Discrete\ Mapper.mapping.controller=ID
nodeFillColorCalculator.Sample2-Node\ Color-Discrete\ Mapper.mapping.controllerType=-1
nodeFillColorCalculator.Sample2-Node\ Color-Discrete\ Mapper.mapping.type=DiscreteMapping
nodeFillColorCalculator.Sample2-Node\ Color-Discrete\ Mapper.visualPropertyType=NODE_FILL_COLOR
nodeFillColorCalculator.default-Node\ Color-Discrete\ Mapper.mapping.controller=nodeStatus
nodeFillColorCalculator.default-Node\ Color-Discrete\ Mapper.mapping.controllerType=4
nodeFillColorCalculator.default-Node\ Color-Discrete\ Mapper.mapping.map.0=255,204,102
nodeFillColorCalculator.default-Node\ Color-Discrete\ Mapper.mapping.map.1=255,153,153
nodeFillColorCalculator.default-Node\ Color-Discrete\ Mapper.mapping.map.Expanded=255,153,153
nodeFillColorCalculator.default-Node\ Color-Discrete\ Mapper.mapping.map.Newly\ Added=153,255,153
nodeFillColorCalculator.default-Node\ Color-Discrete\ Mapper.mapping.map.Original=255,60,60
nodeFillColorCalculator.default-Node\ Color-Discrete\ Mapper.mapping.map.Query=255,204,153
nodeFillColorCalculator.default-Node\ Color-Discrete\ Mapper.mapping.type=DiscreteMapping
nodeFillColorCalculator.default-Node\ Color-Discrete\ Mapper.visualPropertyType=NODE_FILL_COLOR
nodeFillColorCalculator.rock-Node\ Color-Discrete\ Mapper.mapping.controller=metagene
nodeFillColorCalculator.rock-Node\ Color-Discrete\ Mapper.mapping.controllerType=3
nodeFillColorCalculator.rock-Node\ Color-Discrete\ Mapper.mapping.map.0=204,255,204
nodeFillColorCalculator.rock-Node\ Color-Discrete\ Mapper.mapping.map.10=255,0,255
nodeFillColorCalculator.rock-Node\ Color-Discrete\ Mapper.mapping.map.11=255,0,255
nodeFillColorCalculator.rock-Node\ Color-Discrete\ Mapper.mapping.map.12=153,153,153
nodeFillColorCalculator.rock-Node\ Color-Discrete\ Mapper.mapping.map.13=255,0,255
nodeFillColorCalculator.rock-Node\ Color-Discrete\ Mapper.mapping.map.14=153,153,153
nodeFillColorCalculator.rock-Node\ Color-Discrete\ Mapper.mapping.map.15=255,0,255
nodeFillColorCalculator.rock-Node\ Color-Discrete\ Mapper.mapping.map.16=255,0,255
nodeFillColorCalculator.rock-Node\ Color-Discrete\ Mapper.mapping.map.17=255,0,255
nodeFillColorCalculator.rock-Node\ Color-Discrete\ Mapper.mapping.map.18=153,153,153
nodeFillColorCalculator.rock-Node\ Color-Discrete\ Mapper.mapping.map.19=255,0,255
nodeFillColorCalculator.rock-Node\ Color-Discrete\ Mapper.mapping.map.1=255,255,0
nodeFillColorCalculator.rock-Node\ Color-Discrete\ Mapper.mapping.map.20=255,0,255
nodeFillColorCalculator.rock-Node\ Color-Discrete\ Mapper.mapping.map.21=153,153,153
nodeFillColorCalculator.rock-Node\ Color-Discrete\ Mapper.mapping.map.22=255,0,255
nodeFillColorCalculator.rock-Node\ Color-Discrete\ Mapper.mapping.map.23=255,0,255
nodeFillColorCalculator.rock-Node\ Color-Discrete\ Mapper.mapping.map.24=255,0,255
nodeFillColorCalculator.rock-Node\ Color-Discrete\ Mapper.mapping.map.25=255,0,255
nodeFillColorCalculator.rock-Node\ Color-Discrete\ Mapper.mapping.map.26=255,0,255
nodeFillColorCalculator.rock-Node\ Color-Discrete\ Mapper.mapping.map.27=255,0,255
nodeFillColorCalculator.rock-Node\ Color-Discrete\ Mapper.mapping.map.28=255,0,255
nodeFillColorCalculator.rock-Node\ Color-Discrete\ Mapper.mapping.map.29=255,0,255
nodeFillColorCalculator.rock-Node\ Color-Discrete\ Mapper.mapping.map.2=0,255,0
nodeFillColorCalculator.rock-Node\ Color-Discrete\ Mapper.mapping.map.30=255,0,255
nodeFillColorCalculator.rock-Node\ Color-Discrete\ Mapper.mapping.map.31=255,0,255
nodeFillColorCalculator.rock-Node\ Color-Discrete\ Mapper.mapping.map.32=153,153,153
nodeFillColorCalculator.rock-Node\ Color-Discrete\ Mapper.mapping.map.33=255,0,255
nodeFillColorCalculator.rock-Node\ Color-Discrete\ Mapper.mapping.map.34=255,0,255
nodeFillColorCalculator.rock-Node\ Color-Discrete\ Mapper.mapping.map.35=255,0,255
nodeFillColorCalculator.rock-Node\ Color-Discrete\ Mapper.mapping.map.36=153,153,153
nodeFillColorCalculator.rock-Node\ Color-Discrete\ Mapper.mapping.map.37=255,0,255
nodeFillColorCalculator.rock-Node\ Color-Discrete\ Mapper.mapping.map.38=255,0,255
nodeFillColorCalculator.rock-Node\ Color-Discrete\ Mapper.mapping.map.39=255,0,255
nodeFillColorCalculator.rock-Node\ Color-Discrete\ Mapper.mapping.map.3=255,0,0
nodeFillColorCalculator.rock-Node\ Color-Discrete\ Mapper.mapping.map.40=153,153,153
nodeFillColorCalculator.rock-Node\ Color-Discrete\ Mapper.mapping.map.41=153,153,153
nodeFillColorCalculator.rock-Node\ Color-Discrete\ Mapper.mapping.map.42=255,0,255
nodeFillColorCalculator.rock-Node\ Color-Discrete\ Mapper.mapping.map.4=0,0,255
nodeFillColorCalculator.rock-Node\ Color-Discrete\ Mapper.mapping.map.5=0,102,102
nodeFillColorCalculator.rock-Node\ Color-Discrete\ Mapper.mapping.map.6=153,0,153
nodeFillColorCalculator.rock-Node\ Color-Discrete\ Mapper.mapping.map.7=0,255,255
nodeFillColorCalculator.rock-Node\ Color-Discrete\ Mapper.mapping.map.8=153,153,153
nodeFillColorCalculator.rock-Node\ Color-Discrete\ Mapper.mapping.map.9=255,0,255
nodeFillColorCalculator.rock-Node\ Color-Discrete\ Mapper.mapping.type=DiscreteMapping
nodeFillColorCalculator.rock-Node\ Color-Discrete\ Mapper.visualPropertyType=NODE_FILL_COLOR
nodeFontFaceCalculator.BasicContinuous.mapping.boundaryvalues=3
nodeFontFaceCalculator.BasicContinuous.mapping.bv0.domainvalue=-1.0
nodeFontFaceCalculator.BasicContinuous.mapping.bv0.equal=Serif,italic,12
nodeFontFaceCalculator.BasicContinuous.mapping.bv0.greater=Serif,italic,12
nodeFontFaceCalculator.BasicContinuous.mapping.bv0.lesser=Serif,italic,12
nodeFontFaceCalculator.BasicContinuous.mapping.bv1.domainvalue=0.0
nodeFontFaceCalculator.BasicContinuous.mapping.bv1.equal=null,plain,10
nodeFontFaceCalculator.BasicContinuous.mapping.bv1.greater=Serif,bold,12
nodeFontFaceCalculator.BasicContinuous.mapping.bv1.lesser=Serif,italic,12
nodeFontFaceCalculator.BasicContinuous.mapping.bv2.domainvalue=1.0
nodeFontFaceCalculator.BasicContinuous.mapping.bv2.equal=Serif,bold,12
nodeFontFaceCalculator.BasicContinuous.mapping.bv2.greater=Serif,bold,12
nodeFontFaceCalculator.BasicContinuous.mapping.bv2.lesser=Serif,bold,12
nodeFontFaceCalculator.BasicContinuous.mapping.controller=expression
nodeFontFaceCalculator.BasicContinuous.mapping.interpolator=FlatInterpolator
nodeFontFaceCalculator.BasicContinuous.mapping.type=ContinuousMapping
nodeFontFaceCalculator.BasicContinuous.visualPropertyType=NODE_FONT_FACE
nodeFontFaceCalculator.BasicDiscrete.mapping.controller=GO Biological Process (level 4)
nodeFontFaceCalculator.BasicDiscrete.mapping.controllerType=-1
nodeFontFaceCalculator.BasicDiscrete.mapping.map.autophagy=Serif,italic,11
nodeFontFaceCalculator.BasicDiscrete.mapping.map.biological_process\ unknown=Serif,plain,10
nodeFontFaceCalculator.BasicDiscrete.mapping.map.cell\ cycle=Serif,bold,12
nodeFontFaceCalculator.BasicDiscrete.mapping.type=DiscreteMapping
nodeFontFaceCalculator.BasicDiscrete.visualPropertyType=NODE_FONT_FACE
nodeFontSizeCalculator.BasicContinuous.mapping.boundaryvalues=3
nodeFontSizeCalculator.BasicContinuous.mapping.bv0.domainvalue=-1.0
nodeFontSizeCalculator.BasicContinuous.mapping.bv0.equal=12.0
nodeFontSizeCalculator.BasicContinuous.mapping.bv0.greater=12.0
nodeFontSizeCalculator.BasicContinuous.mapping.bv0.lesser=12.0
nodeFontSizeCalculator.BasicContinuous.mapping.bv1.domainvalue=0.0
nodeFontSizeCalculator.BasicContinuous.mapping.bv1.equal=10.0
nodeFontSizeCalculator.BasicContinuous.mapping.bv1.greater=12.0
nodeFontSizeCalculator.BasicContinuous.mapping.bv1.lesser=12.0
nodeFontSizeCalculator.BasicContinuous.mapping.bv2.domainvalue=1.0
nodeFontSizeCalculator.BasicContinuous.mapping.bv2.equal=12.0
nodeFontSizeCalculator.BasicContinuous.mapping.bv2.greater=12.0
nodeFontSizeCalculator.BasicContinuous.mapping.bv2.lesser=12.0
nodeFontSizeCalculator.BasicContinuous.mapping.controller=expression
nodeFontSizeCalculator.BasicContinuous.mapping.interpolator=FlatInterpolator
nodeFontSizeCalculator.BasicContinuous.mapping.type=ContinuousMapping
nodeFontSizeCalculator.BasicContinuous.visualPropertyType=NODE_FONT_SIZE
nodeFontSizeCalculator.BasicDiscrete.mapping.controller=GO Biological Process (level 4)
nodeFontSizeCalculator.BasicDiscrete.mapping.controllerType=-1
nodeFontSizeCalculator.BasicDiscrete.mapping.map.autophagy=11.0
nodeFontSizeCalculator.BasicDiscrete.mapping.map.biological_process\ unknown=10.0
nodeFontSizeCalculator.BasicDiscrete.mapping.map.cell\ cycle=12.0
nodeFontSizeCalculator.BasicDiscrete.mapping.type=DiscreteMapping
nodeFontSizeCalculator.BasicDiscrete.visualPropertyType=NODE_FONT_SIZE
nodeHeightCalculator.BasicContinuous.mapping.boundaryvalues=3
nodeHeightCalculator.BasicContinuous.mapping.bv0.domainvalue=-1.0
nodeHeightCalculator.BasicContinuous.mapping.bv0.equal=100.0
nodeHeightCalculator.BasicContinuous.mapping.bv0.greater=100.0
nodeHeightCalculator.BasicContinuous.mapping.bv0.lesser=100.0
nodeHeightCalculator.BasicContinuous.mapping.bv1.domainvalue=0.0
nodeHeightCalculator.BasicContinuous.mapping.bv1.equal=50.0
nodeHeightCalculator.BasicContinuous.mapping.bv1.greater=50.0
nodeHeightCalculator.BasicContinuous.mapping.bv1.lesser=50.0
nodeHeightCalculator.BasicContinuous.mapping.bv2.domainvalue=1.0
nodeHeightCalculator.BasicContinuous.mapping.bv2.equal=100.0
nodeHeightCalculator.BasicContinuous.mapping.bv2.greater=100.0
nodeHeightCalculator.BasicContinuous.mapping.bv2.lesser=100.0
nodeHeightCalculator.BasicContinuous.mapping.controller=expression
nodeHeightCalculator.BasicContinuous.mapping.interpolator=LinearNumberToNumberInterpolator
nodeHeightCalculator.BasicContinuous.mapping.type=ContinuousMapping
nodeHeightCalculator.BasicContinuous.visualPropertyType=NODE_HEIGHT
nodeHeightCalculator.BasicDiscrete.mapping.controller=GO Biological Process (level 4)
nodeHeightCalculator.BasicDiscrete.mapping.controllerType=-1
nodeHeightCalculator.BasicDiscrete.mapping.map.autophagy=50.0
nodeHeightCalculator.BasicDiscrete.mapping.map.biological_process\ unknown=10.0
nodeHeightCalculator.BasicDiscrete.mapping.map.cell\ cycle=60.0
nodeHeightCalculator.BasicDiscrete.mapping.type=DiscreteMapping
nodeHeightCalculator.BasicDiscrete.visualPropertyType=NODE_HEIGHT
nodeHeightCalculator.default-Node\ Height-Passthrough\ Mapper.mapping.controller=ID
nodeHeightCalculator.default-Node\ Height-Passthrough\ Mapper.mapping.type=PassThroughMapping
nodeHeightCalculator.default-Node\ Height-Passthrough\ Mapper.visualPropertyType=NODE_HEIGHT
nodeHeightCalculator.rock-Node\ Height-Passthrough\ Mapper.mapping.controller=ID
nodeHeightCalculator.rock-Node\ Height-Passthrough\ Mapper.mapping.type=PassThroughMapping
nodeHeightCalculator.rock-Node\ Height-Passthrough\ Mapper.visualPropertyType=NODE_HEIGHT
nodeLabelCalculator.BasicContinuous.mapping.boundaryvalues=3
nodeLabelCalculator.BasicContinuous.mapping.bv0.domainvalue=-1.0
nodeLabelCalculator.BasicContinuous.mapping.bv0.equal=under
nodeLabelCalculator.BasicContinuous.mapping.bv0.greater=under
nodeLabelCalculator.BasicContinuous.mapping.bv0.lesser=under
nodeLabelCalculator.BasicContinuous.mapping.bv1.domainvalue=0.0
nodeLabelCalculator.BasicContinuous.mapping.bv1.equal=zero
nodeLabelCalculator.BasicContinuous.mapping.bv1.greater=over
nodeLabelCalculator.BasicContinuous.mapping.bv1.lesser=under
nodeLabelCalculator.BasicContinuous.mapping.bv2.domainvalue=1.0
nodeLabelCalculator.BasicContinuous.mapping.bv2.equal=over
nodeLabelCalculator.BasicContinuous.mapping.bv2.greater=over
nodeLabelCalculator.BasicContinuous.mapping.bv2.lesser=over
nodeLabelCalculator.BasicContinuous.mapping.controller=expression
nodeLabelCalculator.BasicContinuous.mapping.interpolator=FlatInterpolator
nodeLabelCalculator.BasicContinuous.mapping.type=ContinuousMapping
nodeLabelCalculator.BasicContinuous.visualPropertyType=NODE_LABEL
nodeLabelCalculator.BasicDiscrete.mapping.controller=GO Biological Process (level 4)
nodeLabelCalculator.BasicDiscrete.mapping.controllerType=-1
nodeLabelCalculator.BasicDiscrete.mapping.map.autophagy=autophagy
nodeLabelCalculator.BasicDiscrete.mapping.map.biological_process\ unknown=unknown
nodeLabelCalculator.BasicDiscrete.mapping.map.cell\ cycle=cell cycle
nodeLabelCalculator.BasicDiscrete.mapping.type=DiscreteMapping
nodeLabelCalculator.BasicDiscrete.visualPropertyType=NODE_LABEL
nodeLabelCalculator.BasicPassThrough.mapping.controller=label
nodeLabelCalculator.BasicPassThrough.mapping.type=PassThroughMapping
nodeLabelCalculator.BasicPassThrough.visualPropertyType=NODE_LABEL
nodeLabelCalculator.BioPAX\ Node\ Name\ -->\ Label\ v\ 0_2.mapping.controller=BIOPAX_NAME
nodeLabelCalculator.BioPAX\ Node\ Name\ -->\ Label\ v\ 0_2.mapping.type=PassThroughMapping
nodeLabelCalculator.BioPAX\ Node\ Name\ -->\ Label\ v\ 0_2.visualPropertyType=NODE_LABEL
nodeLabelCalculator.Common\ Names.mapping.controller=commonName
nodeLabelCalculator.Common\ Names.mapping.type=PassThroughMapping
nodeLabelCalculator.Common\ Names.visualPropertyType=NODE_LABEL
nodeLabelCalculator.NodeLabel.mapping.controller=ID
nodeLabelCalculator.NodeLabel.mapping.type=PassThroughMapping
nodeLabelCalculator.NodeLabel.visualPropertyType=NODE_LABEL
nodeLabelCalculator.Solid-Node\ Label-Passthrough\ Mapper.mapping.controller=ID
nodeLabelCalculator.Solid-Node\ Label-Passthrough\ Mapper.mapping.type=PassThroughMapping
nodeLabelCalculator.Solid-Node\ Label-Passthrough\ Mapper.visualPropertyType=NODE_LABEL
nodeLabelCalculator.Universe-Node\ Label-Passthrough\ Mapper.mapping.controller=ID
nodeLabelCalculator.Universe-Node\ Label-Passthrough\ Mapper.mapping.type=PassThroughMapping
nodeLabelCalculator.Universe-Node\ Label-Passthrough\ Mapper.visualPropertyType=NODE_LABEL
nodeLabelCalculator.cladist-Node\ Label-Passthrough\ Mapper.mapping.controller=ID
nodeLabelCalculator.cladist-Node\ Label-Passthrough\ Mapper.mapping.type=PassThroughMapping
nodeLabelCalculator.cladist-Node\ Label-Passthrough\ Mapper.visualPropertyType=NODE_LABEL
nodeLabelCalculator.default-Node\ Label-Passthrough\ Mapper.mapping.controller=ID
nodeLabelCalculator.default-Node\ Label-Passthrough\ Mapper.mapping.type=PassThroughMapping
nodeLabelCalculator.default-Node\ Label-Passthrough\ Mapper.visualPropertyType=NODE_LABEL
nodeLabelCalculator.id\ as\ node\ labels.mapping.controller=ID
nodeLabelCalculator.id\ as\ node\ labels.mapping.type=PassThroughMapping
nodeLabelCalculator.id\ as\ node\ labels.visualPropertyType=NODE_LABEL
nodeLabelCalculator.rock-Node\ Label-Passthrough\ Mapper.mapping.controller=ID
nodeLabelCalculator.rock-Node\ Label-Passthrough\ Mapper.mapping.type=PassThroughMapping
nodeLabelCalculator.rock-Node\ Label-Passthrough\ Mapper.visualPropertyType=NODE_LABEL
nodeLabelColor.rock-Node\ Label\ Color-Discrete\ Mapper.mapping.controller=metagene
nodeLabelColor.rock-Node\ Label\ Color-Discrete\ Mapper.mapping.controllerType=3
nodeLabelColor.rock-Node\ Label\ Color-Discrete\ Mapper.mapping.map.0=0,0,0
nodeLabelColor.rock-Node\ Label\ Color-Discrete\ Mapper.mapping.map.1=0,0,0
nodeLabelColor.rock-Node\ Label\ Color-Discrete\ Mapper.mapping.map.2=0,0,0
nodeLabelColor.rock-Node\ Label\ Color-Discrete\ Mapper.mapping.map.7=0,0,0
nodeLabelColor.rock-Node\ Label\ Color-Discrete\ Mapper.mapping.type=DiscreteMapping
nodeLabelColor.rock-Node\ Label\ Color-Discrete\ Mapper.visualPropertyType=NODE_LABEL_COLOR
nodeShapeCalculator.BasicContinuous.mapping.boundaryvalues=3
nodeShapeCalculator.BasicContinuous.mapping.bv0.domainvalue=-1.0
nodeShapeCalculator.BasicContinuous.mapping.bv0.equal=ellipse
nodeShapeCalculator.BasicContinuous.mapping.bv0.greater=ellipse
nodeShapeCalculator.BasicContinuous.mapping.bv0.lesser=ellipse
nodeShapeCalculator.BasicContinuous.mapping.bv1.domainvalue=0.0
nodeShapeCalculator.BasicContinuous.mapping.bv1.equal=diamond
nodeShapeCalculator.BasicContinuous.mapping.bv1.greater=rect
nodeShapeCalculator.BasicContinuous.mapping.bv1.lesser=ellipse
nodeShapeCalculator.BasicContinuous.mapping.bv2.domainvalue=1.0
nodeShapeCalculator.BasicContinuous.mapping.bv2.equal=rect
nodeShapeCalculator.BasicContinuous.mapping.bv2.greater=rect
nodeShapeCalculator.BasicContinuous.mapping.bv2.lesser=rect
nodeShapeCalculator.BasicContinuous.mapping.controller=expression
nodeShapeCalculator.BasicContinuous.mapping.interpolator=FlatInterpolator
nodeShapeCalculator.BasicContinuous.mapping.type=ContinuousMapping
nodeShapeCalculator.BasicContinuous.visualPropertyType=NODE_SHAPE
nodeShapeCalculator.BasicDiscrete.mapping.controller=GO Biological Process (level 4)
nodeShapeCalculator.BasicDiscrete.mapping.controllerType=-1
nodeShapeCalculator.BasicDiscrete.mapping.map.autophagy=rect
nodeShapeCalculator.BasicDiscrete.mapping.map.biological_process\ unknown=ellipse
nodeShapeCalculator.BasicDiscrete.mapping.map.cell\ cycle=diamond
nodeShapeCalculator.BasicDiscrete.mapping.type=DiscreteMapping
nodeShapeCalculator.BasicDiscrete.visualPropertyType=NODE_SHAPE
nodeShapeCalculator.BioPAX\ Node\ Type\ -->\ Shape\ v\ 0_2.mapping.controller=BIOPAX_NODE_TYPE
nodeShapeCalculator.BioPAX\ Node\ Type\ -->\ Shape\ v\ 0_2.mapping.controllerType=-1
nodeShapeCalculator.BioPAX\ Node\ Type\ -->\ Shape\ v\ 0_2.mapping.map.biochemicalReaction=diamond
nodeShapeCalculator.BioPAX\ Node\ Type\ -->\ Shape\ v\ 0_2.mapping.map.catalysis=diamond
nodeShapeCalculator.BioPAX\ Node\ Type\ -->\ Shape\ v\ 0_2.mapping.map.complex=ellipse
nodeShapeCalculator.BioPAX\ Node\ Type\ -->\ Shape\ v\ 0_2.mapping.map.complexAssembly=diamond
nodeShapeCalculator.BioPAX\ Node\ Type\ -->\ Shape\ v\ 0_2.mapping.map.control=diamond
nodeShapeCalculator.BioPAX\ Node\ Type\ -->\ Shape\ v\ 0_2.mapping.map.conversion=diamond
nodeShapeCalculator.BioPAX\ Node\ Type\ -->\ Shape\ v\ 0_2.mapping.map.dna=ellipse
nodeShapeCalculator.BioPAX\ Node\ Type\ -->\ Shape\ v\ 0_2.mapping.map.interaction=diamond
nodeShapeCalculator.BioPAX\ Node\ Type\ -->\ Shape\ v\ 0_2.mapping.map.modulation=diamond
nodeShapeCalculator.BioPAX\ Node\ Type\ -->\ Shape\ v\ 0_2.mapping.map.physicalEntity=ellipse
nodeShapeCalculator.BioPAX\ Node\ Type\ -->\ Shape\ v\ 0_2.mapping.map.physicalInteraction=diamond
nodeShapeCalculator.BioPAX\ Node\ Type\ -->\ Shape\ v\ 0_2.mapping.map.protein=ellipse
nodeShapeCalculator.BioPAX\ Node\ Type\ -->\ Shape\ v\ 0_2.mapping.map.rna=ellipse
nodeShapeCalculator.BioPAX\ Node\ Type\ -->\ Shape\ v\ 0_2.mapping.map.smallMolecule=ellipse
nodeShapeCalculator.BioPAX\ Node\ Type\ -->\ Shape\ v\ 0_2.mapping.map.transport=diamond
nodeShapeCalculator.BioPAX\ Node\ Type\ -->\ Shape\ v\ 0_2.mapping.map.transportWithBiochemicalReaction=diamond
nodeShapeCalculator.BioPAX\ Node\ Type\ -->\ Shape\ v\ 0_2.mapping.type=DiscreteMapping
nodeShapeCalculator.BioPAX\ Node\ Type\ -->\ Shape\ v\ 0_2.visualPropertyType=NODE_SHAPE
nodeShapeCalculator.cladist-Node\ Shape-Discrete\ Mapper.mapping.controller=nodeStatus
nodeShapeCalculator.cladist-Node\ Shape-Discrete\ Mapper.mapping.controllerType=4
nodeShapeCalculator.cladist-Node\ Shape-Discrete\ Mapper.mapping.map.Expanded=ellipse
nodeShapeCalculator.cladist-Node\ Shape-Discrete\ Mapper.mapping.map.Newly\ Added=ellipse
nodeShapeCalculator.cladist-Node\ Shape-Discrete\ Mapper.mapping.map.Original=octagon
nodeShapeCalculator.cladist-Node\ Shape-Discrete\ Mapper.mapping.map.Query=ellipse
nodeShapeCalculator.cladist-Node\ Shape-Discrete\ Mapper.mapping.type=DiscreteMapping
nodeShapeCalculator.cladist-Node\ Shape-Discrete\ Mapper.visualPropertyType=NODE_SHAPE
nodeShapeCalculator.default-Node\ Shape-Discrete\ Mapper.mapping.controller=nodeType
nodeShapeCalculator.default-Node\ Shape-Discrete\ Mapper.mapping.controllerType=4
nodeShapeCalculator.default-Node\ Shape-Discrete\ Mapper.mapping.map.1=ellipse
nodeShapeCalculator.default-Node\ Shape-Discrete\ Mapper.mapping.map.2=hexagon
nodeShapeCalculator.default-Node\ Shape-Discrete\ Mapper.mapping.map.3=octagon
nodeShapeCalculator.default-Node\ Shape-Discrete\ Mapper.mapping.map.4=roundrect
nodeShapeCalculator.default-Node\ Shape-Discrete\ Mapper.mapping.map.protein=ellipse
nodeShapeCalculator.default-Node\ Shape-Discrete\ Mapper.mapping.type=DiscreteMapping
nodeShapeCalculator.default-Node\ Shape-Discrete\ Mapper.visualPropertyType=NODE_SHAPE
nodeShapeCalculator.rock-Node\ Shape-Discrete\ Mapper.mapping.controller=nodeType
nodeShapeCalculator.rock-Node\ Shape-Discrete\ Mapper.mapping.controllerType=4
nodeShapeCalculator.rock-Node\ Shape-Discrete\ Mapper.mapping.map.protein=ellipse
nodeShapeCalculator.rock-Node\ Shape-Discrete\ Mapper.mapping.type=DiscreteMapping
nodeShapeCalculator.rock-Node\ Shape-Discrete\ Mapper.visualPropertyType=NODE_SHAPE
nodeTooltipCalculator.BasicContinuous.mapping.boundaryvalues=3
nodeTooltipCalculator.BasicContinuous.mapping.bv0.domainvalue=-1.0
nodeTooltipCalculator.BasicContinuous.mapping.bv0.equal=less
nodeTooltipCalculator.BasicContinuous.mapping.bv0.greater=less
nodeTooltipCalculator.BasicContinuous.mapping.bv0.lesser=less
nodeTooltipCalculator.BasicContinuous.mapping.bv1.domainvalue=0.0
nodeTooltipCalculator.BasicContinuous.mapping.bv1.equal=same
nodeTooltipCalculator.BasicContinuous.mapping.bv1.greater=more
nodeTooltipCalculator.BasicContinuous.mapping.bv1.lesser=less
nodeTooltipCalculator.BasicContinuous.mapping.bv2.domainvalue=1.0
nodeTooltipCalculator.BasicContinuous.mapping.bv2.equal=more
nodeTooltipCalculator.BasicContinuous.mapping.bv2.greater=more
nodeTooltipCalculator.BasicContinuous.mapping.bv2.lesser=more
nodeTooltipCalculator.BasicContinuous.mapping.controller=expression
nodeTooltipCalculator.BasicContinuous.mapping.interpolator=FlatInterpolator
nodeTooltipCalculator.BasicContinuous.mapping.type=ContinuousMapping
nodeTooltipCalculator.BasicContinuous.visualPropertyType=NODE_TOOLTIP
nodeTooltipCalculator.BasicDiscrete.mapping.controller=GO Biological Process (level 4)
nodeTooltipCalculator.BasicDiscrete.mapping.controllerType=-1
nodeTooltipCalculator.BasicDiscrete.mapping.map.autophagy=autophagy Tip
nodeTooltipCalculator.BasicDiscrete.mapping.map.biological_process\ unknown=unknown Tip
nodeTooltipCalculator.BasicDiscrete.mapping.map.cell\ cycle=cell cycle Tip
nodeTooltipCalculator.BasicDiscrete.mapping.type=DiscreteMapping
nodeTooltipCalculator.BasicDiscrete.visualPropertyType=NODE_TOOLTIP
nodeUniformSizeCalculator.BasicContinuous.mapping.boundaryvalues=3
nodeUniformSizeCalculator.BasicContinuous.mapping.bv0.domainvalue=-1.0
nodeUniformSizeCalculator.BasicContinuous.mapping.bv0.equal=100.0
nodeUniformSizeCalculator.BasicContinuous.mapping.bv0.greater=100.0
nodeUniformSizeCalculator.BasicContinuous.mapping.bv0.lesser=100.0
nodeUniformSizeCalculator.BasicContinuous.mapping.bv1.domainvalue=0.0
nodeUniformSizeCalculator.BasicContinuous.mapping.bv1.equal=50.0
nodeUniformSizeCalculator.BasicContinuous.mapping.bv1.greater=50.0
nodeUniformSizeCalculator.BasicContinuous.mapping.bv1.lesser=50.0
nodeUniformSizeCalculator.BasicContinuous.mapping.bv2.domainvalue=1.0
nodeUniformSizeCalculator.BasicContinuous.mapping.bv2.equal=100.0
nodeUniformSizeCalculator.BasicContinuous.mapping.bv2.greater=100.0
nodeUniformSizeCalculator.BasicContinuous.mapping.bv2.lesser=100.0
nodeUniformSizeCalculator.BasicContinuous.mapping.controller=expression
nodeUniformSizeCalculator.BasicContinuous.mapping.interpolator=LinearNumberToNumberInterpolator
nodeUniformSizeCalculator.BasicContinuous.mapping.type=ContinuousMapping
nodeUniformSizeCalculator.BasicContinuous.visualPropertyType=NODE_SIZE
nodeUniformSizeCalculator.BasicDiscrete.mapping.controller=GO Biological Process (level 4)
nodeUniformSizeCalculator.BasicDiscrete.mapping.controllerType=-1
nodeUniformSizeCalculator.BasicDiscrete.mapping.map.autophagy=50.0
nodeUniformSizeCalculator.BasicDiscrete.mapping.map.biological_process\ unknown=10.0
nodeUniformSizeCalculator.BasicDiscrete.mapping.map.cell\ cycle=60.0
nodeUniformSizeCalculator.BasicDiscrete.mapping.type=DiscreteMapping
nodeUniformSizeCalculator.BasicDiscrete.visualPropertyType=NODE_SIZE
nodeUniformSizeCalculator.Node\ Size-Continuous\ Mapper.mapping.boundaryvalues=0
nodeUniformSizeCalculator.Node\ Size-Continuous\ Mapper.mapping.controller=Degree
nodeUniformSizeCalculator.Node\ Size-Continuous\ Mapper.mapping.interpolator=LinearNumberToNumberInterpolator
nodeUniformSizeCalculator.Node\ Size-Continuous\ Mapper.mapping.type=ContinuousMapping
nodeUniformSizeCalculator.Node\ Size-Continuous\ Mapper.visualPropertyType=NODE_SIZE
nodeWidthCalculator.BasicContinuous.mapping.boundaryvalues=3
nodeWidthCalculator.BasicContinuous.mapping.bv0.domainvalue=-1.0
nodeWidthCalculator.BasicContinuous.mapping.bv0.equal=100.0
nodeWidthCalculator.BasicContinuous.mapping.bv0.greater=100.0
nodeWidthCalculator.BasicContinuous.mapping.bv0.lesser=100.0
nodeWidthCalculator.BasicContinuous.mapping.bv1.domainvalue=0.0
nodeWidthCalculator.BasicContinuous.mapping.bv1.equal=50.0
nodeWidthCalculator.BasicContinuous.mapping.bv1.greater=50.0
nodeWidthCalculator.BasicContinuous.mapping.bv1.lesser=50.0
nodeWidthCalculator.BasicContinuous.mapping.bv2.domainvalue=1.0
nodeWidthCalculator.BasicContinuous.mapping.bv2.equal=100.0
nodeWidthCalculator.BasicContinuous.mapping.bv2.greater=100.0
nodeWidthCalculator.BasicContinuous.mapping.bv2.lesser=100.0
nodeWidthCalculator.BasicContinuous.mapping.controller=expression
nodeWidthCalculator.BasicContinuous.mapping.interpolator=LinearNumberToNumberInterpolator
nodeWidthCalculator.BasicContinuous.mapping.type=ContinuousMapping
nodeWidthCalculator.BasicContinuous.visualPropertyType=NODE_WIDTH
nodeWidthCalculator.BasicDiscrete.mapping.controller=GO Biological Process (level 4)
nodeWidthCalculator.BasicDiscrete.mapping.controllerType=-1
nodeWidthCalculator.BasicDiscrete.mapping.map.autophagy=50.0
nodeWidthCalculator.BasicDiscrete.mapping.map.biological_process\ unknown=10.0
nodeWidthCalculator.BasicDiscrete.mapping.map.cell\ cycle=60.0
nodeWidthCalculator.BasicDiscrete.mapping.type=DiscreteMapping
nodeWidthCalculator.BasicDiscrete.visualPropertyType=NODE_WIDTH
nodeWidthCalculator.default-Node\ Width-Passthrough\ Mapper.mapping.controller=ID
nodeWidthCalculator.default-Node\ Width-Passthrough\ Mapper.mapping.type=PassThroughMapping
nodeWidthCalculator.default-Node\ Width-Passthrough\ Mapper.visualPropertyType=NODE_WIDTH
nodeWidthCalculator.rock-Node\ Width-Passthrough\ Mapper.mapping.controller=ID
nodeWidthCalculator.rock-Node\ Width-Passthrough\ Mapper.mapping.type=PassThroughMapping
nodeWidthCalculator.rock-Node\ Width-Passthrough\ Mapper.visualPropertyType=NODE_WIDTH
