# Supplementary material for: Genomic distance entrained clustering and regression modelling highlights interacting genomic regions contributing to proliferation in breast cancer
Source: BMC Syst Biol. 2010 Sep 8;4:127. doi: 10.1186/1752-0509-4-127 (PMC2946304; doi:10.1186/1752-0509-4-127)
Supplement: Additional file 5 — The interaction network defined by the proliferation metagenes and the top seven regional metagenes. The cytoscape file used to generate Figure 7A. [file 1752-0509-4-127-S5.ZIP › CytoscapeSession-2009_12_18-07_09/plugins/AttributeBrowserPlugin/attributeBrowser.props]

#Cytoscape Attribute Browser Plugin Properties
#Fri Dec 18 07:09:17 GMT 2009
attributeBrowser.edge.selectedAttr3=crossmeta
attributeBrowser.edge.selectedAttr2=interaction
attributeBrowser.network.selectedAttr1=Value
attributeBrowser.edge.selectedAttr1=EDGE_TYPE
attributeBrowser.network.selectedAttr0=Network Attribute Name
attributeBrowser.edge.selectedAttr0=ID
attributeBrowser.node.selectedAttr2=metagene
attributeBrowser.node.selectedAttr1=Degree
attributeBrowser.node.selectedAttr0=ID
